# Supplementary material for: Time-resolved transcriptomic profiling of the developing rabbit’s lungs: impact of premature birth and implications for modelling bronchopulmonary dysplasia
Source: Respir Res. 2023 Mar 15;24:80. doi: 10.1186/s12931-023-02380-y (PMC10015812; doi:10.1186/s12931-023-02380-y)
Supplement: Supplementary file 1 — Additional file 1: Sequencing statistics and pathway analysis during normal rabbit lung development and after premature delivery. The first sheet (sequencing stats) contains the sequencing statistics. Sheets 2 (Development Pathway analysis) and 3 (Pre-term Pathway analysis) contain the pathway analysis of the rabbit’s normal lung development and the pathways analysis alterations due to premature delivery at 28 days of gestation, respectively. [file 12931_2023_2380_MOESM1_ESM.xlsx]

## Sheet: sequencing stats
Sample	Animal code	Input Reads	Mapped reads	% mapped reads	RUN
CZB	F25_3	22310591	21347622	0.956838	1
CZC	F25_13	22098754	21054790	0.952759	1
CZD	F25_18	22424795	21388435	0.953785	1
CZE	F27_1	21940020	20846440	0.950156	1
CZF	F27_7	21556291	20529140	0.95235	1
CZG	F27_11	22395182	21412692	0.956129	1
CZH	F28_2	22067184	21049239	0.953871	1
CZI	F28_7	22408825	21409157	0.95539	1
CZJ	F28_9	22146237	21086265	0.952138	1
CZK	F29_2	21947467	20896990	0.952137	1
CZL	F29_7	22028062	20908435	0.949173	1
CZM	F29_11	21782003	20754930	0.952848	1
CZN	T31_1	22188675	21201232	0.955498	1
CZO	T31_10	21530982	20504158	0.952309	1
CZP	T31_15	22076813	21102431	0.955864	1
CZQ	T35_1	22168710	21124814	0.952911	1
CZR	T35_6	21944806	21008021	0.957312	1
CZS	T35_11	22381817	21443237	0.958065	1
DGJ	P0_4	22692177	21475644	0.94639	2
DGV	P0_1	22729650	21710749	0.955173	2
DGW	P0_3	22328553	21331241	0.955335	2
DGY	P3_1	22090798	21124368	0.956252	2
DGZ	P3_2	22569450	21591967	0.95669	2
DHA	P3_3	23217912	22205758	0.956406	2
DHF	P7_3	22819710	21783999	0.954613	2
DHG	P7_4	22798861	21869482	0.959236	2
DHH	F28_2	22710619	21472003	0.945461	2
DHI	F28_9	22503712	21447864	0.953081	2
DHJ	T35_6	23486507	22575205	0.961199	2
DHK	T35_11	22144044	20955272	0.946316	2
DRG	F20_1	22585213	21531809	0.953359	3
DRH	F20_17	22721443	21672323	0.953827	3
DRI	F20_35	21808434	20842368	0.955702	3
DRJ	F20_36	22062083	21024101	0.952952	3
DRK	F23_6	22491084	21465667	0.954408	3
DRL	F23_22	21827638	20707599	0.948687	3
DRM	F23_40	22201141	21165608	0.953357	3
DRN	F23_23	21880075	20846381	0.952756	3
DRO	T31_4	22312699	21308934	0.955014	3
DRP	T31_11	21829244	20961237	0.960237	3
DRQ	T31_18	22681781	21911617	0.966045	3
DRR	T37_12	22035521	21106272	0.957829	3
DRS	T37_27	22339954	21405905	0.958189	3
DRT	T37_46	21757736	20685618	0.950725	3
DRU	T37_47	21627357	20586934	0.951893	3
DRZ	T42_14	21838757	20838410	0.954194	3
DSA	T42_33	22086460	19467704	0.881432	3
DSB	T42_50	21934564	20918993	0.9537	3
DSD	F25_13	22224058	21038860	0.94667	3
DSF	F28_2	21900334	20874633	0.953165	3
DSH	F28_7	22135614	21095533	0.953013	3
DSI	T35_6	22007434	21057175	0.956821	3
DSJ	T35_11	21925766	20911655	0.953748	3
DSM	P7_1	22542785	21550037	0.955962	3

## Sheet: Development Pathway analysis
GO	ME1	ME2	ME3	ME4	ME5	ME6	ME7	ME8	ME9	ME10	Category	#GeneInGOAndHitList	Enrichment	Hits	GROUP_ID	Description	Process (as shown in Figure 4B)
R-HSA-1640170		-86	-14			-13					Reactome Gene Sets	211	5.02398	BIRC5|BARD1|BLM|BRCA1|BRCA2|BUB1|BUB1B|CCNA2|CCNB1|CCND2|CCNE1|CDK1|CDC6|CDC25B|CDC25C|CDK2|CDK4|CDK6|CDKN2C|CENPC|CENPE|CKS1B|DHFR|DNA2|FEN1|FOXM1|CENPI|H2AX|HDAC1|HMMR|HSPA2|HSP90AA1|HSP90AB1|INCENP|KPNB1|LBR|LIG1|LMNB1|MAD2L1|MCM2|MCM3|MCM4|MCM5|MCM7|MSH5|MYBL2|NEK2|NPM1|NUMA1|ODF2|ORC1|ORC5|PCNA|PCNT|PLK1|POLE|POLE2|PPP1CC|PPP2R5C|PPP2R5D|PRIM1|PRIM2|PSMD8|RAD1|RAD9A|RAD51|RBBP4|RBBP8|RFC2|RF…	1	Cell Cycle	Cell cycle
R-HSA-69278		-74	-9.2			-9.3					Reactome Gene Sets	177	5.19855	BIRC5|BUB1|BUB1B|CCNA2|CCNB1|CCND2|CCNE1|CDK1|CDC6|CDC25B|CDC25C|CDK2|CDK4|CDK6|CDKN2C|CENPC|CENPE|CKS1B|DHFR|DNA2|FEN1|FOXM1|CENPI|H2AX|HDAC1|HMMR|HSP90AA1|HSP90AB1|INCENP|KPNB1|LBR|LIG1|LMNB1|MAD2L1|MCM2|MCM3|MCM4|MCM5|MCM7|MYBL2|NEK2|NUMA1|ODF2|ORC1|ORC5|PCNA|PCNT|PLK1|POLE|POLE2|PPP1CC|PPP2R5C|PPP2R5D|PRIM1|PRIM2|PSMD8|RBBP4|RFC2|RFC4|RFC5|RPA1|RPA2|RPA3|RRM2|AURKA|TFDP1|TK1|TMPO|TOP2A|TP53|T…	1	Cell Cycle, Mitotic	Cell cycle
GO:0051301	-3.3	-48	-7.2			-2.4					GO Biological Processes	150	4.09869	BIRC5|ARL3|BLM|BRCA2|BUB1|BUB1B|CCNA2|CCNB1|CCND2|CCNE1|CCNF|CDK1|CDC6|CDC25B|CDC25C|CDK2|CDK4|CDK6|CENPC|CENPE|CETN3|CKS1B|ECT2|ETV5|HELLS|INCENP|KIF11|KIFC1|STMN1|LIG1|MAD2L1|NEK2|NUMA1|PIN1|PLK1|PPP1CC|PTN|RBBP8|RTKN|SFRP2|SHH|AURKA|AURKC|DYNLT1|TGFB2|TGFB3|TOP1|TOP2A|UBE2I|VRK1|SMC1A|CDC7|CCNK|CDC123|TIMELESS|PRC1|UNC119|CCNB2|CCNE2|ZW10|AURKB|PTTG1|NUMBL|KIF23|KIF20B|KNTC1|CKAP5|CUL7|NCAPD2|…	1	cell division	Cell cycle
GO:0000280		-41	-6.4								GO Biological Processes	116	4.51845	BIRC5|BRCA2|BUB1|BUB1B|CCNB1|CCNE1|CDC6|CDC25B|CDC25C|CENPC|CENPE|EGF|FANCA|FANCD2|HSPA2|IGF1|INCENP|KIF11|KIFC1|KIF22|KPNB1|MAD2L1|MKI67|MSH3|MSH5|MYBL1|MYBL2|NEK2|NUMA1|PIN1|PLK1|RAD1|RAD51|RAD51D|AURKA|AURKC|TOP2A|TOP2B|TTK|TUBG1|HIRA|XRCC3|ZNF711|AAAS|SMC1A|RAD54L|PRC1|PKMYT1|CCNE2|ZW10|AURKB|PTTG1|TRIP13|KIF23|KIF20B|KNTC1|DLGAP5|CUL7|NCAPD2|KIF14|SMC4|RAD50|KATNB1|NDC80|SMC2|SPAG5|UBE2C|CHE…	1	nuclear division	Cell cycle
R-HSA-68877		-41	-6.7								Reactome Gene Sets	81	6.54224	BIRC5|BUB1|BUB1B|CCNB1|CDK1|CENPC|CENPE|CENPI|HSP90AA1|INCENP|MAD2L1|NEK2|NUMA1|ODF2|PCNT|PLK1|PPP1CC|PPP2R5C|PPP2R5D|TUBG1|YWHAE|ALMS1|SMC1A|CCNB2|ZW10|AURKB|CEP57|KNTC1|CKAP5|SFI1|NCAPD2|SMC4|NDC80|SMC2|PLK4|TUBGCP2|CEP43|CEP250|PMF1|CEP164|CEP152|PDS5B|ITGB3BP|EML4|NDE1|ERCC6L|SPDL1|ZWILCH|CDCA8|CENPQ|HAUS7|CDK5RAP2|CENPJ|CENPN|RCC2|KNL1|SPC25|CENPK|NCAPG|CENPM|CENPO|CENPU|MZT2B|CEP63|B9D2|KIF…	1	Mitotic Prometaphase	Cell cycle
R-HSA-8953854		-5.4	-18		-9.2	-85	-8.5				Reactome Gene Sets	143	8.35422	ADAR|BYSL|CDC5L|CSTF3|DKC1|EIF4A1|FBL|ETF1|FUS|GTF2F1|GTF2F2|HSD17B10|MAGOH|NCBP1|NCL|NUP88|EXOSC10|POLR2B|POLR2C|PSMA1|PSMA2|PSMB1|PSMB2|PSMB3|PSMB5|PSMB6|PSMB7|PSMC1|PSMC6|PSMD1|PSMD2|PSMD7|RPL8|RPL18A|RPL29|RPS17|SEC13|SRSF3|SRSF6|SNRPB2|SNRPD3|SNRPE|SNRPG|SF1|RAE1|DDX21|WDR46|SNRNP40|BMS1|PSMD6|THOC1|RCL1|PSME3|MPHOSPH10|MPHOSPH6|PSMD14|SMNDC1|BCAS2|PRMT5|EMG1|NOP56|RPP30|IGF2BP2|USP39|SRSF10…	2	Metabolism of RNA
GO:0034660			-15		-3.4	-67	-5.3				GO Biological Processes	118	7.99906	ADAR|BYSL|CCNT2|DKC1|FBL|GARS1|GTF2F1|GTF2F2|HSD17B10|IARS1|MARS1|NARS1|NCBP1|NCL|EXOSC10|POLR2B|POLR2C|RARS1|RPS17|SARS1|SNAPC3|SSB|TAF11|YARS1|DDX21|AIMP1|WDR46|GTF3C4|EEF1E1|MACROH2A1|BMS1|FARSB|RCL1|MPHOSPH10|MPHOSPH6|NSA2|EMG1|NOP56|RPP30|DUS4L|PWP1|LSM6|EXOSC8|RRP1B|RRS1|GTPBP4|ELP5|DCAF13|INTS7|NOL11|PARS2|PTCD1|RSL1D1|PPA2|RPUSD2|UTP20|RRP7A|NOB1|ABT1|UTP18|MRTO4|POP5|RTCB|TRMT112|NOP58|T…	2	ncRNA metabolic process
GO:0022613			-15		-5.4	-66	-4.1				GO Biological Processes	112	8.48468	ADAR|BYSL|DKC1|EIF2D|EIF2S1|EIF5|FBL|HSP90AB1|NCBP1|NUP88|EXOSC10|ABCE1|RPS17|ATXN2|SRSF6|SNRPD3|SNRPE|SNRPG|SF1|DENR|RUVBL1|EIF3B|EIF3J|EIF2S2|DDX21|WDR46|BMS1|URB2|UBAP2L|G3BP1|CEBPZ|RCL1|MPHOSPH10|MPHOSPH6|NSA2|PRMT5|EMG1|MYBBP1A|NOP56|RPP30|USP39|SRSF10|RUVBL2|SF3A3|CPSF6|PWP1|LSM6|DDX20|EXOSC8|RRP1B|RRS1|GTPBP4|NOCT|DCAF13|NOL11|AAR2|RSL1D1|ERAL1|NUFIP1|RPUSD2|PRPF19|UTP20|RRP7A|NOB1|ABT1|MR…	2	ribonucleoprotein complex biogenesis
GO:0034470			-12		-3	-53	-4				GO Biological Processes	89	8.74812	ADAR|BYSL|DKC1|FBL|HSD17B10|EXOSC10|RPS17|SARS1|SSB|DDX21|WDR46|BMS1|RCL1|MPHOSPH10|MPHOSPH6|NSA2|EMG1|NOP56|RPP30|DUS4L|LSM6|EXOSC8|RRP1B|RRS1|GTPBP4|ELP5|DCAF13|INTS7|NOL11|PTCD1|RSL1D1|RPUSD2|UTP20|RRP7A|NOB1|ABT1|UTP18|MRTO4|POP5|RTCB|TRMT112|NOP58|TRMT6|POLR3K|GAR1|PUS7|TEX10|NSUN2|HEATR1|ELP3|MRM3|NAT10|TYW1|IMP3|NOP10|LYAR|DDX27|RIOK2|EXOSC5|UTP3|DHX37|TRMT11|OSGEPL1|MRPS11|NOL6|NOC4L|METT…	2	ncRNA processing
GO:0042254			-8.4		-4.5	-53	-2.6				GO Biological Processes	80	10.1464	BYSL|DKC1|FBL|NUP88|EXOSC10|ABCE1|RPS17|DDX21|WDR46|BMS1|URB2|CEBPZ|RCL1|MPHOSPH10|MPHOSPH6|NSA2|EMG1|MYBBP1A|NOP56|RPP30|PWP1|LSM6|EXOSC8|RRP1B|RRS1|GTPBP4|DCAF13|NOL11|RSL1D1|ERAL1|RPUSD2|UTP20|RRP7A|NOB1|ABT1|MRPS7|UTP18|RPL26L1|MRTO4|POP5|TRMT112|NOP58|GAR1|TEX10|PAK1IP1|HEATR1|MRM3|NAT10|IMP3|BRIX1|LSG1|NOP10|LYAR|DDX27|RIOK2|DDX28|EXOSC5|UTP3|DHX37|DDX31|MRPS11|MRPL11|NOL6|NOC4L|METTL16|NOL…	2	ribosome biogenesis
M5925		-69	-3.3			-2.5					Hallmark Gene Sets	105	8.65029	BIRC5|BARD1|BRCA1|BRCA2|BUB1B|CCNE1|CDK1|CDC25B|CDK4|CDKN2C|CDKN3|CENPE|CKS1B|DUT|EZH2|XRCC6|H2AX|HELLS|HMMR|ILF3|KIF22|KPNA2|STMN1|LBR|LIG1|LMNB1|MAD2L1|MCM2|MCM3|MCM4|MCM5|MCM7|MKI67|MSH2|MYBL2|NAP1L1|NASP|PCNA|PLK1|PNN|POLE|PRIM2|RAD1|RFC2|RPA1|RPA2|RPA3|RRM2|TRA2B|SSRP1|AURKA|SUV39H1|TCF19|TK1|TMPO|TOP2A|TP53|TUBG1|UNG|DEK|SMC1A|TIMELESS|CCNB2|ZW10|AURKB|PTTG1|TRIP13|DLGAP5|GINS1|NCAPD2|SMC4|…	3	HALLMARK E2F TARGETS
M5901		-63	-5								Hallmark Gene Sets	100	8.23838	BIRC5|BARD1|BRCA2|BUB1|CCNA2|CCNF|CDK1|CDC6|CDC25B|CDK4|CDKN2C|CDKN3|CENPE|CKS1B|DMD|DTYMK|EGF|EWSR1|EZH2|FANCC|H2AX|HMMR|ILF3|INCENP|KIF11|KIF22|KPNB1|KPNA2|STMN1|LBR|LMNB1|MAD2L1|MCM2|MCM3|MCM5|MEIS1|MEIS2|MKI67|MYBL2|NASP|NEK2|NUMA1|ODC1|ODF2|ORC5|PLK1|POLE|PRIM2|RPA2|TRA2B|SMARCC1|SNRPD1|AURKA|SUV39H1|TFDP1|TLE3|TMPO|TOP1|TOP2A|TTK|HIRA|NSD2|SMC1A|CDC7|CDC45|RAD54L|PRC1|CCNB2|EXO1|AURKB|PTTG1…	3	HALLMARK G2M CHECKPOINT
GO:0006260		-46	-7								GO Biological Processes	99	5.93163	BARD1|BLM|BRCA1|BRCA2|CCNA2|CCNE1|CDK1|CDC6|CDK2|DDX11|DNA2|DUT|EGF|EGFR|FEN1|GLI1|LIG1|MCM2|MCM3|MCM4|MCM5|MCM7|MSH3|NAP1L1|NASP|NFIB|NFIX|ORC1|ORC5|PCNA|POLE|POLE2|POLH|PRIM1|PRIM2|RAD1|RAD9A|RAD51|RBBP4|RBBP8|RECQL|RFC2|RFC4|RFC5|RPA1|RPA2|RPA3|RRM1|RRM2|SSRP1|TOP1|TOP3A|TP53|CDC7|CDC45|TIMELESS|CCNE2|EXO1|GINS1|RAD50|POLQ|TOPBP1|WDHD1|CHEK2|ORC6|ORC3|POLA2|ANKRD17|FBXO5|STOML2|SMARCAL1|GMNN|D…	4	DNA replication
R-HSA-69620		-43	-5			-9.7					Reactome Gene Sets	99	5.54829	BIRC5|BARD1|BLM|BRCA1|BUB1|BUB1B|CCNA2|CCNB1|CCNE1|CDK1|CDC6|CDC25C|CDK2|CENPC|CENPE|DNA2|CENPI|H2AX|INCENP|MAD2L1|MCM2|MCM3|MCM4|MCM5|MCM7|ORC1|ORC5|PLK1|PPP1CC|PPP2R5C|PPP2R5D|PSMD8|RAD1|RAD9A|RBBP8|RFC2|RFC4|RFC5|RPA1|RPA2|RPA3|TOP3A|TP53|TP53BP1|NSD2|YWHAE|CDC7|CDC45|H2BC7|PKMYT1|CCNB2|CCNE2|EXO1|ZW10|AURKB|KNTC1|CKAP5|RAD50|ANAPC10|NDC80|UBE2C|TOPBP1|CHEK2|PMF1|ITGB3BP|ORC6|ORC3|UBE2S|GTSE1|…	4	Cell Cycle Checkpoints
GO:0006261		-32	-3.2								GO Biological Processes	63	6.74049	BLM|BRCA2|CCNE1|CDC6|CDK2|DDX11|DNA2|FEN1|LIG1|MCM2|MCM3|MCM4|MCM5|MCM7|MSH3|ORC1|ORC5|PCNA|POLE|POLE2|PRIM1|PRIM2|RAD51|RECQL|RFC2|RFC4|RFC5|RPA1|RPA2|RPA3|CDC7|CDC45|TIMELESS|CCNE2|GINS1|POLQ|TOPBP1|WDHD1|CHEK2|ORC6|ORC3|POLA2|FBXO5|STOML2|SMARCAL1|GMNN|GINS2|CHTF8|EXD2|ZGRF1|MCM10|FANCM|NUCKS1|DSCC1|E2F8|ATAD5|CDT1|GINS4|E2F7|EME1|PRIMPOL|MMS22L|CENPS	4	DNA-dependent DNA replication
R-HSA-68962		-21									Reactome Gene Sets	25	12.4824	CDC6|CDK2|MCM2|MCM3|MCM4|MCM5|MCM7|ORC1|ORC5|POLE|POLE2|PRIM1|PRIM2|RPA1|RPA2|RPA3|CDC7|CDC45|ORC6|ORC3|POLA2|GMNN|MCM10|CDT1|MCM8	4	Activation of the pre-replicative complex
GO:0044786		-20									GO Biological Processes	33	8.23838	BRCA2|DNA2|FEN1|LIG1|MCM2|MCM3|MCM4|MCM5|MCM7|PCNA|POLE|POLE2|PRIM1|PRIM2|RAD51|RFC2|RFC4|RFC5|RPA1|RPA2|RPA3|CDC7|CDC45|GINS1|CHEK2|ORC3|POLA2|FBXO5|GMNN|E2F8|ATAD5|CDT1|E2F7	4	cell cycle DNA replication
GO:0044772		-41	-8.7			-7.5					GO Biological Processes	140	3.8318	BLM|BRCA1|BUB1|BUB1B|CASP2|CCNA2|CCNB1|CCND2|CCNE1|CCNF|CDK1|CDC6|CDC25B|CDC25C|CDK2|CDK4|CDK6|CDKN2C|CDKN3|CENPE|CKS1B|DHFR|EGFR|EZH2|FOXM1|HMMR|HSPA2|HSP90AA1|MAD2L1|MCM2|MCM3|MCM4|MCM5|MCM7|NASP|NEK2|CNOT3|ODF2|ORC1|ORC5|PBX1|PCNA|PCNT|CDK18|PLAGL1|PLK1|POLE|POLE2|PRIM1|PRIM2|PSMD8|RBBP8|RPA1|RPA2|RPA3|RPS6KB1|RRM2|AURKA|ADAM17|TFAP4|TFDP1|TP53|TTK|TUBG1|XRCC3|YWHAE|ALMS1|CDC7|CDC45|NAE1|PKMYT…	5	mitotic cell cycle phase transition
GO:0044770		-39	-11			-7.5					GO Biological Processes	143	3.64169	BLM|BRCA1|BUB1|BUB1B|CASP2|CCNA2|CCNB1|CCND2|CCNE1|CCNF|CDK1|CDC6|CDC25B|CDC25C|CDK2|CDK4|CDK6|CDKN2C|CDKN3|CENPE|CKS1B|DHFR|EGFR|EZH2|FOXM1|GLI1|HMMR|HSPA2|HSP90AA1|MAD2L1|MCM2|MCM3|MCM4|MCM5|MCM7|NASP|NEK2|CNOT3|NPM1|ODF2|ORC1|ORC5|PBX1|PCNA|PCNT|CDK18|PLAGL1|PLK1|POLE|POLE2|PRIM1|PRIM2|PSMD8|RBBP8|RPA1|RPA2|RPA3|RPS6KB1|RRM2|AURKA|ADAM17|TFAP4|TFDP1|TP53|TTK|TUBG1|XRCC3|YWHAE|ALMS1|CDC7|CDC45|…	5	cell cycle phase transition
GO:0010564		-36	-17		-2.6	-7					GO Biological Processes	155	3.22869	BLM|BRCA1|BRCA2|BUB1|BUB1B|CASP2|CCNB1|CCND2|CCNF|CDK1|CDC6|CDC25B|CDC25C|CDK2|CDK4|CDK6|CDKN2C|CENPE|DDX11|ECT2|PHC1|EGF|EGFR|EZH2|FEN1|FOXM1|KAT2A|GLI1|HMMR|HSPA2|HSP90AA1|HSP90AB1|IGF1|INCENP|KIF11|MAD2L1|MIF|MKI67|NEK2|CNOT3|NPM1|NUMA1|ODF2|ORC1|PBX1|PCNA|PCNT|PIN1|PKHD1|PLAGL1|PLK1|PPP1R10|PSMD8|RAD1|RAD51|RBBP4|RBBP8|RPA2|RRM2|AURKA|AURKC|ADAM17|TFAP4|TFDP1|TP53|TTK|TUBG1|XRCC3|YWHAE|ZNF711…	5	regulation of cell cycle process
GO:0007346		-34	-13			-6.6					GO Biological Processes	138	3.38866	BLM|BRCA1|BRCA2|BUB1|BUB1B|CASP2|CCNB1|CCND2|CDK1|CDC6|CDC25B|CDC25C|CDK2|CDK4|CDK6|CDKN2C|CENPE|CKS1B|EGF|EGFR|EZH2|FANCD2|HMMR|HSPA2|HSP90AA1|IGF1|INCENP|KIF11|MAD2L1|MEIS2|MKI67|MSH2|NEK2|CNOT3|NUMA1|ODF2|ORC1|PBX1|PCNA|PCNT|PIN1|PLAGL1|PLK1|PPP1R10|PSMD8|RAD9A|RPA2|RPA3|RPS6KB1|AURKA|ADAM17|TFAP4|TFDP1|TOP2A|TOP2B|TP53|TTK|TUBG1|XRCC3|YWHAE|ALMS1|FZD3|CDC7|CDC45|NAE1|PKMYT1|ZW10|AURKB|PTTG1|T…	5	regulation of mitotic cell cycle
GO:0000075		-27	-4.7								GO Biological Processes	68	5.11607	BLM|BRCA1|BUB1|BUB1B|CASP2|CCNB1|CDK1|CDC6|CDC25C|CDK2|DNA2|FANCD2|H2AX|MAD2L1|MSH2|CNOT3|ORC1|PCNA|PLAGL1|PLK1|PPP1R10|RAD1|RAD9A|RPA2|AURKA|TFDP1|TOP2A|TOP2B|TP53|TP53BP1|TTK|XRCC3|DDX39B|CDC45|THOC5|NAE1|TIMELESS|ZW10|AURKB|TRIP13|KNTC1|NDC80|CARM1|TOPBP1|CHEK2|CNOT1|HINFP|MRNIP|LCMT1|GTSE1|DTL|SPDL1|ZWILCH|CDK5RAP2|CLSPN|DCLRE1B|NABP2|E2F8|FBXO31|WDR76|CEP63|CDT1|RHNO1|BRIP1|BRSK1|E2F7|EME1|E…	5	cell cycle checkpoint
GO:0006281		-41	-19			-3.1	-3.2				GO Biological Processes	135	3.93692	PARP1|BARD1|BLM|BRCA1|BRCA2|CDK1|CDK2|DDB2|DDX11|DNA2|EGFR|EYA3|FANCA|FANCC|FANCD2|FANCB|FANCG|FEN1|FOXM1|XRCC6|GTF2H4|GTF2I|H2AX|KIF22|LIG1|MCM2|MCM3|MCM4|MCM5|MCM7|MSH2|MSH3|MSH5|NUDT1|MUTYH|NPM1|PCNA|POLE|POLE2|POLH|RAD1|RAD9A|RAD51|RAD51D|RAD52|RBBP8|RECQL|RFC2|RFC4|RFC5|RPA1|RPA2|RPA3|SSRP1|TP53|TP53BP1|UBE2V1|UNG|NSD2|XRCC3|XRCC5|DEK|SMC1A|TRRAP|CDC7|CDC45|RAD54L|TIMELESS|USP10|EXO1|PTTG1|T…	6	DNA repair
GO:0006302		-26	-8								GO Biological Processes	73	4.59085	PARP1|BARD1|BLM|BRCA1|BRCA2|DDX11|DNA2|EYA3|FANCD2|FANCB|FEN1|FOXM1|XRCC6|H2AX|MCM2|MCM3|MCM4|MCM5|MCM7|MSH2|RAD51|RAD51D|RAD52|RBBP8|RECQL|RPA1|RPA2|RPA3|TP53|TP53BP1|NSD2|XRCC3|XRCC5|DEK|CDC7|CDC45|RAD54L|TIMELESS|TRIP13|RAD50|RAD51AP1|POLQ|CHEK2|FAN1|KDM2A|KDM1A|SPIDR|RAD54B|SMARCAL1|MRNIP|GINS2|PARPBP|FIGN|EXD2|TDP1|HMCES|FANCM|FIGNL1|NUCKS1|DCLRE1B|NABP2|BRIP1|GINS4|MCM8|CDCA5|RMI2|ZSWIM7|EM…	6	double-strand break repair
GO:0006310		-26	-7.4								GO Biological Processes	79	4.33888	PARP1|BLM|BRCA1|BRCA2|CD40|FANCD2|FANCB|FEN1|XRCC6|H2AX|KPNA2|LIG1|MCM2|MCM3|MCM4|MCM5|MCM7|MSH2|MSH3|MSH5|RAD51|RAD51D|RAD52|RBBP8|RECQL|RPA1|RPA2|RPA3|SUPT6H|TCF7|TOP2A|TOP2B|TP53BP1|UNG|NSD2|XRCC3|XRCC5|ZNF711|CDC7|CDC45|RAD54L|TIMELESS|EXO1|TRIP13|RAD50|RAD51AP1|POLQ|FAN1|KDM1A|SPIDR|RAD54B|PSMC3IP|MRNIP|LEF1|GINS2|PARPBP|FIGN|EXD2|HMCES|FANCM|FIGNL1|NUCKS1|NABP2|SMC6|THAP9|ATAD5|PIF1|RHNO1|B…	6	DNA recombination
R-HSA-73894		-26	-13								Reactome Gene Sets	83	4.09452	PARP1|BARD1|BLM|BPHL|BRCA1|BRCA2|CCNA2|CDK2|DDB2|DNA2|EYA3|FANCA|FANCC|FANCD2|FANCB|FANCG|FEN1|XRCC6|GTF2H4|H2AX|KPNA2|LIG1|MSH2|MSH3|MUTYH|PCNA|POLE|POLE2|POLH|RAD1|RAD9A|RAD51|RAD51D|RAD52|RBBP8|RFC2|RFC4|RFC5|RPA1|RPA2|RPA3|TOP3A|TP53|TP53BP1|UBE2I|UNG|NSD2|XRCC3|XRCC5|H2BC7|TIMELESS|USP10|EXO1|CHD1L|KDM4A|RAD50|RAD51AP1|POLQ|TOPBP1|CHEK2|FAN1|SPIDR|UBE2T|ASCC1|DTL|RNF111|ALKBH5|FANCI|NEIL3|NP…	6	DNA Repair
GO:0000724		-22	-3.4								GO Biological Processes	49	5.85044	PARP1|BLM|BRCA1|BRCA2|FANCB|FEN1|H2AX|MCM2|MCM3|MCM4|MCM5|MCM7|RAD51|RAD51D|RAD52|RBBP8|RECQL|RPA1|RPA2|RPA3|TP53BP1|XRCC3|CDC7|CDC45|RAD54L|TIMELESS|RAD50|RAD51AP1|POLQ|FAN1|KDM1A|SPIDR|RAD54B|MRNIP|GINS2|PARPBP|FIGN|EXD2|FANCM|FIGNL1|NUCKS1|NABP2|GINS4|MCM8|RMI2|ZSWIM7|ARID2|MMS22L|SWI5	6	double-strand break repair via homologous recombination
M5926		-10	-4.1			-39					Hallmark Gene Sets	57	11.2055	APEX1|EIF2S1|EIF4A1|ERH|FBL|ETF1|HSP90AB1|HSPD1|IARS1|ILF2|IMPDH2|NCBP1|NDUFAB1|NME1|PPM1G|PSMA1|PSMA2|PSMB2|PSMB3|PSMC6|PSMD1|PSMD7|RANBP1|ABCE1|SRSF3|SNRPB2|SNRPD3|SNRPG|SSB|SSBP1|TCP1|CCT3|VDAC3|EIF3B|EIF3J|EIF2S2|BUB3|DDX21|COX5A|UBA2|G3BP1|PSMD14|SYNCRIP|NOP56|CCT7|CCT4|CCT2|RUVBL2|YWHAQ|PWP1|PHB2|CCT5|SF3B3|RSL1D1|GNL3|MRPS18B|POLE3	7	HALLMARK MYC TARGETS V1
GO:0071103		-35	-6.8								GO Biological Processes	94	4.76558	PARP1|BLM|CCNB1|CDK1|CENPC|CHD2|CHD3|DDB2|DDX11|DNA2|CENPI|XRCC6|GTF2H4|H2AX|HELLS|HNRNPA2B1|INCENP|MCM2|MCM3|MCM4|MCM5|MCM7|NAP1L1|NAP1L3|NASP|NPM1|RAD51|RBBP4|RECQL|RFC2|RFC4|RFC5|RPA1|SMARCA1|SRPK1|TOP1|TOP2A|TOP2B|TOP3A|TP53|HIRA|XRCC5|MTERF1|H2BC7|RAD54L|BANF1|TOP3B|AIFM1|CHD1L|SART3|NCAPD2|SMC4|RAD50|SMC2|POLQ|ITGB3BP|RAD54B|NCAPH2|SMARCAL1|HP1BP3|NUSAP1|GINS2|RSF1|MIS18A|ERCC6L|NCAPG2|CHTF…	8	DNA conformation change
GO:0140097		-25	-7.6								GO Molecular Functions	66	5.01136	BLM|CHD2|CHD3|DDX11|DNA2|DNMT3A|FEN1|XRCC6|LIG1|MCM2|MCM3|MCM4|MCM5|MCM7|MUTYH|PCNA|POLE|POLE2|POLH|RAD1|RAD9A|RAD51|RBBP8|RECQL|RFC2|RFC4|RFC5|SMARCA1|TOP1|TOP2A|TOP2B|TOP3A|UNG|XRCC3|XRCC5|RAD54L|TOP3B|EXO1|CHD1L|RAD50|POLQ|TREX2|FAN1|RAD54B|SMARCAL1|GINS2|ERCC6L|CHTF8|PBRM1|EXD2|NEIL3|ZGRF1|TDP1|HMCES|CHD8|FANCM|EXO5|DCLRE1B|DSCC1|THAP9|PIF1|BRIP1|GINS4|MCM8|APLF|PRIMPOL	8	catalytic activity, acting on DNA
GO:0008094		-22	-5.2								GO Molecular Functions	34	8.75327	BLM|CHD3|DDX11|DNA2|BPTF|MCM2|MCM5|MCM7|MSH2|MSH3|MSH5|RAD51|RAD51D|RBBP4|RFC2|RFC4|RFC5|SMARCA1|SMARCA2|SMARCA4|TOP2A|TOP2B|XRCC3|RAD54L|TTF2|POLQ|RAD54B|SMARCAL1|ERCC6L|CHTF8|PBRM1|CHD8|DSCC1|PIF1	8	DNA-dependent ATPase activity
GO:0032392		-20	-4.8								GO Biological Processes	43	6.10776	PARP1|BLM|CHD2|CHD3|DDB2|DDX11|DNA2|XRCC6|GTF2H4|HNRNPA2B1|MCM2|MCM3|MCM4|MCM5|MCM7|RAD51|RECQL|RFC2|RFC4|RFC5|RPA1|SMARCA1|TOP2A|TP53|XRCC5|MTERF1|RAD54L|CHD1L|RAD50|POLQ|RAD54B|SMARCAL1|GINS2|ERCC6L|CHTF8|RAD18|CHD8|FANCM|DSCC1|PIF1|BRIP1|GINS4|MCM8	8	DNA geometric change
GO:0004386		-17	-11			-4.9					GO Molecular Functions	47	4.75097	BLM|CHD2|CHD3|DDX11|DHX15|DNA2|XRCC6|HELLS|MCM2|MCM3|MCM4|MCM5|MCM7|MOV10|RAD51|RECQL|RFC2|RFC4|RFC5|SMARCA1|SMARCA2|SMARCA4|XRCC5|DDX39B|RAD54L|TTF2|CHD1L|DHX34|RAD50|POLQ|SRCAP|DHX30|RAD54B|SMARCAL1|GINS2|ERCC6L|CHTF8|EP400|CHD8|FANCM|DDX50|DSCC1|PIF1|BRIP1|GINS4|MCM8|TDRD12	8	helicase activity
R-HSA-72766					-18	-33	-10				Reactome Gene Sets	60	8.10668	EIF2S1|EIF2B1|EIF4A1|EIF4EBP1|EIF5|ETF1|GARS1|IARS1|MARS1|NARS1|RARS1|RPL8|RPL18A|RPL29|MRPS12|RPS17|SARS1|SSR1|DAP3|YARS1|EIF3B|EIF3J|EIF2B4|EIF2B3|EIF2S2|AIMP1|EEF1E1|EIF5B|MRPL19|FARSB|SEC61G|PARS2|ERAL1|PPA2|MRPS18B|MRPL18|SEC61A1|MRPS16|MRPS18C|MRPS7|RPL26L1|MRPL51|MRPL35|TRMT112|MRPS23|MRPL39|MRPS21|MRPL50|PTCD3|MRPS14|MRPS15|MRPS11|MRPL41|MRPL38|MRPL11|NARS2|MRRF|MARS2|CHCHD1|MRPL55	9	Translation	Translation processes
GO:0006412		-2.9	-6.9		-9.1	-27	-5.1				GO Biological Processes	83	4.41589	AKT2|DPH1|EIF2D|EIF2S1|EIF2B1|EIF4A1|EIF4EBP1|EIF5|EIF5A|ETF1|GARS1|IARS1|MAGOH|MARS1|NARS1|NCBP1|NCL|DRG1|RARS1|ABCE1|RPL8|RPL18A|RPL29|MRPS12|RPS17|RRBP1|SARS1|ATXN2|THBS1|DAP3|DENR|YARS1|EIF3B|EIF3J|EIF2B4|EIF2B3|EIF2S2|AIMP1|EIF4E2|EEF1E1|EIF5B|MRPL19|FARSB|LRPPRC|SYNCRIP|IGF2BP2|PARS2|ERAL1|PPA2|MRPS18B|MRPL18|MRPS16|MRPS18C|MRPS7|RPL26L1|MRPL51|MRPL35|TRMT112|MRPS23|MRPL39|MRPS21|PUS7|MRPL5…	9	translation	Translation processes
GO:0043043		-2.7	-6.4		-9	-26	-4.8				GO Biological Processes	83	4.27139	AKT2|DPH1|EIF2D|EIF2S1|EIF2B1|EIF4A1|EIF4EBP1|EIF5|EIF5A|ETF1|GARS1|IARS1|MAGOH|MARS1|NARS1|NCBP1|NCL|DRG1|RARS1|ABCE1|RPL8|RPL18A|RPL29|MRPS12|RPS17|RRBP1|SARS1|ATXN2|THBS1|DAP3|DENR|YARS1|EIF3B|EIF3J|EIF2B4|EIF2B3|EIF2S2|AIMP1|EIF4E2|EEF1E1|EIF5B|MRPL19|FARSB|LRPPRC|SYNCRIP|IGF2BP2|PARS2|ERAL1|PPA2|MRPS18B|MRPL18|MRPS16|MRPS18C|MRPS7|RPL26L1|MRPL51|MRPL35|TRMT112|MRPS23|MRPL39|MRPS21|PUS7|MRPL5…	9	peptide biosynthetic process	Translation processes
GO:0006415						-19					GO Biological Processes	29	10.8591	EIF5A|ETF1|ABCE1|MRPS12|DAP3|MRPL19|ERAL1|MRPS18B|MRPL18|MRPS16|MRPS18C|MRPS7|MRPL51|MRPL35|TRMT112|MRPS23|MRPL39|MRPS21|MRPL50|PTCD3|MRPS14|MRPS15|MRPS11|MRPL41|MRPL38|MRPL11|MRRF|CHCHD1|MRPL55	9	translational termination	Translation processes
GO:0032543		-2.6				-17					GO Biological Processes	30	8.7372	GARS1|MRPS12|DAP3|MRPL19|LRPPRC|ERAL1|MRPS18B|MRPL18|MRPS16|MRPS18C|MRPS7|MRPL51|MRPL35|MRPS23|MRPL39|MRPS21|MRPL50|PTCD3|UQCC1|QRSL1|MRPS14|MRPS15|MRPS11|MRPL41|MRPL38|MRPL11|MRRF|CHCHD1|MRPL55|GATC	9	mitochondrial translation	Translation processes
M5913	-6.1			-31							Hallmark Gene Sets	53	8.61604	FAS|B2M|CFB|BPGM|SERPING1|CASP4|CD86|CD38|CSF2RB|HLA-DMA|HLA-DRB1|IFI35|IFIT2|IFIT3|IL10RA|IL15RA|IRF5|IRF7|JAK2|LCP2|PNP|OAS2|PFKP|PSMB8|PSMB9|PSME1|PSME2|PTGS2|SRI|STAT1|TAP1|TAPBP|TNFAIP2|VCAM1|WARS1|TRIM25|ST8SIA4|RIPK1|UBE2L6|ISG15|IFI44|IFI44L|SAMHD1|LAP3|PARP14|DDX60|ZNFX1|RTP4|IFIH1|EPSTI1|CMPK2|SAMD9L|LYSMD2	10	HALLMARK INTERFERON GAMMA RESPONSE
M5911				-21							Hallmark Gene Sets	32	10.7261	B2M|IFI35|IFIT2|IFIT3|IRF7|OAS1|PSMB8|PSMB9|PSME1|PSME2|SELL|TAP1|UBA7|WARS1|TRIM25|UBE2L6|ISG15|PROCR|IFI44|IFI44L|LAP3|PARP14|SAMD9|TMEM140|DDX60|TENT5A|RTP4|IFIH1|PARP9|EPSTI1|CMPK2|SAMD9L	10	HALLMARK INTERFERON ALPHA RESPONSE
GO:0006399			-5.2			-30					GO Biological Processes	48	9.72802	GARS1|HSD17B10|IARS1|MARS1|NARS1|EXOSC10|RARS1|SARS1|SSB|YARS1|AIMP1|GTF3C4|EEF1E1|FARSB|RPP30|DUS4L|LSM6|EXOSC8|ELP5|PARS2|PTCD1|PPA2|POP5|RTCB|TRMT112|TRMT6|POLR3K|PUS7|NSUN2|ELP3|DALRD3|NAT10|TYW1|QRSL1|TRMT11|OSGEPL1|QTRT2|NARS2|QTRT1|MARS2|DTD2|TP53RK|TRMT61A|ADAT2|TRMT10B|GATC|TSEN54|METTL2A	11	tRNA metabolic process
GO:0140098		-3.2	-12			-30					GO Molecular Functions	66	6.4712	APEX1|POLR3D|EIF4A1|FBL|GARS1|IARS1|MARS1|NARS1|EXOSC10|POLR2B|POLR2C|RARS1|SARS1|YARS1|DDX21|MED21|FARSB|G3BP1|RCL1|EMG1|RPP30|DUS4L|DDX20|DDX42|EXOSC8|JMJD6|NOCT|POLR1A|PARS2|CRCP|NOB1|POP5|RTCB|TRMT112|TRMT6|PTRH2|POLR3K|NSUN2|DALRD3|MRM3|TYW1|QRSL1|DDX27|DDX28|EXOSC5|DHX33|DHX37|DDX55|TRMT11|DHX35|DDX31|YTHDC2|METTL16|QTRT2|NARS2|QTRT1|MARS2|DTD2|BUD23|TRMT61A|FTSJ3|TRMT10B|POLR3H|PDE12|GATC|…	11	catalytic activity, acting on RNA
GO:0140101			-5.6			-16					GO Molecular Functions	28	8.95031	GARS1|IARS1|MARS1|NARS1|RARS1|SARS1|YARS1|FARSB|RPP30|DUS4L|PARS2|POP5|TRMT6|PTRH2|NSUN2|DALRD3|TYW1|QRSL1|TRMT11|QTRT2|NARS2|QTRT1|MARS2|DTD2|TRMT61A|TRMT10B|GATC|METTL2A	11	catalytic activity, acting on a tRNA
GO:0043038						-13					GO Biological Processes	17	13.6407	GARS1|IARS1|MARS1|NARS1|RARS1|SARS1|YARS1|AIMP1|EEF1E1|FARSB|PARS2|PPA2|DALRD3|QRSL1|NARS2|MARS2|GATC	11	amino acid activation
GO:0043039						-13					GO Biological Processes	17	13.9249	GARS1|IARS1|MARS1|NARS1|RARS1|SARS1|YARS1|AIMP1|EEF1E1|FARSB|PARS2|PPA2|DALRD3|QRSL1|NARS2|MARS2|GATC	11	tRNA aminoacylation
GO:0006914	-30		-4	-2.8	-5.1				-2.7		GO Biological Processes	141	3.02983	ADPRH|ATP6V1B2|ATP6V1C1|ATP6V1E1|ATP6V0B|ATP6V0A1|AUP1|BNIP3L|TSPO|CAPN1|CAPNS1|CSNK2A2|DAPK1|DDIT3|GBA|GNAI3|HMOX1|IRF8|ITGB4|ITPR1|KDR|LAMP2|LEPR|LGALS8|NBR1|MCL1|MET|MTM1|NPC1|PIK3C3|CTSA|PRKAA1|PRKAB2|PSEN1|PTK2|QSOX1|TRIM27|RNF5|ROCK1|S100A8|S100A9|STAT3|VAMP7|TMBIM6|GPR137B|TSG101|UVRAG|VDAC1|TFEB|IKBKG|LAMTOR3|VAMP8|BECN1|RIPK2|SQSTM1|MTMR3|STBD1|ATP6V0E1|ATP6V0D1|SNAP29|PLAA|SPTLC2|VPS4B|…	12	autophagy	Autophagy
GO:0061919	-30		-4	-2.8	-5.1				-2.7		GO Biological Processes	141	3.02983	ADPRH|ATP6V1B2|ATP6V1C1|ATP6V1E1|ATP6V0B|ATP6V0A1|AUP1|BNIP3L|TSPO|CAPN1|CAPNS1|CSNK2A2|DAPK1|DDIT3|GBA|GNAI3|HMOX1|IRF8|ITGB4|ITPR1|KDR|LAMP2|LEPR|LGALS8|NBR1|MCL1|MET|MTM1|NPC1|PIK3C3|CTSA|PRKAA1|PRKAB2|PSEN1|PTK2|QSOX1|TRIM27|RNF5|ROCK1|S100A8|S100A9|STAT3|VAMP7|TMBIM6|GPR137B|TSG101|UVRAG|VDAC1|TFEB|IKBKG|LAMTOR3|VAMP8|BECN1|RIPK2|SQSTM1|MTMR3|STBD1|ATP6V0E1|ATP6V0D1|SNAP29|PLAA|SPTLC2|VPS4B|…	12	process utilizing autophagic mechanism	Autophagy
GO:0016236	-25				-5.3						GO Biological Processes	95	3.49302	ADPRH|ATP6V1B2|ATP6V1C1|ATP6V1E1|ATP6V0B|ATP6V0A1|AUP1|BNIP3L|CAPN1|CAPNS1|CSNK2A2|GBA|GNAI3|HMOX1|KDR|LAMP2|LGALS8|NBR1|MTM1|NPC1|PIK3C3|PRKAA1|PRKAB2|PSEN1|QSOX1|RNF5|VAMP7|TSG101|UVRAG|VDAC1|IKBKG|LAMTOR3|VAMP8|BECN1|RIPK2|SQSTM1|MTMR3|STBD1|ATP6V0E1|ATP6V0D1|SNAP29|PLAA|SPTLC2|VPS4B|BAG3|MFN2|TRIM13|NOD1|ATG7|SPTLC1|RRAGA|WDR45|GABARAPL2|TRAPPC8|CLEC16A|UFL1|SNAPIN|POLDIP2|NUPR1|VPS41|SESN1|L…	12	macroautophagy	Autophagy
GO:0009896	-20		-4.3	-3							GO Biological Processes	108	2.7613	APP|BNIP3L|C4BPA|CAV1|CAV3|CDKN1B|CEBPA|CTSC|DAPK1|GBA|GCLC|GNAI3|GPLD1|HMOX1|DNAJB2|KDR|MSN|P2RX7|FURIN|POLR2G|PPARA|PRKAA1|PSEN1|PTK2|PTPN1|TRIM27|ROCK1|SNX1|SORL1|UVRAG|ZFP36|BTG2|TFEB|IKBKG|TNFSF12|ADAM9|RIPK2|CNOT8|SPTLC2|TMEM59|BAG3|RNF14|TRIM14|MFN2|KCNE2|BCAP31|TOB1|TRIM13|TRIB1|NOD1|ZER1|TRIM38|KAT5|ATG7|SPTLC1|WWP1|RNF139|SIRT2|TNRC6B|CLEC16A|UFL1|SH3BP4|FBXO7|RNF19A|ZBTB20|NUPR1|SESN1|…	12	positive regulation of catabolic process	Autophagy
GO:0010506	-19		-3.6						-3.6		GO Biological Processes	90	2.99538	ADPRH|ATP6V1B2|ATP6V1C1|ATP6V1E1|ATP6V0B|ATP6V0A1|BNIP3L|TSPO|CAPN1|CAPNS1|CSNK2A2|DAPK1|DDIT3|GBA|GNAI3|HMOX1|ITPR1|KDR|LEPR|MCL1|MET|MTM1|NPC1|CTSA|PRKAA1|PRKAB2|PTK2|QSOX1|TRIM27|RNF5|ROCK1|STAT3|GPR137B|UVRAG|VDAC1|TFEB|IKBKG|LAMTOR3|RIPK2|MTMR3|ATP6V0E1|ATP6V0D1|SPTLC2|TMEM59|BAG3|TRIM14|MFN2|TRIM13|NOD1|TRIM38|KAT5|ATG7|SPTLC1|RRAGA|SIRT2|CLEC16A|UFL1|DAPK2|SH3BP4|FBXO7|FBXL2|POLDIP2|NUPR1|…	12	regulation of autophagy	Autophagy
R-HSA-72203		-10	-5.9			-29					Reactome Gene Sets	52	8.37912	CDC5L|CSTF3|FUS|GTF2F1|GTF2F2|MAGOH|NCBP1|NUP88|POLR2B|POLR2C|SEC13|SRSF3|SRSF6|SNRPB2|SNRPD3|SNRPE|SNRPG|SF1|RAE1|SNRNP40|THOC1|SMNDC1|BCAS2|USP39|SRSF10|SF3A3|LSM6|DDX42|SNW1|NUP160|CSTF2T|SF3B3|LSM5|PRPF19|NXT1|CWC15|SF3B6|MAGOHB|PRPF40A|NDC1|NUP133|SNRNP25|NUP85|THOC7|SF3B5|THOC3|SARNP|RBM17|PPIL4|NUP35|SNRNP48|NUP43	13	Processing of Capped Intron-Containing Pre-mRNA
GO:0008380		-8.1	-18		-4.4	-21	-4.4				GO Biological Processes	60	4.84403	CDC5L|CSTF3|FUS|GTF2F1|GTF2F2|MAGOH|NCBP1|NCL|POLR2B|POLR2C|SRSF3|SRSF6|SNRPB2|SNRPD3|SNRPE|SNRPG|SF1|ZPR1|SNRNP40|THOC1|MPHOSPH10|SMNDC1|BCAS2|PRMT5|SYNCRIP|USP39|SRSF10|TCERG1|SF3A3|LSM6|DDX20|DDX42|SNW1|RRP1B|JMJD6|CSTF2T|SF3B3|LSM5|AAR2|PRPF19|RTCB|CWC15|LUC7L2|SF3B6|ESRP1|MAGOHB|PRPF40A|PCBP4|DHX35|RBM15|METTL16|WDR77|SNRNP25|SNIP1|THOC7|SF3B5|THOC3|RBM17|SNRNP48|TSEN54	13	RNA splicing
R-HSA-72172		-6.1	-4.4			-20	-2.5				Reactome Gene Sets	38	7.82231	CDC5L|CSTF3|FUS|GTF2F1|GTF2F2|MAGOH|NCBP1|POLR2B|POLR2C|SRSF3|SRSF6|SNRPB2|SNRPD3|SNRPE|SNRPG|SF1|SNRNP40|SMNDC1|BCAS2|USP39|SRSF10|SF3A3|LSM6|DDX42|SNW1|CSTF2T|SF3B3|LSM5|PRPF19|CWC15|SF3B6|MAGOHB|PRPF40A|SNRNP25|SF3B5|RBM17|PPIL4|SNRNP48	13	mRNA Splicing
GO:0000375		-7.6	-14		-3.8	-19	-3.1				GO Biological Processes	51	5.10226	CDC5L|CSTF3|FUS|GTF2F1|GTF2F2|MAGOH|NCBP1|NCL|POLR2B|POLR2C|SRSF3|SRSF6|SNRPB2|SNRPD3|SNRPE|SNRPG|SF1|SNRNP40|MPHOSPH10|SMNDC1|BCAS2|PRMT5|SYNCRIP|USP39|SRSF10|SF3A3|LSM6|DDX20|DDX42|SNW1|JMJD6|CSTF2T|SF3B3|LSM5|AAR2|PRPF19|CWC15|LUC7L2|SF3B6|MAGOHB|PRPF40A|PCBP4|DHX35|RBM15|METTL16|WDR77|SNRNP25|SNIP1|SF3B5|RBM17|SNRNP48	13	RNA splicing, via transesterification reactions
R-HSA-72163		-6.5	-3.5			-19	-2.6				Reactome Gene Sets	36	7.73457	CDC5L|CSTF3|FUS|GTF2F1|GTF2F2|MAGOH|NCBP1|POLR2B|POLR2C|SRSF3|SRSF6|SNRPB2|SNRPD3|SNRPE|SNRPG|SF1|SNRNP40|SMNDC1|BCAS2|USP39|SRSF10|SF3A3|LSM6|DDX42|SNW1|CSTF2T|SF3B3|LSM5|PRPF19|CWC15|SF3B6|MAGOHB|PRPF40A|SF3B5|RBM17|PPIL4	13	mRNA Splicing - Major Pathway
GO:0006403		-6.2	-8.7			-29					GO Biological Processes	51	8.46071	DKC1|EIF5A|FBL|MAGOH|NCBP1|NUP88|EXOSC10|ABCE1|ATXN2|SEC13|SRSF3|SRSF6|SSB|TCP1|CCT3|RAE1|RUVBL1|THOC1|LRPPRC|NUTF2|CCT7|CCT4|CCT2|IGF2BP2|RUVBL2|CPSF6|CCT5|RRS1|NUP160|MRPL18|NXT1|NOP58|NSUN2|MAGOHB|WRAP53|LSG1|NCBP3|NOP10|NDC1|NUP133|RIOK2|SENP2|NOL6|NUP85|THOC7|THOC3|SARNP|LTV1|NUP35|NOP9|NUP43	14	RNA localization
GO:0006913		-9.7	-8.9			-20					GO Biological Processes	50	5.55331	AGTR2|CSE1L|EIF5A|HSPA9|HSP90AB1|IPO5|MAGOH|NCBP1|NUP88|RANGAP1|ABCE1|SEC13|SRSF3|SRSF6|SNRPD3|SNRPE|SNRPG|SSB|STYX|RAE1|HDAC3|ZPR1|THOC1|NUTF2|CPSF6|DDX20|PHB2|RRS1|NUP160|TNPO3|FBXO22|NXT1|FAM53C|UFM1|NSUN2|MAGOHB|LSG1|NDC1|NUP133|RIOK2|NOL6|IPO4|NUP85|THOC7|THOC3|SARNP|LTV1|NUP35|NOP9|NUP43	14	nucleocytoplasmic transport
GO:0051169		-11	-8.8			-20					GO Biological Processes	50	5.50664	AGTR2|CSE1L|EIF5A|HSPA9|HSP90AB1|IPO5|MAGOH|NCBP1|NUP88|RANGAP1|ABCE1|SEC13|SRSF3|SRSF6|SNRPD3|SNRPE|SNRPG|SSB|STYX|RAE1|HDAC3|ZPR1|THOC1|NUTF2|CPSF6|DDX20|PHB2|RRS1|NUP160|TNPO3|FBXO22|NXT1|FAM53C|UFM1|NSUN2|MAGOHB|LSG1|NDC1|NUP133|RIOK2|NOL6|IPO4|NUP85|THOC7|THOC3|SARNP|LTV1|NUP35|NOP9|NUP43	14	nuclear transport
GO:0050657		-6.1	-6.4			-18					GO Biological Processes	37	7.27372	EIF5A|MAGOH|NCBP1|NUP88|ABCE1|ATXN2|SEC13|SRSF3|SRSF6|SSB|RAE1|THOC1|LRPPRC|NUTF2|IGF2BP2|CPSF6|RRS1|NUP160|MRPL18|NXT1|NSUN2|MAGOHB|LSG1|NCBP3|NDC1|NUP133|RIOK2|SENP2|NOL6|NUP85|THOC7|THOC3|SARNP|LTV1|NUP35|NOP9|NUP43	14	nucleic acid transport
GO:0050658		-6.1	-6.4			-18					GO Biological Processes	37	7.27372	EIF5A|MAGOH|NCBP1|NUP88|ABCE1|ATXN2|SEC13|SRSF3|SRSF6|SSB|RAE1|THOC1|LRPPRC|NUTF2|IGF2BP2|CPSF6|RRS1|NUP160|MRPL18|NXT1|NSUN2|MAGOHB|LSG1|NCBP3|NDC1|NUP133|RIOK2|SENP2|NOL6|NUP85|THOC7|THOC3|SARNP|LTV1|NUP35|NOP9|NUP43	14	RNA transport
GO:0002444	-27			-11							GO Biological Processes	138	2.86954	A1BG|AGA|AGL|ALAD|ANXA3|RHOA|RHOG|ARSA|ASAH1|ATP6V0A1|BCR|BPI|CAMP|CAPN1|CAT|CD36|CD47|CD59|CTSC|CHI3L1|CST3|CSTB|CTSD|CTSH|CTSZ|CD55|ACE|DDX3X|DEFA4|CYB5R3|DNASE1L1|SERPINB1|FCGR2A|FER|FUCA1|FUCA2|GDI2|GRN|GSN|GUSB|NCKAP1L|HEXB|HMOX1|HP|IDH1|JUP|LAMP2|LCN2|LGALS3|LTA4H|MGST1|NFKB1|OLR1|ORM2|PECAM1|PGM1|PIK3CD|PLAU|PLAUR|CTSA|PSEN1|PSMA2|PSMD11|QSOX1|PYGL|RAB5B|RAB27A|RAB5C|RAC1|RAP1B|RNASE3|ROCK…	15	myeloid leukocyte mediated immunity	Immune response
GO:0045055	-27			-14							GO Biological Processes	174	2.52543	A1BG|AGA|AGL|ALAD|ANXA3|ANXA5|APLP2|APP|RHOA|RHOG|ARSA|ASAH1|ATP6V0A1|BCR|BPI|CAMP|CAPN1|CAT|CD9|CD36|CD47|CD59|CTSC|CHI3L1|CST3|CSTB|CTSD|CTSH|CTSZ|CD55|DDX3X|DEFA4|CYB5R3|DNASE1L1|SERPINB1|F13A1|FCGR2A|FER|FGG|VEGFD|FN1|FUCA1|FUCA2|GDI2|GNAI2|GRN|GSN|GUSB|NCKAP1L|HEXB|HMOX1|HP|HTR1B|IDH1|ISLR|ITGB3|ITIH3|JUP|LAMP2|LCN2|LGALS3|LTA4H|MGST1|MYH9|NFKB1|OLR1|ORM2|P2RX7|SERPINE1|PDGFB|PECAM1|PGM1|PIK…	15	regulated exocytosis	Immune response
GO:0002274	-26			-12							GO Biological Processes	152	2.65133	A1BG|AGA|AGER|AGL|AIF1|ALAD|ANXA3|APP|RHOA|RHOG|ARSA|ASAH1|ATP6V0A1|BCR|BPI|CAMP|CAPN1|CAT|CD36|CD47|CD59|CD74|CEBPA|CTSC|CHI3L1|CST3|CSTB|CTSD|CTSH|CTSZ|CD55|DDX3X|DEFA4|CYB5R3|DNASE1L1|SERPINB1|FCGR2A|FER|FUCA1|FUCA2|GDI2|GRN|GSN|GUSB|NCKAP1L|HEXB|HMOX1|HP|IDH1|IFNGR1|JUN|JUP|LAMP2|LCN2|LGALS3|LTA4H|LTBR|MGST1|NFKB1|OLR1|ORM2|PECAM1|PGM1|PIK3CD|PLA2G4A|PLAU|PLAUR|PLSCR1|CTSA|PSEN1|PSMA2|PSMD11|…	15	myeloid leukocyte activation	Immune response
GO:0002446	-26			-11							GO Biological Processes	127	2.93014	A1BG|AGA|AGL|ALAD|ANXA3|RHOA|RHOG|ARSA|ASAH1|ATP6V0A1|BCR|BPI|CAMP|CAPN1|CAT|CD36|CD47|CD59|CTSC|CHI3L1|CST3|CSTB|CTSD|CTSH|CTSZ|CD55|ACE|DDX3X|DEFA4|CYB5R3|DNASE1L1|SERPINB1|FCGR2A|FUCA1|FUCA2|GDI2|GRN|GSN|GUSB|NCKAP1L|HEXB|HP|IDH1|JUP|LAMP2|LCN2|LGALS3|LTA4H|MGST1|NFKB1|OLR1|ORM2|PECAM1|PGM1|PLAU|PLAUR|CTSA|PSEN1|PSMA2|PSMD11|QSOX1|PYGL|RAB5B|RAB27A|RAB5C|RAC1|RAP1B|RNASE3|ROCK1|S100A8|S100A9|S…	15	neutrophil mediated immunity	Immune response
GO:0002263	-25			-13							GO Biological Processes	158	2.53459	A1BG|AGA|AGL|ALAD|ANXA1|ANXA3|APP|RHOA|RHOG|ARSA|ASAH1|ATP6V0A1|ATP7A|BCL3|BCR|BPI|CAMP|CAPN1|CAT|CD36|CD47|CD59|CD74|CTSC|CHI3L1|CST3|CSTB|CTSD|CTSH|CTSZ|CD55|DDX3X|DEFA4|CYB5R3|DNASE1L1|GPR183|SERPINB1|FCGR2A|FER|FUCA1|FUCA2|GDI2|GRN|GSN|GUSB|NCKAP1L|HEXB|HLA-DMB|HLX|HMOX1|HP|ICAM1|IDH1|JUP|LAMP2|LCN2|LFNG|LGALS1|LGALS3|LTA4H|MGST1|NFKB1|OLR1|ORM2|PECAM1|PGM1|PIK3CD|PLAU|PLAUR|CTSA|PSEN1|PSMA2|…	15	cell activation involved in immune response	Immune response
GO:0051052		-27	-18			-3.2					GO Biological Processes	101	3.68992	PARP1|BLM|BRCA1|BRCA2|CCNA2|CD40|CDK1|CDC6|CDK2|DDX11|DNA2|EGF|EGFR|EYA3|FANCB|FOXM1|GLI1|GTF2I|H2AX|HNRNPA2B1|HNRNPC|HSP90AA1|HSP90AB1|KPNA2|MAP3K4|MPV17|MSH2|MSH3|NEK2|NPM1|ORC5|PCNA|POLH|PPP1R10|RAD51|RAD52|RFC2|RFC4|RFC5|RLF|RPA2|SUPT6H|TFDP1|TP53|TP53BP1|UBE2V1|NSD2|XRCC5|ZNF711|DEK|DDX39B|CDC7|TIMELESS|RGN|AIFM1|AURKB|TOX|SETDB1|RAD50|TRIM28|RAD51AP1|CCT8|POLQ|CHEK2|MORC2|KDM1A|FAM168A|SPID…	16	regulation of DNA metabolic process
GO:0051054		-19	-9.5								GO Biological Processes	61	4.13614	PARP1|BRCA1|CD40|CDK1|CDK2|DDX11|DNA2|EGF|EGFR|EYA3|FANCB|FOXM1|GLI1|GTF2I|H2AX|HNRNPA2B1|HSP90AA1|HSP90AB1|MAP3K4|MSH2|NEK2|PCNA|PPP1R10|RAD51|RFC2|RFC4|RFC5|TP53BP1|NSD2|XRCC5|ZNF711|DDX39B|CDC7|TIMELESS|AURKB|TOX|SETDB1|RAD50|TRIM28|CCT8|MORC2|FAM168A|SPIDR|PRKD2|STOML2|MRNIP|PPHLN1|CHTF8|HMCES|CBX8|ACD|NABP2|DSCC1|E2F8|ATAD5|CTC1|CDT1|NEK7|E2F7|ARID2|APLF	16	positive regulation of DNA metabolic process
GO:0000723		-16	-6.8			-5.6					GO Biological Processes	45	4.6053	PARP1|BLM|BRCA2|CCNE1|DNA2|FEN1|XRCC6|HNRNPA2B1|HNRNPC|HSP90AA1|HSP90AB1|MAP3K4|NEK2|PCNA|POLE|POLE2|PPP1R10|PRIM1|PRIM2|RAD51|RAD51D|RFC2|RFC4|RFC5|RPA1|RPA2|RPA3|XRCC3|XRCC5|CCNE2|EXO1|AURKB|TELO2|RAD50|CCT8|POLA2|SMARCAL1|YLPM1|DCLRE1B|ACD|NABP2|SMC6|PIF1|CTC1|NEK7	16	telomere maintenance
GO:0032200		-14	-6.1			-5.2					GO Biological Processes	45	4.26123	PARP1|BLM|BRCA2|CCNE1|DNA2|FEN1|XRCC6|HNRNPA2B1|HNRNPC|HSP90AA1|HSP90AB1|MAP3K4|NEK2|PCNA|POLE|POLE2|PPP1R10|PRIM1|PRIM2|RAD51|RAD51D|RFC2|RFC4|RFC5|RPA1|RPA2|RPA3|XRCC3|XRCC5|CCNE2|EXO1|AURKB|TELO2|RAD50|CCT8|POLA2|SMARCAL1|YLPM1|DCLRE1B|ACD|NABP2|SMC6|PIF1|CTC1|NEK7	16	telomere organization
GO:0071897		-9.7	-7.4			-4.4					GO Biological Processes	41	3.37773	HNRNPA2B1|HNRNPC|HSP90AA1|HSP90AB1|LIG1|MAP3K4|NEK2|PCNA|POLE|POLE2|POLH|RFC2|RFC4|RFC5|RPA1|RPA2|RPA3|TFDP1|TK1|TP53|XRCC5|DDX39B|USP10|RGN|AURKB|TELO2|RAD50|CCT8|POLQ|PRKD2|DTL|CHTF8|NPLOC4|ACD|NABP2|DSCC1|PIF1|CTC1|NEK7|PRIMPOL|LIN9	16	DNA biosynthetic process
GO:0006397		-8.4	-25		-3.5	-22					GO Biological Processes	98	3.52456	CLNS1A|CSTF2|DDX1|DHX8|DHX9|DYRK1A|ERCC2|HNRNPD|HNRNPU|HSPA8|NONO|YBX1|NUP98|POLR2K|PPP1R8|SFPQ|SRSF4|SMN2|SRPK2|SUPT5H|FXR1|COIL|ZRSR2|CDK13|RNMT|RNGTT|SCAF11|ZRANB2|CTR9|AQR|RBM8A|THRAP3|MBNL2|HNRNPR|SRRM1|CWC27|KHDRBS3|CELF1|PAPOLA|DNAJC8|SCAF8|HABP4|PDCD11|ACIN1|SPEN|SETX|CMTR1|ZC3H13|RPRD2|TUT4|U2SURP|PPWD1|GEMIN5|PRPF31|AKAP8L|HTATSF1|DBR1|RSRC1|CRNKL1|DDX41|LARP7|CDK12|RBM27|PRMT7|AURKAIP1…	17	mRNA processing	RNA processing
GO:0000226	-10	-24	-7.7	-2.7							GO Biological Processes	115	3.09612	BIRC5|BRCA1|BRCA2|CAPN6|CCNB1|CCNF|CDK1|CDK2|CENPE|CETN3|CHD3|EPHA3|FKBP4|GAPDH|GAS2|KAT2A|HTT|INCENP|KIF11|KIFC1|KPNB1|STMN1|LLGL1|MAD2L1|MYBL2|NEK2|NPM1|NUMA1|ODF2|PCNT|PIN1|PKHD1|PLK1|AURKA|AURKC|TBCD|DYNLT1|TTK|TUBG1|XRCC3|ALMS1|AAAS|SMC1A|PRC1|ZW10|AURKB|KIF23|TTLL4|CEP57|DLGAP5|CKAP5|CUL7|KIF14|HDAC6|KIF20A|SPRY2|KATNB1|NDC80|RBM14|SPAG5|PLK4|TUBGCP2|CEP43|CEP250|CHEK2|TPX2|CEP152|NUP62|KIF…	18	microtubule cytoskeleton organization
M5893		-20	-5								Hallmark Gene Sets	57	4.71947	BIRC5|BRCA2|BUB1|CDK1|CENPE|ECT2|CTTN|INCENP|KIF11|KIF22|LLGL1|LMNB1|NEK2|NF1|NUMA1|PCNT|PLK1|FSCN1|AURKA|TBCD|TIAM1|TOP2A|TTK|YWHAE|ALMS1|SMC1A|SORBS2|WASF1|PRC1|CCNB2|KIF23|KIF20B|CEP57|KNTC1|DLGAP5|CKAP5|HDAC6|SMC4|KATNB1|NDC80|TUBGCP2|KPTN|CEP250|TPX2|KIF4A|FBXO5|RACGAP1|NUSAP1|ANLN|CDK5RAP2|CENPJ|KIF15|PLEKHG2|PIF1|TUBGCP5|DYNLL2|SASS6	18	HALLMARK MITOTIC SPINDLE
GO:1902850		-17	-3.5								GO Biological Processes	44	4.93182	BIRC5|CCNB1|CENPE|HTT|KIF11|KIFC1|KPNB1|STMN1|MAD2L1|MYBL2|NEK2|NUMA1|PCNT|PLK1|AURKA|AURKC|DYNLT1|TTK|TUBG1|AAAS|SMC1A|PRC1|ZW10|AURKB|KIF23|DLGAP5|CKAP5|SPRY2|NDC80|CHEK2|TPX2|NUP62|KIF4A|RACGAP1|GPSM2|NUSAP1|NDE1|SPDL1|CDK5RAP2|SPC25|BORA|NUF2|CCSAP|WDR62	18	microtubule cytoskeleton organization involved in mitosis
GO:0015631	-3.1	-16	-2.9								GO Molecular Functions	71	3.1876	BIRC5|ARL3|KIF1A|BRCA1|BRCA2|CAPN6|CENPE|CETN3|GAPDH|GAS2|GLI1|HTT|KIF11|KIFC1|KIF22|STMN1|NUMA1|PLK1|RAD51D|TBCD|TIAM1|ALMS1|DYSF|UNC5C|PRC1|VAPB|KIF23|KIF20B|FEZ1|TTLL4|CEP57|DLGAP5|CKAP5|KIF14|HDAC6|KIF20A|ARL4C|KATNB1|SPAG5|TUBGCP2|TPX2|KIF21B|MAST2|TTLL12|MTUS2|ADNP|KIF4A|EML4|RACGAP1|NUSAP1|GTSE1|NDE1|STRBP|HAUS7|CDK5RAP2|CENPJ|RCC2|KIF15|REEP4|B9D2|KIF18A|KATNAL1|BRSK1|KNSTRN|HAUS8|KIF12|T…	18	tubulin binding
GO:0007051		-15									GO Biological Processes	50	4.03842	BIRC5|CCNB1|CENPE|CHD3|INCENP|KIF11|KIFC1|KPNB1|STMN1|MYBL2|NEK2|NUMA1|PCNT|PLK1|AURKA|AURKC|TTK|TUBG1|AAAS|SMC1A|PRC1|AURKB|KIF23|DLGAP5|CKAP5|NDC80|SPAG5|TUBGCP2|CHEK2|TPX2|NUP62|KIF4A|FBXO5|RACGAP1|GPSM2|HAUS7|CENPJ|SPC25|BORA|CEP63|NUF2|KNSTRN|HAUS8|TUBGCP5|CCSAP|NEK7|TUBB|ASPM|WDR62|CENPW	18	spindle organization
M5936	-3.5				-3.4	-24	-5.5				Hallmark Gene Sets	43	8.45324	ATP5F1A|ATP5F1B|ATP5F1C|ATP5MC1|ATP5MC3|ATP5PO|COX5B|COX8A|ECI1|DLD|DLST|ETFA|HSD17B10|HSPA9|IDH3A|IDH3B|MDH1|NDUFA4|NDUFA8|NDUFA9|NDUFAB1|NDUFB1|NDUFB6|NDUFB8|PDHA1|MRPS12|UQCRB|UQCRC1|VDAC3|SUCLG1|COX5A|ATP5MF|LRPPRC|ATP5PD|MTX2|PHB2|TIMM8B|MRPL35|MPC1|MRPS15|MRPS11|MRPL11|TIMM50	19	HALLMARK OXIDATIVE PHOSPHORYLATION	Oxidative phosphorylation
R-HSA-1428517						-19	-2.8				Reactome Gene Sets	36	8.08815	ATP5F1A|ATP5F1B|ATP5F1C|ATP5MC1|ATP5MC3|ATP5PO|COX5B|COX8A|DLD|DLST|ETFA|IDH3A|IDH3B|NDUFA4|NDUFA8|NDUFA9|NDUFA10|NDUFAB1|NDUFB1|NDUFB6|NDUFB8|NDUFB9|NDUFS5|PDHA1|SCO1|UQCRB|UQCRC1|SUCLG1|COX5A|ATP5MF|LRPPRC|ATP5PD|NDUFAF4|MPC1|NDUFA12|NDUFAF5	19	The citric acid (TCA) cycle and respiratory electron transport	Oxidative phosphorylation
R-HSA-163200						-17	-3.7				Reactome Gene Sets	29	9.1952	ATP5F1A|ATP5F1B|ATP5F1C|ATP5MC1|ATP5MC3|ATP5PO|COX5B|COX8A|ETFA|NDUFA4|NDUFA8|NDUFA9|NDUFA10|NDUFAB1|NDUFB1|NDUFB6|NDUFB8|NDUFB9|NDUFS5|SCO1|UQCRB|UQCRC1|COX5A|ATP5MF|LRPPRC|ATP5PD|NDUFAF4|NDUFA12|NDUFAF5	19	Respiratory electron transport, ATP synthesis by chemiosmotic coupling, and heat production by uncoupling proteins.	Oxidative phosphorylation
GO:0007005	-3.8	-4.2	-3.9		-7.1	-16	-3.3				GO Biological Processes	56	3.93174	ATP5F1A|ATP5F1B|ATP5F1C|ATP5MC1|ATP5MC3|ATP5PO|BOK|HSD17B10|HIF1A|HSPA9|HSPD1|MTX1|NDUFA8|NDUFA9|NDUFA10|NDUFAB1|NDUFB1|NDUFB6|NDUFB8|NDUFB9|NDUFS5|SCO1|SREBF2|SSBP1|UQCRB|PDCD5|ATP5MF|MTFR1|TIMM17B|ATP5PD|MTX2|YWHAQ|PHB2|PPRC1|TIMM10B|TIMM8B|PRELID1|NDUFAF4|PAM16|TTC19|MSTO1|PRMT6|UQCC1|PARL|NDUFA12|RAB5IF|PLSCR3|NDUFAF5|OPA3|MCU|TIMM50|DNAJC19|CHCHD4|ROMO1|STOX1|UQCC3	19	mitochondrion organization	Oxidative phosphorylation
GO:0006119						-14	-3.2				GO Biological Processes	28	7.38851	ATP5F1A|ATP5F1B|ATP5F1C|ATP5MC1|ATP5MC3|ATP5PO|COX5B|COX8A|DLD|NDUFA4|NDUFA8|NDUFA9|NDUFA10|NDUFAB1|NDUFB1|NDUFB6|NDUFB8|NDUFB9|NDUFS5|UQCRB|UQCRC1|VCP|COX5A|ATP5MF|ATP5PD|NDUFA12|PDE12|UQCC3	19	oxidative phosphorylation	Oxidative phosphorylation
GO:0042274			-3.3		-2.9	-22					GO Biological Processes	28	14.6785	BYSL|RPS17|WDR46|BMS1|RCL1|EMG1|LSM6|RRS1|DCAF13|NOL11|ERAL1|UTP20|RRP7A|NOB1|ABT1|MRPS7|HEATR1|NAT10|RIOK2|UTP3|DHX37|MRPS11|NOL10|UTP23|UTP4|LTV1|NOP9|GTF2H5	20	ribosomal small subunit biogenesis
GO:0030490			-3.6			-19					GO Biological Processes	22	16.9605	BYSL|WDR46|BMS1|RCL1|LSM6|RRS1|DCAF13|NOL11|UTP20|NOB1|ABT1|HEATR1|NAT10|RIOK2|UTP3|DHX37|MRPS11|NOL10|UTP23|UTP4|NOP9|GTF2H5	20	maturation of SSU-rRNA
GO:0000462			-3.3			-15					GO Biological Processes	17	17.5894	BYSL|WDR46|BMS1|RCL1|RRS1|DCAF13|UTP20|ABT1|HEATR1|UTP3|DHX37|MRPS11|NOL10|UTP23|UTP4|NOP9|GTF2H5	20	maturation of SSU-rRNA from tricistronic rRNA transcript (SSU-rRNA, 5.8S rRNA, LSU-rRNA)
GO:0000460						-8.8					GO Biological Processes	12	13.1058	EXOSC10|RCL1|MPHOSPH6|NSA2|EXOSC8|RRS1|UTP20|ABT1|LAS1L|MAK16|FTSJ3|NOP9	20	maturation of 5.8S rRNA
GO:0000469						-7.7					GO Biological Processes	10	14.0419	EXOSC10|BMS1|RCL1|EXOSC8|RRS1|UTP20|NOB1|ABT1|UTP23|NOP9	20	cleavage involved in rRNA processing
GO:0044839		-22	-7.5			-6.2			-4.4		GO Biological Processes	69	4.16445	BLM|BRCA1|CCNA2|CCNB1|CDK1|CDC6|CDC25B|CDC25C|CDK2|CDK4|FOXM1|HMMR|HSPA2|HSP90AA1|NEK2|NPM1|ODF2|ORC1|PBX1|PCNT|PLK1|PSMD8|AURKA|TP53|TUBG1|YWHAE|ALMS1|CDC7|NAE1|PKMYT1|CCNB2|AURKB|CEP57|CKAP5|SFI1|KIF14|KHDRBS1|PLK4|TOPBP1|CEP43|CEP250|CHEK2|CEP164|TPX2|CEP152|FBXO5|MRNIP|LCMT1|GTSE1|DTL|NDE1|HAUS7|CDK5RAP2|CENPJ|RCC2|KAT14|MTA3|MIIP|CLSPN|BORA|ATAD5|CTC1|CEP63|CEP78|BRSK1|MASTL|HAUS8|TUBB|FBXL22	21	cell cycle G2/M phase transition
GO:0000086		-21	-5.1			-6.2			-3.9		GO Biological Processes	65	4.21649	BLM|BRCA1|CCNA2|CCNB1|CDK1|CDC6|CDC25B|CDC25C|CDK2|CDK4|FOXM1|HMMR|HSPA2|HSP90AA1|NEK2|ODF2|ORC1|PBX1|PCNT|PLK1|PSMD8|AURKA|TUBG1|YWHAE|ALMS1|CDC7|NAE1|PKMYT1|CCNB2|AURKB|CEP57|CKAP5|SFI1|KIF14|KHDRBS1|PLK4|TOPBP1|CEP43|CEP250|CHEK2|CEP164|TPX2|CEP152|FBXO5|MRNIP|LCMT1|DTL|NDE1|HAUS7|CDK5RAP2|CENPJ|RCC2|KAT14|MTA3|MIIP|CLSPN|BORA|CTC1|CEP63|CEP78|BRSK1|MASTL|HAUS8|TUBB|FBXL22	21	G2/M transition of mitotic cell cycle
GO:1902749		-19	-7.6			-5.6					GO Biological Processes	58	4.40392	BLM|BRCA1|CCNB1|CDK1|CDC6|CDC25B|CDC25C|CDK2|CDK4|HMMR|HSPA2|HSP90AA1|NEK2|NPM1|ODF2|ORC1|PBX1|PCNT|PLK1|PSMD8|AURKA|TP53|TUBG1|YWHAE|ALMS1|CDC7|NAE1|AURKB|CEP57|CKAP5|SFI1|KIF14|PLK4|TOPBP1|CEP43|CEP250|CEP164|TPX2|CEP152|FBXO5|MRNIP|GTSE1|DTL|NDE1|HAUS7|CDK5RAP2|CENPJ|RCC2|MTA3|MIIP|CLSPN|ATAD5|CTC1|CEP63|CEP78|BRSK1|HAUS8|TUBB	21	regulation of cell cycle G2/M phase transition
GO:0010389		-18	-5.9			-5.5					GO Biological Processes	54	4.44872	BLM|BRCA1|CCNB1|CDK1|CDC6|CDC25B|CDC25C|CDK2|CDK4|HMMR|HSPA2|HSP90AA1|NEK2|ODF2|ORC1|PBX1|PCNT|PLK1|PSMD8|AURKA|TUBG1|YWHAE|ALMS1|CDC7|NAE1|AURKB|CEP57|CKAP5|SFI1|KIF14|PLK4|TOPBP1|CEP43|CEP250|CEP164|TPX2|CEP152|FBXO5|MRNIP|DTL|NDE1|HAUS7|CDK5RAP2|CENPJ|RCC2|MTA3|MIIP|CLSPN|CTC1|CEP63|CEP78|BRSK1|HAUS8|TUBB	21	regulation of G2/M transition of mitotic cell cycle
R-HSA-453274		-14	-5			-7.4					Reactome Gene Sets	48	3.99436	CCNA2|CCNB1|CDK1|CDC25B|CDC25C|CDK2|FOXM1|HMMR|HSP90AA1|HSP90AB1|MYBL2|NEK2|ODF2|PCNT|PLK1|PSMD8|RBBP4|AURKA|TP53|TUBG1|YWHAE|ALMS1|PKMYT1|CCNB2|CEP57|CKAP5|SFI1|PLK4|TUBGCP2|CEP43|CEP250|CEP164|TPX2|CEP152|LCMT1|GTSE1|NDE1|HAUS7|CDK5RAP2|CENPJ|BORA|MZT2B|CEP63|CEP78|HAUS8|TUBGCP5|TUBB|LIN9	21	Mitotic G2-G2/M phases
GO:0044257	-21	-2.5	-14	-4.7	-5.4	-4.2	-2.7		-4.9		GO Biological Processes	159	2.31643	ALAD|AMFR|ARAF|ARRB1|AUP1|BNIP3L|CAPN2|CASP8|CAV1|CAV3|CEBPA|CTSC|CSNK2A2|CTSH|CTSZ|CYLD|DDIT3|TOR1A|FOXF2|GBA|GCLC|GNA12|GPX1|HFE|DNAJB2|LAMP2|DNAJB9|MSN|MTM1|NFE2L1|FURIN|PML|LGMN|PSEN1|PSMA2|PSMC5|PSMD9|PSMD11|PTK2|RNF5|SDCBP|SEL1L|FBXW4|TSG101|UBB|UBE2A|UBE2B|UBE2D2|UBE2H|USP4|RNF103|UBXN8|OGT|CTSF|SQSTM1|PLAA|PSMF1|VPS4B|RNF14|RGP1|KCNE2|BCAP31|TRIM13|TRIB1|MARCHF6|ZER1|TRIM38|KAT5|RBCK1|CLP…	22	cellular protein catabolic process
GO:0051603	-20		-14	-4	-4.6	-4.5			-4.8		GO Biological Processes	149	2.34475	ALAD|AMFR|ARAF|ARRB1|AUP1|CAPN2|CASP8|CAV1|CAV3|CEBPA|CTSC|CSNK2A2|CTSH|CTSZ|CYLD|DDIT3|TOR1A|FOXF2|GBA|GCLC|GNA12|GPX1|HFE|DNAJB2|DNAJB9|MTM1|NFE2L1|PML|LGMN|PSEN1|PSMA2|PSMC5|PSMD9|PSMD11|PTK2|RNF5|SDCBP|SEL1L|FBXW4|TSG101|UBB|UBE2A|UBE2B|UBE2D2|UBE2H|USP4|RNF103|UBXN8|OGT|CTSF|SQSTM1|PLAA|PSMF1|VPS4B|RNF14|KCNE2|BCAP31|TRIM13|TRIB1|MARCHF6|ZER1|TRIM38|KAT5|RBCK1|CLPX|USP19|OS9|WWP1|RNF139|RNF1…	22	proteolysis involved in cellular protein catabolic process
GO:0006511	-16	-2.8	-12	-2.5	-4.9	-4.8			-4.5		GO Biological Processes	127	2.29833	AMFR|ARAF|ARRB1|AUP1|CAV1|CAV3|CEBPA|CSNK2A2|CYLD|DDIT3|FOXF2|GBA|GCLC|GNA12|HFE|DNAJB2|DNAJB9|MTM1|PML|PSEN1|PSMA2|PSMC5|PSMD9|PSMD11|PTK2|RNF5|SDCBP|SEL1L|FBXW4|TSG101|UBB|UBE2A|UBE2B|UBE2D2|UBE2H|USP4|RNF103|UBXN8|OGT|SQSTM1|PLAA|PSMF1|VPS4B|RNF14|BCAP31|TRIM13|TRIB1|MARCHF6|ZER1|TRIM38|KAT5|RBCK1|USP19|OS9|WWP1|RNF139|RNF13|SIRT2|UBXN4|CLEC16A|UFL1|FBXO7|FBXL2|RNF19A|WWTR1|TRPC4AP|FBXL4|FBXO8…	22	ubiquitin-dependent protein catabolic process
GO:0019941	-16	-2.9	-12	-3.1	-4.8	-4.7			-4.4		GO Biological Processes	127	2.27698	AMFR|ARAF|ARRB1|AUP1|CAV1|CAV3|CEBPA|CSNK2A2|CYLD|DDIT3|FOXF2|GBA|GCLC|GNA12|HFE|DNAJB2|DNAJB9|MTM1|PML|PSEN1|PSMA2|PSMC5|PSMD9|PSMD11|PTK2|RNF5|SDCBP|SEL1L|FBXW4|TSG101|UBB|UBE2A|UBE2B|UBE2D2|UBE2H|USP4|RNF103|UBXN8|OGT|SQSTM1|PLAA|PSMF1|VPS4B|RNF14|BCAP31|TRIM13|TRIB1|MARCHF6|ZER1|TRIM38|KAT5|RBCK1|USP19|OS9|WWP1|RNF139|RNF13|SIRT2|UBXN4|CLEC16A|UFL1|FBXO7|FBXL2|RNF19A|WWTR1|TRPC4AP|FBXL4|FBXO8…	22	modification-dependent protein catabolic process
GO:0043632	-16	-2.9	-13	-3	-4.7	-5.3			-4.9		GO Biological Processes	128	2.25649	AMFR|ARAF|ARRB1|AUP1|CAV1|CAV3|CEBPA|CSNK2A2|CYLD|DDIT3|FOXF2|GBA|GCLC|GNA12|HFE|DNAJB2|DNAJB9|MTM1|PML|PSEN1|PSMA2|PSMC5|PSMD9|PSMD11|PTK2|RNF5|SDCBP|SEL1L|FBXW4|TSG101|UBB|UBE2A|UBE2B|UBE2D2|UBE2H|USP4|RNF103|UBXN8|OGT|SQSTM1|PLAA|PSMF1|VPS4B|RNF14|BCAP31|TRIM13|TRIB1|MARCHF6|ZER1|TRIM38|KAT5|RBCK1|USP19|OS9|WWP1|RNF139|RNF13|SIRT2|UBXN4|CLEC16A|UFL1|FBXO7|FBXL2|RNF19A|WWTR1|TRPC4AP|FBXL4|FBXO8…	22	modification-dependent macromolecule catabolic process
GO:0003682		-21	-18			-2.8					GO Molecular Functions	106	2.93043	CDK1|CREBBP|DDX11|DNMT3A|PHC1|EGFR|ELK1|EZH2|KAT2A|GLI1|GLI3|HCFC1|HDAC1|HDAC2|HELLS|HNRNPC|RBPJ|MEIS1|MSH2|NAP1L1|NAP1L3|NPM1|ORC1|PCNA|PKNOX1|POLE|RAD51|RBBP4|REST|SAFB|SHMT2|SMARCA1|SMARCA2|SMARCA4|SMARCB1|SMARCC1|SMARCE1|SP3|SSRP1|SUPT6H|SUV39H1|TOP1|TOP2A|TOP2B|TP53|HIRA|UBTF|VRK1|NSD2|SMC1A|ARID1A|CDC45|TRIM24|MCM3AP|EXO1|TOX|SETDB1|NCAPD2|TRIM28|NPM3|POLQ|WDHD1|MTF2|MORC2|DHX30|KDM1A|KDM6B…	23	chromatin binding
R-HSA-3247509		-9.5	-8			-4.6					Reactome Gene Sets	49	2.94657	CDK4|CHD3|CREBBP|DNMT3A|EZH2|KAT2A|H2AX|HCFC1|HDAC1|HDAC2|RBBP4|REST|SMARCA2|SMARCA4|SMARCB1|SMARCC1|SMARCE1|SUV39H1|TAF12|NSD2|KMT2D|ARID1A|TRRAP|H2BC7|ELP1|KDM4A|JADE3|SETDB1|TADA3|CARM1|KDM5B|KDM2A|KDM1A|KDM6B|USP22|PHF21A|MSL2|PBRM1|YEATS2|ATXN7L3|KAT14|MTA3|EP400|SMYD3|SAP130|SUV39H2|KDM2B|H2AZ2|ARID2	23	Chromatin modifying enzymes
R-HSA-4839726		-9.5	-8			-4.6					Reactome Gene Sets	49	2.94657	CDK4|CHD3|CREBBP|DNMT3A|EZH2|KAT2A|H2AX|HCFC1|HDAC1|HDAC2|RBBP4|REST|SMARCA2|SMARCA4|SMARCB1|SMARCC1|SMARCE1|SUV39H1|TAF12|NSD2|KMT2D|ARID1A|TRRAP|H2BC7|ELP1|KDM4A|JADE3|SETDB1|TADA3|CARM1|KDM5B|KDM2A|KDM1A|KDM6B|USP22|PHF21A|MSL2|PBRM1|YEATS2|ATXN7L3|KAT14|MTA3|EP400|SMYD3|SAP130|SUV39H2|KDM2B|H2AZ2|ARID2	23	Chromatin organization
GO:0051321		-21									GO Biological Processes	65	4.21649	BRCA2|BUB1|BUB1B|CCNE1|CDC25B|CDC25C|CDK2|CENPC|FANCA|FANCD2|H2AX|HSPA2|INCENP|MSH3|MSH5|MYBL1|NEK2|NUMA1|PLK1|PRKACB|RAD1|RAD51|RAD51D|RBBP8|RPA1|AURKA|AURKC|TOP2A|TOP2B|TOP3A|TTK|TUBG1|ZNF711|SMC1A|RAD54L|PKMYT1|CCNE2|EXO1|ZW10|PTTG1|TRIP13|NCAPD2|SMC4|RAD50|SMC2|TUBGCP2|RAD54B|FBXO5|NCAPH2|PSMC3IP|SLC2A8|METTL3|FANCM|FIGNL1|KIF18A|NUF2|BRIP1|MASTL|TDRD12|TUBGCP5|EME1|SGO2|SGO1|ASPM|CENPS	24	meiotic cell cycle
GO:0140013		-15									GO Biological Processes	46	4.28209	BRCA2|BUB1|BUB1B|CCNE1|CDC25B|CENPC|FANCA|FANCD2|HSPA2|INCENP|MSH3|MSH5|MYBL1|PLK1|RAD1|RAD51|RAD51D|AURKA|TOP2A|TOP2B|TTK|ZNF711|RAD54L|CCNE2|PTTG1|TRIP13|SMC4|RAD50|SMC2|RAD54B|FBXO5|NCAPH2|PSMC3IP|SLC2A8|FANCM|FIGNL1|KIF18A|NUF2|BRIP1|MASTL|TDRD12|EME1|SGO2|SGO1|ASPM|CENPS	24	meiotic nuclear division
GO:1903046		-15									GO Biological Processes	49	4.18322	BRCA2|BUB1|BUB1B|CCNE1|CDC25B|CDC25C|CENPC|FANCA|FANCD2|HSPA2|INCENP|MSH3|MSH5|MYBL1|PLK1|RAD1|RAD51|RAD51D|AURKA|TOP2A|TOP2B|TTK|TUBG1|ZNF711|RAD54L|CCNE2|PTTG1|TRIP13|NCAPD2|SMC4|RAD50|SMC2|RAD54B|FBXO5|NCAPH2|PSMC3IP|SLC2A8|FANCM|FIGNL1|KIF18A|NUF2|BRIP1|MASTL|TDRD12|EME1|SGO2|SGO1|ASPM|CENPS	24	meiotic cell cycle process
GO:0007127		-10									GO Biological Processes	31	4.29226	BRCA2|CCNE1|CDC25B|CENPC|FANCD2|HSPA2|MSH3|MSH5|MYBL1|PLK1|RAD51|RAD51D|AURKA|TOP2A|TOP2B|ZNF711|RAD54L|CCNE2|PTTG1|TRIP13|RAD50|RAD54B|FBXO5|PSMC3IP|SLC2A8|FANCM|BRIP1|EME1|SGO2|SGO1|CENPS	24	meiosis I
GO:0061982		-10									GO Biological Processes	32	4.25206	BRCA2|CCNE1|CDC25B|CDC25C|CENPC|FANCD2|HSPA2|MSH3|MSH5|MYBL1|PLK1|RAD51|RAD51D|AURKA|TOP2A|TOP2B|ZNF711|RAD54L|CCNE2|PTTG1|TRIP13|RAD50|RAD54B|FBXO5|PSMC3IP|SLC2A8|FANCM|BRIP1|EME1|SGO2|SGO1|CENPS	24	meiosis I cell cycle process
R-HSA-156827					-20	-2.6	-6.6				Reactome Gene Sets	32	10.2546	EIF2S3|EIF4B|RPL5|RPL6|RPL7A|RPL9|RPL12|RPL13|RPL19|RPL22|RPL24|RPL37|RPL37A|RPL38|RPS3A|RPS5|RPS6|RPS7|RPS14|RPS15A|RPS17|RPS21|RPS24|RPS27A|RPS29|EIF4H|EIF3F|EIF3H|RPL14|RPL23|EIF3M|EIF3L	25	L13a-mediated translational silencing of Ceruloplasmin expression
R-HSA-72613					-20	-6	-7.2				Reactome Gene Sets	32	9.56518	EIF2S3|EIF4B|RPL5|RPL6|RPL7A|RPL9|RPL12|RPL13|RPL19|RPL22|RPL24|RPL37|RPL37A|RPL38|RPS3A|RPS5|RPS6|RPS7|RPS14|RPS15A|RPS17|RPS21|RPS24|RPS27A|RPS29|EIF4H|EIF3F|EIF3H|RPL14|RPL23|EIF3M|EIF3L	25	Eukaryotic Translation Initiation
R-HSA-72706					-20	-3.7	-6.5				Reactome Gene Sets	32	10.163	EIF2S3|EIF4B|RPL5|RPL6|RPL7A|RPL9|RPL12|RPL13|RPL19|RPL22|RPL24|RPL37|RPL37A|RPL38|RPS3A|RPS5|RPS6|RPS7|RPS14|RPS15A|RPS17|RPS21|RPS24|RPS27A|RPS29|EIF4H|EIF3F|EIF3H|RPL14|RPL23|EIF3M|EIF3L	25	GTP hydrolysis and joining of the 60S ribosomal subunit
R-HSA-72737					-20	-6	-7.2				Reactome Gene Sets	32	9.56518	EIF2S3|EIF4B|RPL5|RPL6|RPL7A|RPL9|RPL12|RPL13|RPL19|RPL22|RPL24|RPL37|RPL37A|RPL38|RPS3A|RPS5|RPS6|RPS7|RPS14|RPS15A|RPS17|RPS21|RPS24|RPS27A|RPS29|EIF4H|EIF3F|EIF3H|RPL14|RPL23|EIF3M|EIF3L	25	Cap-dependent Translation Initiation
GO:0006413					-18	-6.4	-5				GO Biological Processes	37	6.85474	EIF2S3|EIF4B|RPL5|RPL6|RPL7A|RPL9|RPL12|RPL13|RPL19|RPL22|RPL24|RPL37|RPL37A|RPL38|RPS3A|RPS5|RPS6|RPS7|RPS14|RPS15A|RPS17|RPS21|RPS24|RPS27A|RPS29|EIF4H|NCK2|EIF4EBP3|EIF3F|EIF3H|ALKBH1|RPL14|RPL23|EIF3M|COPS5|EIF3L|YTHDF2	25	translational initiation
R-HSA-5693532		-20	-8.2								Reactome Gene Sets	52	5.16139	PARP1|BARD1|BLM|BRCA1|BRCA2|CCNA2|CDK2|DNA2|EYA3|FEN1|XRCC6|H2AX|KPNA2|PCNA|POLE|POLE2|POLH|RAD1|RAD9A|RAD51|RAD51D|RAD52|RBBP8|RFC2|RFC4|RFC5|RPA1|RPA2|RPA3|TOP3A|TP53|TP53BP1|UBE2I|NSD2|XRCC3|XRCC5|H2BC7|TIMELESS|EXO1|KDM4A|RAD50|RAD51AP1|POLQ|TOPBP1|CHEK2|SPIDR|TDP1|CLSPN|RHNO1|BRIP1|RMI2|EME1	26	DNA Double-Strand Break Repair
R-HSA-3700989		-19	-7.6		-3.9	-7.5					Reactome Gene Sets	76	3.4402	BIRC5|BARD1|BLM|BRCA1|CASP2|CCNA2|CCNB1|CCNE1|CDK1|CDC25C|CDK2|CHD3|COX7C|CREBBP|DDB2|DNA2|FANCC|FANCD2|GPI|GTF2H4|HDAC1|HDAC2|MOV10|MSH2|CNOT3|NPM1|PCNA|PIN1|PLAGL1|PPP2R5C|MAP2K6|RAD1|RAD9A|RAD51D|RBBP4|RBBP8|RFC2|RFC4|RFC5|RPA1|RPA2|RPA3|SSRP1|AURKA|TAF5|TAF6|TAF12|ELOB|TFDP1|TOP3A|TP53|YWHAE|PIP4K2B|CCNK|CCNE2|EXO1|AURKB|RAD50|CARM1|PRELID3A|TOPBP1|CHEK2|TPX2|CNOT1|HIPK2|NELFCD|BANP|FANCI|STE…	26	Transcriptional Regulation by TP53
R-HSA-5693538		-18	-5.3								Reactome Gene Sets	44	5.25346	PARP1|BARD1|BLM|BRCA1|BRCA2|CCNA2|CDK2|DNA2|FEN1|H2AX|PCNA|POLE|POLE2|POLH|RAD1|RAD9A|RAD51|RAD51D|RAD52|RBBP8|RFC2|RFC4|RFC5|RPA1|RPA2|RPA3|TOP3A|TP53BP1|UBE2I|NSD2|XRCC3|H2BC7|TIMELESS|EXO1|RAD50|RAD51AP1|POLQ|TOPBP1|SPIDR|CLSPN|RHNO1|BRIP1|RMI2|EME1	26	Homology Directed Repair
GO:0072331		-17	-3.3			-4.7					GO Biological Processes	61	3.75031	BARD1|BLM|BRCA1|BRCA2|CASP2|CCNB1|CDK1|CDC25C|CDK2|CHD3|DNA2|FOXM1|HDAC1|HDAC2|HIC1|MIF|MSH2|CNOT3|PCNA|PIN1|PLAGL1|RAD1|RAD9A|RBBP4|RBBP8|RFC2|RFC4|RFC5|RPA1|RPA2|RPA3|SSRP1|AURKA|TAF5|TAF6|TAF12|TFAP4|TFDP1|TOP3A|TP53|TRIM24|USP10|EXO1|AURKB|RAD50|CARM1|TOPBP1|CHEK2|TPX2|CNOT1|KDM1A|RPS6KA6|HIPK2|GTSE1|BANP|E2F8|ATAD5|RHNO1|BRIP1|RMI2|E2F7	26	signal transduction by p53 class mediator
R-HSA-5685942		-17	-2.7								Reactome Gene Sets	31	7.62357	BARD1|BLM|BRCA1|BRCA2|DNA2|PCNA|POLE|POLE2|POLH|RAD1|RAD9A|RAD51|RAD51D|RBBP8|RFC2|RFC4|RFC5|RPA1|RPA2|RPA3|TOP3A|XRCC3|EXO1|RAD50|RAD51AP1|TOPBP1|SPIDR|RHNO1|BRIP1|RMI2|EME1	26	HDR through Homologous Recombination (HRR)
GO:0030031	-20	-4.2	-9.7	-5.4	-2.7				-3.6		GO Biological Processes	134	2.49518	AIF1|RHOG|ATP7A|BBS2|BBS4|CAPG|CAV1|CSPG4|CYLD|DNAH5|DNM2|S1PR1|EPHA2|EMP2|FER|FOXJ1|GPM6A|GSN|NCKAP1L|ICAM1|TACSTD2|MAP4|P2RX4|P2RX7|PDGFRB|RAC1|RAP1B|ROCK1|RP1|CCL21|SDCBP|TGFBR1|UBE2B|RAB11A|ATP6V0D1|SNAP29|SLC9A3R1|KIF3B|RAPGEF2|PLEKHM1|AKAP9|WASF2|CCNO|CDC42EP2|VAV3|DCTN2|NCKAP1|WASF3|CDC42EP1|ABLIM3|KIFAP3|TNIK|CLUAP1|TBC1D9B|TBC1D2B|CYFIP1|ATMIN|LRRC6|WWTR1|DNAH1|TCTN3|DNAI1|NPHP3|CCDC113|…	27	cell projection assembly
GO:0120031	-20	-4.5	-10	-5.3	-2.9				-3.7		GO Biological Processes	131	2.4996	AIF1|RHOG|ATP7A|BBS2|BBS4|CAV1|CSPG4|CYLD|DNAH5|DNM2|S1PR1|EPHA2|EMP2|FER|FOXJ1|GPM6A|GSN|ICAM1|TACSTD2|MAP4|P2RX4|P2RX7|PDGFRB|RAC1|RAP1B|ROCK1|RP1|CCL21|SDCBP|TGFBR1|UBE2B|RAB11A|ATP6V0D1|SNAP29|SLC9A3R1|KIF3B|RAPGEF2|PLEKHM1|AKAP9|WASF2|CCNO|CDC42EP2|VAV3|DCTN2|NCKAP1|WASF3|CDC42EP1|ABLIM3|KIFAP3|TNIK|CLUAP1|TBC1D9B|TBC1D2B|CYFIP1|ATMIN|LRRC6|WWTR1|DNAH1|TCTN3|DNAI1|NPHP3|CCDC113|PLA2G3|MINK1|…	27	plasma membrane bounded cell projection assembly
GO:0035082	-18										GO Biological Processes	37	6.12198	BBS2|DNAH5|FOXJ1|RP1|UBE2B|LRRC6|DNAH1|DNAI1|PLA2G3|ZMYND10|HYDIN|ARMC4|CFAP44|DNAH7|CC2D2A|DNAI2|SPAG16|JHY|SPEF2|CFAP43|ARMC2|IQCG|CCDC65|DRC1|DNAAF1|DNAI3|LRGUK|DNAAF6|CFAP206|SPAG17|RSPH9|CFAP157|CCDC39|RSPH4A|CFAP100|DNAJB13|HOATZ	27	axoneme assembly
GO:0044782	-17	-4	-12								GO Biological Processes	98	2.677	BBS2|BBS4|CYLD|DNAH5|DNM2|FOXJ1|GSN|MAP4|RP1|UBE2B|RAB11A|ATP6V0D1|SNAP29|SLC9A3R1|KIF3B|AKAP9|CCNO|DCTN2|ABLIM3|KIFAP3|CLUAP1|TBC1D9B|TBC1D2B|ATMIN|LRRC6|WWTR1|DNAH1|TCTN3|DNAI1|NPHP3|CCDC113|PLA2G3|IFT52|ZMYND10|ATP6V1D|SPATA6|HYDIN|IFT57|DYNC2I1|ARMC4|BBS7|TBC1D2|PARVA|TTC17|CFAP44|DNAH7|CC2D2A|GALNT11|ATG3|DNAI2|TBC1D15|TMEM237|SPAG16|TMEM231|BBS10|TXNDC15|JHY|SPEF2|CFAP43|RILP|DYNLRB2|ARMC2|…	27	cilium organization
GO:0001578	-16										GO Biological Processes	42	4.76911	BBS2|DNAH5|FOXJ1|RP1|CLIP1|UBE2B|LRRC6|DNAH1|DNAI1|PLA2G3|ZMYND10|TPPP3|CCSER2|HYDIN|ARMC4|CFAP44|DNAH7|CC2D2A|DNAI2|SPAG16|JHY|SPEF2|CFAP43|ARMC2|IQCG|CCDC65|DRC1|DNAAF1|DNAI3|LRGUK|DNAAF6|CFAP206|SPAG17|RSPH9|CCDC66|CFAP157|CCDC39|NCKAP5|RSPH4A|CFAP100|DNAJB13|HOATZ	27	microtubule bundle formation
GO:0071824		-20	-5								GO Biological Processes	68	3.97312	PARP1|CENPC|CENPE|DDB2|BPTF|CENPI|GTF2H4|H2AX|HELLS|MCM2|MCM3|MCM4|MCM5|MCM7|NAP1L1|NAP1L3|NASP|NPM1|RAD51|RAD52|RBBP4|RPA1|RPA2|RPA3|SMARCA4|SMARCB1|SMARCC1|SMARCE1|SUPT6H|TAF12|TP53|HIRA|UBTF|ARID1A|CDC45|H2BC7|MCM3AP|CHD1L|SART3|DLGAP5|SRCAP|ITGB3BP|ORC3|HP1BP3|GMNN|RSF1|MIS18A|PIH1D1|CENPQ|MIS18BP1|HJURP|ASF1B|CAND1|CENPN|KNL1|CENPK|SMYD3|CENPM|CENPO|CENPU|CDT1|TSPYL5|CENPL|ARID2|SWI5|CENPS|C…	28	protein-DNA complex subunit organization
GO:0065004		-18	-2.9								GO Biological Processes	60	4.06833	PARP1|CENPC|CENPE|DDB2|CENPI|GTF2H4|H2AX|HELLS|MCM2|MCM3|MCM4|MCM5|MCM7|NAP1L1|NAP1L3|NASP|NPM1|RAD51|RAD52|RBBP4|RPA1|RPA2|RPA3|SMARCA4|SMARCB1|TAF12|TP53|HIRA|UBTF|CDC45|H2BC7|CHD1L|SART3|DLGAP5|ITGB3BP|ORC3|HP1BP3|GMNN|RSF1|MIS18A|PIH1D1|CENPQ|MIS18BP1|HJURP|ASF1B|CAND1|CENPN|KNL1|CENPK|SMYD3|CENPM|CENPO|CENPU|CDT1|TSPYL5|CENPL|SWI5|CENPS|CENPW|CENPP	28	protein-DNA complex assembly
GO:0043044		-17									GO Biological Processes	35	6.40763	CENPC|CHD3|CENPI|HDAC1|HDAC2|HNRNPC|NASP|NPM1|RBBP4|SMARCA1|SMARCA2|SMARCA4|SMARCB1|SMARCC1|SMARCE1|ARID1A|SRCAP|ITGB3BP|RSF1|MIS18A|CENPQ|PBRM1|MIS18BP1|HJURP|CENPN|KNL1|CHD8|CENPK|CENPM|CENPO|CENPU|CENPL|CENPS|CENPW|CENPP	28	ATP-dependent chromatin remodeling
R-HSA-73886		-17				-2.4					Reactome Gene Sets	44	5.14168	BLM|CCNA2|CDK2|CENPC|DNA2|FEN1|CENPI|H2AX|LIG1|NPM1|PCNA|PRIM1|PRIM2|RBBP4|RFC2|RFC4|RFC5|RPA1|RPA2|RPA3|H2BC7|ITGB3BP|POLA2|RSF1|MIS18A|CHTF8|CENPQ|MIS18BP1|HJURP|CENPN|KNL1|CENPK|ACD|CENPM|DSCC1|CENPO|CENPU|PIF1|CTC1|CENPL|H2AZ2|CENPS|CENPW|CENPP	28	Chromosome Maintenance
GO:0006338		-16	-8								GO Biological Processes	50	4.35893	CENPC|CHD3|BPTF|CENPI|KAT2A|HCFC1|HDAC1|HDAC2|HELLS|HNRNPC|NASP|NPM1|RBBP4|SMARCA1|SMARCA2|SMARCA4|SMARCB1|SMARCC1|SMARCE1|TOP1|ARID1A|CHD1L|KDM4A|NPM3|KDM5B|SRCAP|NUDT5|MORC2|KDM6B|ITGB3BP|RSF1|MIS18A|PIH1D1|CENPQ|PBRM1|MIS18BP1|HJURP|CENPN|KNL1|CHD8|CENPK|CENPM|CENPO|CENPU|SUV39H2|ZMIZ2|CENPL|CENPS|CENPW|CENPP	28	chromatin remodeling
GO:0016569		-17	-20			-3.8					GO Biological Processes	83	3.41681	ACTL6A|ATM|ATRX|BMI1|CHD1|ATF2|CTNNB1|EP300|EYA4|HLCS|JARID2|MECP2|MTHFR|TRIM37|MAPK8|ARID4A|RBBP5|SATB1|SFPQ|TADA2A|TAF1|MAP3K7|NSD2|USP7|KAT6A|YEATS4|KDM5C|SUPT3H|PARG|LDB1|BAZ1B|TRIP12|CTR9|SUPT7L|HUWE1|AKAP8|ZNHIT1|TAF6L|CTCF|BRD8|EHMT2|MORF4L1|PAXIP1|RCOR1|SUZ12|KAT6B|BRD1|ZZZ3|ZNF451|AKAP8L|SETD2|UBR5|TRMT112|UIMC1|PRMT7|ING3|MPHOSPH8|TET2|RIF1|SETD5|IWS1|KANSL3|RNF20|SMARCAD1|NSD1|SUDS3|ME…	29	covalent chromatin modification
GO:0016570		-15	-19			-4					GO Biological Processes	81	3.42652	ACTL6A|ATM|ATRX|BMI1|ATF2|CTNNB1|EP300|EYA4|HLCS|JARID2|MECP2|MTHFR|TRIM37|MAPK8|ARID4A|RBBP5|SATB1|SFPQ|TADA2A|TAF1|MAP3K7|NSD2|USP7|KAT6A|YEATS4|KDM5C|SUPT3H|PARG|LDB1|BAZ1B|TRIP12|CTR9|SUPT7L|HUWE1|AKAP8|ZNHIT1|TAF6L|CTCF|BRD8|EHMT2|MORF4L1|PAXIP1|RCOR1|SUZ12|KAT6B|BRD1|ZZZ3|ZNF451|AKAP8L|SETD2|UBR5|TRMT112|UIMC1|PRMT7|ING3|TET2|RIF1|SETD5|IWS1|KANSL3|RNF20|SMARCAD1|NSD1|SUDS3|MEAF6|BRCC3|TBL1…	29	histone modification
GO:0018205		-12	-15			-7.4					GO Biological Processes	67	3.27192	ACTL6A|ARNT|ATRX|ATF2|CTH|CTNNB1|EP300|JARID2|LOX|LOXL1|MDM2|MECP2|NUP98|RANBP2|ARID4A|RBBP5|TADA2A|TAF1|MAP3K7|TPR|SUMO1|NSD2|KAT6A|YEATS4|SUPT3H|LDB1|PLOD3|PIAS2|CTR9|NUP58|SUPT7L|NUP153|P3H3|TAF6L|CTCF|BRD8|EHMT2|MORF4L1|LIAS|PAXIP1|SUZ12|KAT6B|BRD1|ZZZ3|ZNF451|SENP6|SETD2|SENP1|TRMT112|ING3|TET2|RIF1|SETD5|IWS1|KANSL3|NUP107|NSD1|MEAF6|VCPKMT|NAA50|WDR61|SETDB2|GLYR1|HINT2|MYOCD|NSMCE2|KMT5A	29	peptidyl-lysine modification
GO:0006473		-5.9	-7.8								GO Biological Processes	34	3.32076	ACTL6A|ATF2|EP300|GSK3B|MECP2|TADA2A|TAF1|MAP3K7|KAT6A|YEATS4|SUPT3H|LDB1|SUPT7L|TAF6L|CTCF|BRD8|MORF4L1|PAXIP1|KAT6B|BRD1|ZZZ3|ZNF451|NAT9|TERF2IP|ING3|SETD5|IWS1|KANSL3|MEAF6|NAA50|GLYR1|HINT2|CEP295|MYOCD	29	protein acetylation
GO:0016573		-5.7	-7.3								GO Biological Processes	29	3.56674	ACTL6A|ATF2|EP300|MECP2|TADA2A|TAF1|MAP3K7|KAT6A|YEATS4|SUPT3H|LDB1|SUPT7L|TAF6L|CTCF|BRD8|MORF4L1|PAXIP1|KAT6B|BRD1|ZZZ3|ZNF451|ING3|SETD5|IWS1|KANSL3|MEAF6|NAA50|GLYR1|MYOCD	29	histone acetylation
GO:0003712		-11	-20			-3.3		-3			GO Molecular Functions	84	3.36077	ABL1|ACTL6A|RERE|BCL9|RUNX1T1|CTBP2|CTNNB1|DDX1|DHX9|ATN1|DYRK1A|EP300|HDGF|HMGB1|HNRNPU|MECP2|MAP3K10|CNOT2|NPM1|NUP98|PFDN5|PRRX1|MED1|SMARCD1|SMARCD3|SS18|TADA2A|TDG|TLE1|UBE2L3|UBE3A|KAT6A|TAF15|NRIP1|SUPT3H|URI1|SAP30|LDB1|BTAF1|PIAS2|TRIP11|CDYL|NCOR2|BCLAF1|SERTAD2|SUPT7L|THRAP3|MED13|CASP8AP2|YAF2|YAP1|NCOA2|DRAP1|TAF6L|ZMYND11|BRD8|SPEN|RCOR1|WWC1|ZFPM2|KAT6B|ARL2BP|ZMYND8|ZNF451|HCFC2|H…	30	transcription coregulator activity
GO:0003713		-7.9	-12			-3.4		-3.1			GO Molecular Functions	47	3.50732	ABL1|ACTL6A|RERE|BCL9|CTBP2|CTNNB1|DHX9|DYRK1A|EP300|HMGB1|NPM1|NUP98|PRRX1|MED1|SMARCD1|SMARCD3|SS18|TADA2A|UBE2L3|UBE3A|KAT6A|NRIP1|SUPT3H|TRIP11|SERTAD2|SUPT7L|THRAP3|MED13|YAF2|YAP1|NCOA2|DRAP1|TAF6L|BRD8|WWC1|ZFPM2|ARL2BP|HCFC2|SCAND1|WWOX|RNF20|ARID5B|MTDH|MYOCD|MYSM1|NCOA7|BCL9L	30	transcription coactivator activity
GO:0008134	-4.1	-4.5	-9.5	-2.7		-3.4					GO Molecular Functions	75	2.32763	ARNT|RERE|BCL2|CHD4|CREB1|ATF2|CTBP2|CTNNB1|DHX9|ATN1|E2F3|EP300|ERCC4|ETS2|FLNA|GABPA|GSK3B|HDGF|HMGB1|HNRNPD|HNRNPU|JARID2|MECP2|MAP3K10|NFIA|NFYB|CNOT2|NPM1|PBX2|PRRX1|MED1|PROX1|PSMC1|RARB|RBL1|SMARCD3|TAF1|TDG|TFAM|TFCP2|TLE1|SUMO1|USP7|KAT6A|NRIP1|LDB1|UBA3|PIAS2|LATS1|TRIP12|NCOR2|THRAP3|MED13|AKAP8|NCOA2|DRAP1|NFAT5|BRD8|PDCD11|SPEN|CRTC1|ZFPM2|KAT6B|ZMYND8|ZNHIT6|LRIF1|NIF3L1|RNF25|NSD1|…	30	transcription factor binding
GO:0003714		-2.5	-7.7								GO Molecular Functions	33	3.38923	RERE|RUNX1T1|CTBP2|ATN1|HDGF|HNRNPU|MECP2|MAP3K10|PFDN5|MED1|TLE1|NRIP1|URI1|SAP30|CDYL|NCOR2|CASP8AP2|YAF2|YAP1|DRAP1|ZMYND11|SPEN|RCOR1|ZFPM2|ZMYND8|ZNF451|SFMBT1|GON4L|IRF2BPL|NSD1|TBL1XR1|MIER3|KMT5A	30	transcription corepressor activity
GO:0001085			-5								GO Molecular Functions	23	3.16045	RERE|CHD4|CREB1|ATF2|CTNNB1|DHX9|ATN1|EP300|ERCC4|GSK3B|HNRNPU|PRRX1|RBL1|TAF1|LDB1|PIAS2|DRAP1|SPEN|ZFPM2|ZNHIT6|MTDH|MYOCD|MIER3	30	RNA polymerase II transcription factor binding
GO:0071826			-8.8		-3.1	-19	-3.7				GO Biological Processes	45	5.91734	ADAR|EIF2D|EIF2S1|EIF5|HSP90AB1|NCBP1|ATXN2|SRSF6|SNRPD3|SNRPE|SNRPG|VCP|SF1|DENR|RUVBL1|EIF3B|EIF3J|EIF2S2|UBAP2L|G3BP1|PRMT5|USP39|SRSF10|RUVBL2|SF3A3|CPSF6|DDX20|RRS1|NOCT|AAR2|ERAL1|NUFIP1|PRPF19|RRP7A|ABT1|MRPS7|MRTO4|LUC7L2|BRIX1|DDX28|DHX37|MRPS11|MRPL11|WDR77|MRRF	31	ribonucleoprotein complex subunit organization
GO:0022618			-8.5		-3	-18	-3.9				GO Biological Processes	43	5.9321	ADAR|EIF2D|EIF2S1|EIF5|HSP90AB1|NCBP1|ATXN2|SRSF6|SNRPD3|SNRPE|SNRPG|SF1|DENR|RUVBL1|EIF3B|EIF3J|EIF2S2|UBAP2L|G3BP1|PRMT5|USP39|SRSF10|RUVBL2|SF3A3|CPSF6|DDX20|RRS1|NOCT|AAR2|ERAL1|NUFIP1|PRPF19|RRP7A|ABT1|MRPS7|MRTO4|LUC7L2|BRIX1|DDX28|DHX37|MRPS11|MRPL11|WDR77	31	ribonucleoprotein complex assembly
GO:0008289	-18			-5.5							GO Molecular Functions	152	2.23412	ABCA1|ACOX1|ALOX5AP|ANXA1|ANXA3|ANXA5|ANXA11|APOD|AR|BPI|TSPO|CAMP|CAPG|CAV1|CD1A|CD36|SCARB2|TPP1|CD55|GPR183|S1PR1|CLN8|F3|FER|NR3C1|GSN|GSTM2|HSD11B1|ICA1|ID3|INSIG1|ITPR1|ITPR3|LPL|LTC4S|MARK1|MFGE8|MYO1B|MTM1|MYO1E|NFE2L1|NPC1|OSBP|P2RX7|PGGT1B|PITPNA|PLA2G4A|PPARA|PPARG|RNASE3|RORA|S100A8|S100A9|S100A13|SCP2|SDCBP|SNX1|SNX2|SPTBN1|SVIL|TEC|TLN1|ARHGEF5|EEA1|ANXA9|CAVIN2|OGT|PEX3|SNX3|CPNE3|…	32	lipid binding
GO:0035091	-11			-6.1							GO Molecular Functions	62	2.74081	CAPG|GSN|ITPR1|ITPR3|MARK1|MYO1B|MTM1|MYO1E|OSBP|PITPNA|PLA2G4A|SDCBP|SNX1|SNX2|SVIL|TLN1|EEA1|ANXA9|OGT|SNX3|ZFYVE16|GAB2|C2CD2L|OSBPL2|FERMT2|RAB35|WDR45|PHLDA1|SNX13|ZCCHC14|PLCB1|ESYT1|ZFYVE26|LDLRAP1|RPS6KC1|SDCBP2|STXBP6|TPCN1|SYTL2|PLEKHB2|WIPI1|ATG2B|SNX14|ZFYVE28|PLEKHA1|PLEKHA2|SNX16|MPPE1|SAP30L|SBF2|ZFYVE19|SNX21|OSBPL5|FCHO2|ARAP2|BBS5|DAB2IP|DENND1B|GRAMD2A|WASHC2C|SNX30|ANXA8	32	phosphatidylinositol binding
GO:0005543	-10			-6.7							GO Molecular Functions	87	2.20975	ABCA1|ANXA1|ANXA3|ANXA5|ANXA11|CAPG|SCARB2|TPP1|F3|GSN|ITPR1|ITPR3|MARK1|MFGE8|MYO1B|MTM1|MYO1E|OSBP|PITPNA|PLA2G4A|SDCBP|SNX1|SNX2|SPTBN1|SVIL|TEC|TLN1|EEA1|ANXA9|CAVIN2|OGT|SNX3|CPNE3|RAPGEF2|ZFYVE16|GAB2|C2CD2L|OSBPL2|RASGRP1|FERMT2|RAB35|WDR45|PHLDA1|SNX13|ZCCHC14|PLCB1|ESYT1|ZFYVE26|LDLRAP1|PLA2G2D|RPS6KC1|SDCBP2|STXBP6|PACSIN3|BIN2|RAPGEF6|TPCN1|SYTL2|PLEKHB2|WIPI1|ATG2B|MCTP2|SNX14|GRAMD1B…	32	phospholipid binding
GO:1901981	-8.9			-2.7							GO Molecular Functions	45	2.91171	CAPG|GSN|MARK1|MYO1B|OSBP|PLA2G4A|SDCBP|SVIL|ANXA9|OGT|SNX3|ZFYVE16|GAB2|OSBPL2|FERMT2|RAB35|WDR45|PHLDA1|SNX13|PLCB1|ZFYVE26|LDLRAP1|SDCBP2|STXBP6|TPCN1|SYTL2|PLEKHB2|WIPI1|ATG2B|SNX14|ZFYVE28|PLEKHA1|PLEKHA2|SAP30L|ZFYVE19|SNX21|OSBPL5|FCHO2|ARAP2|BBS5|DAB2IP|DENND1B|GRAMD2A|WASHC2C|ANXA8	32	phosphatidylinositol phosphate binding
GO:1902936	-4.6										GO Molecular Functions	27	2.62788	CAPG|GSN|MARK1|MYO1B|SDCBP|SVIL|ANXA9|SNX3|GAB2|OSBPL2|RAB35|WDR45|PLCB1|LDLRAP1|SDCBP2|STXBP6|TPCN1|SYTL2|WIPI1|SNX14|PLEKHA1|PLEKHA2|SNX21|FCHO2|GRAMD2A|WASHC2C|ANXA8	32	phosphatidylinositol bisphosphate binding
M1		-18	-2.7								Canonical Pathways	27	9.46537	BLM|BRCA1|BRCA2|FANCA|FANCC|FANCD2|FANCB|FANCG|H2AX|RAD1|RAD9A|RFC2|RFC4|RFC5|RPA1|RPA2|TOP3A|XRCC3|RAD50|TOPBP1|FAN1|UBE2T|FANCI|FANCM|BRIP1|FAAP24|CENPS	33	PID FANCONI PATHWAY
ko03460		-14	-2.8								KEGG Pathway	25	7.62813	BLM|BRCA1|BRCA2|FANCA|FANCC|FANCD2|FANCB|FANCG|POLH|RAD51|RPA1|RPA2|RPA3|TOP3A|TOP3B|TELO2|FAN1|UBE2T|FANCI|FANCM|BRIP1|FAAP24|RMI2|EME1|CENPS	33	Fanconi anemia pathway
hsa03460		-13	-3.4								KEGG Pathway	26	6.79993	BLM|BRCA1|BRCA2|FANCA|FANCC|FANCD2|FANCB|FANCG|POLH|RAD51|RPA1|RPA2|RPA3|FSCN1|TOP3A|TOP3B|TELO2|FAN1|UBE2T|FANCI|FANCM|BRIP1|FAAP24|RMI2|EME1|CENPS	33	Fanconi anemia pathway
M258		-13	-2.7								Canonical Pathways	18	10.2269	BARD1|BRCA1|CCNE1|CDK2|EWSR1|FANCA|FANCC|FANCD2|FANCG|XRCC6|NPM1|PCNA|RAD51|RBBP8|TP53|XRCC5|RAD50|TOPBP1	33	PID BARD1 PATHWAY
GO:0036297		-12	-2.7								GO Biological Processes	23	6.89028	FANCA|FANCC|FANCD2|FANCB|FANCG|RAD51|RAD51D|RPA1|RPA2|RPA3|XRCC3|RAD51AP1|FAN1|UBE2T|FANCI|FANCM|NUCKS1|EXO5|DCLRE1B|MCM8|FAAP24|EME1|CENPS	33	interstrand cross-link repair
GO:0042393		-18	-10								GO Molecular Functions	59	4.08457	CHD2|CKS1B|PHC1|BPTF|H2AX|MCM2|NAP1L1|NAP1L3|NASP|NPM1|RBBP4|DPF2|SMARCA2|SMARCA4|SMARCC1|SSRP1|SUPT6H|TP53BP1|HIRA|VRK1|DEK|KMT2D|DPF3|ANP32A|TRIM24|MCM3AP|PHF14|KDM4A|SART3|NCAPD2|NPM3|CARM1|KDM5B|SRCAP|MTF2|TTLL12|CBX5|HINFP|PHF19|LEF1|RSF1|NCAPG2|HPF1|PIH1D1|PHIP|PBRM1|PHF10|HJURP|YEATS2|IPO9|ASF1B|CBX8|CHD8|SFMBT2|TSPYL5|SPIN4|PHF13|SPIN3|JMJD7	34	histone binding
GO:0035064		-4.5	-4.1								GO Molecular Functions	16	3.76611	BPTF|DPF2|TP53BP1|TRIM24|KDM4A|MTF2|TTLL12|CBX5|PHF19|NCAPG2|CBX8|CHD8|SPIN4|PHF13|SPIN3|JMJD7	34	methylated histone binding
GO:0140034		-4.5	-4.1								GO Molecular Functions	16	3.76611	BPTF|DPF2|TP53BP1|TRIM24|KDM4A|MTF2|TTLL12|CBX5|PHF19|NCAPG2|CBX8|CHD8|SPIN4|PHF13|SPIN3|JMJD7	34	methylation-dependent protein binding
GO:0006091	-4.3	-4.2				-17	-3.2				GO Biological Processes	57	4.29328	AKT2|AKR1B1|AOC2|ATP5F1A|ATP5F1B|ATP5F1C|ATP5MC1|ATP5MC3|ATP5PO|COX5B|COX8A|DLD|DLST|ETFA|HIF1A|HK1|IDH3A|IDH3B|MDH1|NDUFA4|NDUFA8|NDUFA9|NDUFA10|NDUFAB1|NDUFB1|NDUFB6|NDUFB8|NDUFB9|NDUFS5|NUP88|PDHA1|SEC13|UQCRB|UQCRC1|VCP|RAE1|SUCLG1|COX5A|ATP5MF|MTFR1|ATP5PD|MYBBP1A|PHB2|NUP160|PHGDH|PRELID1|NDC1|NUP133|NDUFA12|CIAPIN1|AACS|NUP85|STK40|NUP35|PDE12|NUP43|UQCC3	35	generation of precursor metabolites and energy
GO:0009161		-6.1				-17	-2.5				GO Biological Processes	47	5.10475	ATIC|ATP5F1A|ATP5F1B|ATP5F1C|ATP5MC1|ATP5MC3|ATP5PO|COX5B|COX8A|DLD|GUK1|HIF1A|HK1|IMPDH2|NDUFA4|NDUFA8|NDUFA9|NDUFA10|NDUFAB1|NDUFB1|NDUFB6|NDUFB8|NDUFB9|NDUFS5|NUP88|SEC13|UMPS|UQCRB|UQCRC1|VCP|RAE1|GMPS|COX5A|ATP5MF|ATP5PD|PAICS|NUP160|OLA1|NDC1|NUP133|NDUFA12|NUP85|UCK1|NUP35|PDE12|NUP43|UQCC3	35	ribonucleoside monophosphate metabolic process
GO:0009259	-4.7	-4.4	-3.6			-17	-2.5				GO Biological Processes	58	4.05767	ATIC|ATP5F1A|ATP5F1B|ATP5F1C|ATP5MC1|ATP5MC3|ATP5PO|COX5B|COX8A|DLD|DLST|ACSL3|GUK1|HIF1A|HK1|HMGCS1|IMPDH2|NDUFA4|NDUFA8|NDUFA9|NDUFA10|NDUFAB1|NDUFB1|NDUFB6|NDUFB8|NDUFB9|NDUFS5|NME1|NUP88|PDHA1|SEC13|UMPS|UQCRB|UQCRC1|VCP|RAE1|GMPS|COX5A|ATP5MF|ATP5PD|PAICS|PDE10A|NUP160|SULT4A1|OLA1|MPC1|NDC1|NUP133|NDUFA12|PANK3|NUP85|UCK1|NUP35|PDE12|SLC35B2|NUP43|UQCC3|HTD2	35	ribonucleotide metabolic process
GO:0019693	-4.6	-4.2	-4			-17					GO Biological Processes	59	3.98579	ATIC|ATP5F1A|ATP5F1B|ATP5F1C|ATP5MC1|ATP5MC3|ATP5PO|COX5B|COX8A|DLD|DLST|ACSL3|GUK1|HIF1A|HK1|HMGCS1|IMPDH2|NDUFA4|NDUFA8|NDUFA9|NDUFA10|NDUFAB1|NDUFB1|NDUFB6|NDUFB8|NDUFB9|NDUFS5|NME1|NUP88|PDHA1|RPE|SEC13|UMPS|UQCRB|UQCRC1|VCP|RAE1|GMPS|COX5A|ATP5MF|ATP5PD|PAICS|PDE10A|NUP160|SULT4A1|OLA1|MPC1|NDC1|NUP133|NDUFA12|PANK3|NUP85|UCK1|NUP35|PDE12|SLC35B2|NUP43|UQCC3|HTD2	35	ribose phosphate metabolic process
GO:0009123		-7.7				-16					GO Biological Processes	47	4.83748	ATIC|ATP5F1A|ATP5F1B|ATP5F1C|ATP5MC1|ATP5MC3|ATP5PO|COX5B|COX8A|DLD|GUK1|HIF1A|HK1|IMPDH2|NDUFA4|NDUFA8|NDUFA9|NDUFA10|NDUFAB1|NDUFB1|NDUFB6|NDUFB8|NDUFB9|NDUFS5|NUP88|SEC13|UMPS|UQCRB|UQCRC1|VCP|RAE1|GMPS|COX5A|ATP5MF|ATP5PD|PAICS|NUP160|OLA1|NDC1|NUP133|NDUFA12|NUP85|UCK1|NUP35|PDE12|NUP43|UQCC3	35	nucleoside monophosphate metabolic process
M5890	-17			-7.2							Hallmark Gene Sets	63	3.64837	ABCA1|RHOB|ATF3|BCL3|KLF9|BTG1|CDKN1A|CEBPD|KLF6|MAP3K8|DUSP1|DUSP5|GPR183|EDN1|EGR1|F3|FOS|FOSB|FOSL2|GCH1|GEM|ICAM1|IFNGR2|CCN1|IL6ST|JUN|LAMB3|MCL1|NFKB1|NFKB2|NFKBIA|OLR1|SERPINE1|PDE4B|PER1|PLAU|PLAUR|REL|SAT1|TGIF1|VEGFA|ZFP36|BTG2|PLPP3|RIPK2|IER3|SQSTM1|CCRL2|KLF4|IER2|TANK|TRIB1|PNRC1|PHLDA1|DENND5A|DDX58|PANX1|FJX1|G0S2|DRAM1|ACKR3|YRDC|ZC3H12A	36	HALLMARK TNFA SIGNALING VIA NFKB	TNFA signaling via NFKB
M5891	-8.3				-3.9						Hallmark Gene Sets	47	2.7218	ATF3|ATP7A|BGN|BNIP3L|BTG1|CAV1|CDKN1A|CDKN1B|KLF6|CP|DDIT3|DUSP1|F3|FBP1|FOS|FOSL2|NR3C1|HEXA|HMOX1|IDS|CCN1|INHA|JUN|MXI1|MYH9|SERPINE1|PDGFB|PGM1|PLAUR|PRKCA|PYGM|RORA|S100A4|SLC6A6|TGM2|UGP2|VEGFA|ZFP36|IER3|STBD1|SELENBP1|CHST2|CITED2|PNRC1|KLHL24|ACKR3|CAVIN1	36	HALLMARK HYPOXIA
R-HSA-162906		-2.9	-4.6			-17					Reactome Gene Sets	38	6.38488	CCNT2|GTF2F1|GTF2F2|NCBP1|NUP88|POLR2B|POLR2C|PSMA1|PSMA2|PSMB1|PSMB2|PSMB3|PSMB5|PSMB6|PSMB7|PSMC1|PSMC6|PSMD1|PSMD2|PSMD7|RANBP1|RANGAP1|SEC13|TAF10|TAF11|NELFE|RAE1|PSMD6|PSME3|PSMD14|PSME4|NUP160|NDC1|NUP133|NUP85|NUP35|NUP43|GTF2H5	37	HIV Infection
R-HSA-162909			-3.7			-16					Reactome Gene Sets	28	8.46837	NUP88|PSMA1|PSMA2|PSMB1|PSMB2|PSMB3|PSMB5|PSMB6|PSMB7|PSMC1|PSMC6|PSMD1|PSMD2|PSMD7|RANBP1|RANGAP1|SEC13|RAE1|PSMD6|PSME3|PSMD14|PSME4|NUP160|NDC1|NUP133|NUP85|NUP35|NUP43	37	Host Interactions of HIV factors
GO:0006520					-4.7	-15	-3.4				GO Biological Processes	44	4.76575	DLD|DLST|FPGS|GARS1|GOT1|HSD17B10|IARS1|MARS1|MTAP|NARS1|PSMA1|PSMA2|PSMB1|PSMB2|PSMB3|PSMB5|PSMB6|PSMB7|PSMC1|PSMC6|PSMD1|PSMD2|PSMD7|RARS1|SARS1|YARS1|GMPS|AIMP1|EEF1E1|PSMD6|FARSB|PSME3|PSMD14|PSME4|DDAH1|PARS2|PHGDH|PPA2|PSAT1|DALRD3|QRSL1|NARS2|MARS2|GATC	37	cellular amino acid metabolic process
ko03050						-15					KEGG Pathway	18	15.727	PSMA1|PSMA2|PSMB1|PSMB2|PSMB3|PSMB5|PSMB6|PSMB7|PSMC1|PSMC6|PSMD1|PSMD2|PSMD7|PSMD6|PSME3|PSMD14|PSME4|POMP	37	Proteasome
GO:0034655		-7.4	-12	-3.4	-4.4	-14	-5.8				GO Biological Processes	59	3.44173	APEX1|DKC1|ETF1|FUS|HIF1A|HK1|MAGOH|MTAP|NCBP1|NUP88|EXOSC10|PSMA1|PSMA2|PSMB1|PSMB2|PSMB3|PSMB5|PSMB6|PSMB7|PSMC1|PSMC6|PSMD1|PSMD2|PSMD7|RPL8|RPL18A|RPL29|RPS17|SEC13|SSB|VCP|RAE1|ZPR1|PSMD6|LRPPRC|PSME3|PSMD14|SYNCRIP|IGF2BP2|PDE10A|LSM6|EXOSC8|PSME4|NUP160|LSM5|NOCT|PAM16|MRTO4|NSUN2|MAGOHB|NDC1|NUP133|EXOSC5|PCBP4|METTL16|NUP85|NUP35|PDE12|NUP43	37	nucleobase-containing compound catabolic process
GO:0031349	-5.4			-17							GO Biological Processes	62	3.81786	BIRC2|BIRC3|C3|CD14|CTSB|CTSK|CTSS|ETS1|FCER1G|GPR4|GPS2|IL1B|IRF7|ITGB2|JAK2|LAMP1|LYN|MNDA|ABCC1|PIK3CG|PRKCD|PRKCE|KLK7|PSMB8|PSMB9|PSMC2|PSME1|PSME2|PTGER4|PTGS2|SEC14L1|SNCA|SYK|TLR2|TLR3|TLR4|UFD1|TRIM25|RIPK1|OSMR|USP15|OPTN|IRAK3|RAB11FIP2|CADM1|APPL1|PYCARD|TBK1|IRAK4|TLR8|DDX60|WDFY1|SLC46A2|IFIH1|NFKBIZ|PARP9|ITCH|BPIFB1|GBP5|NAPEPLD|TICAM2|CCR2	38	positive regulation of defense response	Innate immune response
GO:0002253	-4.8			-15							GO Biological Processes	72	3.16346	BIRC2|BIRC3|CFB|BMX|SERPING1|C2|C3|C5AR1|C9|CD14|CD38|CDC42|CTSB|CTSK|CTSS|FCER1G|FYB1|GATA3|GPS2|HLA-DRB1|IGHM|IL1B|IRF7|ITGB2|LCP2|LYN|MNDA|PDE4D|CFP|PIK3CA|PIK3CB|PRKCB|PRKCD|PRKCE|PROS1|PSMB8|PSMB9|PSMC2|PSME1|PSME2|PTPRC|RAP1A|SEC14L1|SYK|TLR2|TLR3|TLR4|UFD1|WAS|TRIM25|RIPK1|LPXN|USP15|ARPC1B|IRAK3|TREX1|RAB11FIP2|APPL1|CYFIP2|PYCARD|TBK1|IRAK4|TLR8|DDX60|WDFY1|SLC46A2|MYO1G|IFIH1|NFKBIZ|ITC…	38	activation of immune response	Innate immune response
GO:0045088	-3.2			-15		-2.5					GO Biological Processes	54	3.8251	BIRC2|BIRC3|SERPING1|CD14|CTSB|CTSK|CTSS|FCER1G|GPS2|IRF7|ITGB2|JAK2|LAMP1|LYN|MNDA|SERPINB9|PRKCD|PRKCE|PSMB8|PSMB9|PSMC2|PSME1|PSME2|SEC14L1|STAT1|SYK|TLR2|TLR3|TLR4|UFD1|TRIM25|RIPK1|USP15|IRAK3|TREX1|RAB11FIP2|CADM1|SAMHD1|APPL1|PYCARD|TBK1|IRAK4|TLR8|ERAP1|PARP14|DDX60|WDFY1|SLC46A2|IFIH1|PARP9|ITCH|BPIFB1|GBP5|TICAM2	38	regulation of innate immune response	Innate immune response
GO:0002764	-4.9			-13							GO Biological Processes	65	3.06285	BIRC2|BIRC3|BMX|C5AR1|CALM1|CD14|CD38|CDC42|CTSB|CTSK|CTSS|FCER1G|FYB1|GATA3|GPS2|HLA-DRB1|IGHM|IRF7|ITGB2|LCP2|LYN|MNDA|NFATC1|PDE4D|PIK3CA|PIK3CB|PPP3CA|PRKCB|PRKCD|PRKCE|PSMB8|PSMB9|PSMC2|PSME1|PSME2|PTPRC|RAP1A|SEC14L1|SYK|TLR2|TLR3|TLR4|UFD1|WAS|TRIM25|RIPK1|LPXN|USP15|ARPC1B|IRAK3|RAB11FIP2|APPL1|CYFIP2|TBK1|IRAK4|TLR8|DDX60|WDFY1|SLC46A2|MYO1G|IFIH1|NFKBIZ|ITCH|BPIFB1|TICAM2	38	immune response-regulating signaling pathway	Innate immune response
GO:0001819	-4			-12							GO Biological Processes	50	3.51116	BIRC2|BIRC3|B2M|C3|C5AR1|CD14|CD86|CEBPG|CSF1R|F2R|FCER1G|GATA3|HGF|IL1B|IL1RAP|IL12RB2|IRF5|IRF7|JAK2|LTB|MNDA|PDE4D|POU2F2|PTGER4|PTGS2|PTPRC|SEC14L1|SOD1|STAT1|SYK|TLR2|TLR3|TLR4|TMF1|TYROBP|UFD1|TRIM25|RIPK1|ROCK2|USP15|CADM1|APPL1|PYCARD|TBK1|TLR8|DDX60|HEG1|IFIH1|GBP5|CCR2	38	positive regulation of cytokine production	Innate immune response
M5945	-13			-17							Hallmark Gene Sets	38	6.17754	ALAS2|BLVRA|BPGM|C3|CTSB|CTSE|EPB41|DMTN|EPOR|FECH|GCLM|NFE2|MAP2K3|RHCE|SEC14L1|SNCA|SPTA1|TFDP2|TFRC|UCP2|UROS|LPIN2|USP15|ABCB6|OPTN|DAAM1|ARHGEF12|TRIM58|GAPVD1|FBXO9|KLF3|SLC25A37|AHSP|GDE1|DCUN1D1|MOSPD1|TRAK2|TSPO2	39	HALLMARK HEME METABOLISM
GO:0008610	-17			-2.5	-3.7						GO Biological Processes	140	2.21214	ACACB|ACADVL|ALOX5AP|ANXA1|ASAH1|BMP6|TSPO|CAPN2|CD74|CDS1|CFTR|CREBL2|CSNK2A2|CYP27A1|CYB5R3|EDN1|EGR1|CLN8|FDX1|FGF1|FGFR4|KDSR|GBA|GPLD1|GSTM2|HEXB|HMGCS2|HPGD|HSD11B1|HSD17B4|IDH1|CCN1|IMPA1|INPP4A|INSIG1|LPL|LTA4H|LTC4S|MTM1|NFKB1|OSBP|P2RX7|PDGFB|PIGC|PIGH|PIK3C3|PIK3CD|PIK3R1|PI4KA|PLA2G4A|PLSCR1|PRKAA1|PRKAB2|ABCD3|SCD|SCP2|ST3GAL4|SMPD1|NSMAF|GNPAT|DEGS1|PLPP1|PLPP3|MTMR1|CPNE3|MTMR3|MTM…	40	lipid biosynthetic process
R-HSA-556833	-16			-4.6	-5.2				-2.9		Reactome Gene Sets	138	2.16283	ABCA1|ACACB|ACADVL|ACOX1|ALAS1|ALOX5AP|ARSA|ASAH1|TSPO|CAV1|CD36|CDS1|CPT1B|CSNK2A2|CYP2J2|CYP4B1|CYP27A1|FDX1|KDSR|GALC|GBA|GPX1|GPX2|HADH|HEXA|HEXB|HMGCS2|HPGD|HSD11B1|HSD17B4|INPP4A|INSIG1|LTA4H|LTC4S|ME1|MTF1|MTM1|MMUT|NPAS2|OSBP|PCCB|PHYH|PIK3C3|PIK3CD|PIK3R1|PI4KA|PLA2G4A|PON3|PPARA|PPARG|CTSA|PPP1CB|PRKAB2|LGMN|RORA|SCD|SCP2|SMPD1|NCOA3|GNPAT|DEGS1|PLPP1|PLPP3|NCOA1|ABCC3|MTMR1|CPNE3|MTMR3…	40	Metabolism of lipids
GO:0006644	-13			-6.2	-4.2						GO Biological Processes	95	2.41294	CAPN2|CDS1|CSNK2A2|CLN8|GPLD1|HEXB|HMGCS2|IDH1|IMPA1|INPP4A|INPP5A|INPP5B|ITPKB|LPL|MTM1|PDGFB|PDGFRB|ENPP2|PIGC|PIGH|PIK3C3|PIK3CD|PIK3R1|PI4KA|PLA2G4A|PLSCR1|PTK2|CCL21|SMPD1|ABHD16A|GNPAT|PLPP1|PLPP3|MTMR1|SOCS2|CPNE3|MTMR3|MTMR6|KLF4|PLAA|LIPG|GGPS1|PIGB|SPTLC2|IP6K1|NR1H3|CDIPT|VAV3|SPTLC1|SERINC3|SACM1L|PLCB1|PISD|PLA2G2D|WDR91|PIK3R4|PLA2G3|PNPLA8|ABHD5|PIGP|RAB14|INPP5K|PIGG|BPNT2|VAC14|S…	40	phospholipid metabolic process
GO:0006650	-10			-4.9	-4.3						GO Biological Processes	72	2.43123	CAPN2|CDS1|CSNK2A2|GPLD1|IMPA1|INPP4A|INPP5A|INPP5B|ITPKB|MTM1|PDGFB|PDGFRB|ENPP2|PIGC|PIGH|PIK3C3|PIK3CD|PIK3R1|PI4KA|PLA2G4A|PLSCR1|ABHD16A|GNPAT|MTMR1|SOCS2|CPNE3|MTMR3|MTMR6|PIGB|IP6K1|NR1H3|CDIPT|SERINC3|SACM1L|PLCB1|PISD|PLA2G2D|PIK3R4|PLA2G3|PNPLA8|ABHD5|PIGP|RAB14|INPP5K|PIGG|BPNT2|VAC14|SLC44A2|TTC7A|SERINC1|GPAM|PLEKHA1|PLEKHA2|ABHD4|MPPE1|PIP4K2C|RUFY1|SLC44A4|SLA2|FAM126A|PIGO|SERAC1|…	40	glycerophospholipid metabolic process
GO:0046488	-10										GO Biological Processes	48	3.00509	CDS1|GPLD1|IMPA1|INPP4A|INPP5A|INPP5B|ITPKB|MTM1|PDGFB|PDGFRB|PIGC|PIGH|PIK3C3|PIK3CD|PIK3R1|PI4KA|PLA2G4A|MTMR1|SOCS2|MTMR3|MTMR6|PIGB|IP6K1|CDIPT|SACM1L|PLCB1|PLA2G2D|PIK3R4|PLA2G3|PIGP|RAB14|INPP5K|PIGG|BPNT2|VAC14|TTC7A|PLEKHA1|PLEKHA2|MPPE1|PIP4K2C|RUFY1|SLA2|FAM126A|PIGO|PIP4P1|PIGW|FAM126B|PYURF	40	phosphatidylinositol metabolic process
GO:0033044		-15	-17			-4.2					GO Biological Processes	65	3.59749	APC|ATM|ATR|ATRX|CCT6A|CDC27|CTNNB1|ERCC4|HNRNPD|HNRNPU|JARID2|LIG4|MECP2|MLLT3|MRE11|MTHFR|MAPK8|SFPQ|TADA2A|TERF1|TPR|USP7|AXIN2|CUL3|PARG|TNKS|TRIP12|CTR9|TLK1|AKAP8|ZNHIT1|CTCF|TLK2|PAXIP1|SMG6|SMG5|ZNF451|SENP6|AKAP8L|ANAPC4|UBR5|TERF2IP|MPHOSPH8|RIF1|SETD5|IWS1|SLF2|RNF20|NSD1|METTL4|HMBOX1|MCPH1|STN1|TET1|WDR61|TNKS2|SETDB2|SLF1|GLYR1|NAF1|MYOCD|DHX36|C6orf89|CDC26|NSMCE2	41	regulation of chromosome organization
GO:2001252		-6.6	-12			-4.4					GO Biological Processes	38	4.16007	ATM|ATR|ATRX|CCT6A|CDC27|CTNNB1|HNRNPD|HNRNPU|JARID2|LIG4|MECP2|MRE11|SFPQ|TADA2A|TERF1|TPR|CUL3|TNKS|CTR9|AKAP8|PAXIP1|AKAP8L|ANAPC4|MPHOSPH8|RIF1|SLF2|RNF20|HMBOX1|TET1|WDR61|TNKS2|SETDB2|SLF1|GLYR1|NAF1|DHX36|C6orf89|NSMCE2	41	positive regulation of chromosome organization
GO:0032259		-4.1	-11		-3.8	-10					GO Biological Processes	56	3.00748	ATRX|CTNNB1|GSPT1|JARID2|MECP2|METTL1|MTAP|MTHFR|ARID4A|RBBP5|SATB1|TPMT|NSD2|PRDM2|RNMT|CTR9|LCMT2|CTCF|EHMT2|PAXIP1|CMTR1|ZC3H13|RRP8|SUZ12|FTSJ1|THUMPD3|FAM98A|SETD2|SPOUT1|TRMT112|LARP7|PRMT7|MPHOSPH8|TET2|RIF1|SETD5|IWS1|RNF20|METTL14|TFB2M|NSD1|METTL4|VCPKMT|CBLL1|TET1|WDR61|SETDB2|TRMT10A|TGS1|TYW3|CARNMT1|TRMT44|KDM1B|FAM98B|ZFP57|KMT5A	41	methylation
GO:0043414		-4.7	-10		-2.8	-8.2					GO Biological Processes	50	3.13279	ATRX|CTNNB1|GSPT1|JARID2|MECP2|METTL1|MTHFR|ARID4A|RBBP5|SATB1|NSD2|RNMT|CTR9|LCMT2|CTCF|EHMT2|PAXIP1|CMTR1|ZC3H13|SUZ12|FTSJ1|THUMPD3|FAM98A|SETD2|TRMT112|LARP7|PRMT7|MPHOSPH8|TET2|RIF1|SETD5|IWS1|RNF20|METTL14|TFB2M|NSD1|METTL4|VCPKMT|CBLL1|TET1|WDR61|SETDB2|TRMT10A|TGS1|TYW3|TRMT44|KDM1B|FAM98B|ZFP57|KMT5A	41	macromolecule methylation
GO:1902275		-3.3	-9.2								GO Biological Processes	36	3.60444	ATM|ATRX|CTNNB1|HNRNPU|JARID2|MECP2|MLLT3|MTHFR|MAPK8|TADA2A|TPR|PARG|TRIP12|CTR9|TLK1|AKAP8|ZNHIT1|CTCF|TLK2|PAXIP1|ZNF451|AKAP8L|UBR5|MPHOSPH8|RIF1|SETD5|IWS1|RNF20|NSD1|METTL4|TET1|WDR61|SETDB2|GLYR1|MYOCD|C6orf89	41	regulation of chromatin organization
R-HSA-5653656	-17			-7.1	-11				-4.2		Reactome Gene Sets	132	2.27168	ACTB|GRK2|APP|ARRB1|CALM2|CD36|SCARB2|CD59|CTSC|CFTR|CLTB|COL4A1|COL4A2|CPD|CTSZ|CD55|DNM2|TOR1A|GDI2|GJA3|GJA4|GJB3|GOLGA1|HP|HPS1|MSR1|MYH9|MYO1C|MYO6|PLA2G4A|PRKAB2|RAB5B|RAB27A|RAB5C|RAC1|SORT1|SNX2|SPTAN1|SPTBN1|STX4|VAMP7|TGFA|TJP1|TSG101|UBB|FZD4|VAMP8|VAMP4|RAB11A|NAPG|AP1G2|AP4M1|REPS2|CYTH1|VAMP3|SNAP29|KIF3B|VPS4B|GOSR1|RGP1|ARPC3|COG5|DCTN2|TGOLN2|DCTN6|KIF1C|RAB10|RAB32|RAB35|AP4S1|E…	42	Vesicle-mediated transport
R-HSA-199991	-16			-7.5	-12				-4.5		Reactome Gene Sets	126	2.30181	ACTB|GRK2|APP|ARRB1|CALM2|SCARB2|CD59|CTSC|CFTR|CLTB|CPD|CTSZ|CD55|DNM2|TOR1A|GDI2|GJA3|GJA4|GJB3|GOLGA1|HPS1|MYH9|MYO1C|MYO6|PLA2G4A|PRKAB2|RAB5B|RAB27A|RAB5C|RAC1|SORT1|SNX2|SPTAN1|SPTBN1|STX4|VAMP7|TGFA|TJP1|TSG101|UBB|FZD4|VAMP8|VAMP4|RAB11A|NAPG|AP1G2|AP4M1|REPS2|CYTH1|VAMP3|SNAP29|KIF3B|VPS4B|GOSR1|RGP1|ARPC3|COG5|DCTN2|TGOLN2|DCTN6|KIF1C|RAB10|RAB32|RAB35|AP4S1|EXOC3|GABARAPL2|SEC31A|TRAPP…	42	Membrane Trafficking
R-HSA-8876198	-7.6										Reactome Gene Sets	28	3.60333	GDI2|HPS1|RAB5B|RAB27A|RAB5C|RGP1|RAB10|RAB32|RAB35|TRAPPC8|MON1B|RAB18|DENND5A|TRAPPC3|DENND2A|RAB14|RIN2|DENND4C|TRAPPC11|DENND2D|SBF2|TRAPPC6B|DENND5B|DENND2C|DENND1B|RAB12|ALS2CL|DENND6B	42	RAB GEFs exchange GTP for GDP on RABs
R-HSA-9007101	-6.6				-2.5						Reactome Gene Sets	32	2.98894	GDI2|HPS1|RAB5B|RAB27A|RAB5C|RAB11A|RGP1|RAB10|RAB32|RAB35|GABARAPL2|TRAPPC8|MON1B|RAB18|DENND5A|TRAPPC3|DENND2A|RAB14|RIN2|TBC1D2|DENND4C|TRAPPC11|TBC1D15|DENND2D|SBF2|TRAPPC6B|DENND5B|DENND2C|DENND1B|RAB12|ALS2CL|DENND6B	42	Rab regulation of trafficking
R-HSA-9006934	-17			-3.8			-2.9				Reactome Gene Sets	109	2.49496	ACTB|RHOA|ATP6V1B2|ATP6V1C1|ATP6V1E1|ATP6V0B|ATP6V0A1|ATP6AP1|BDNF|CALM2|CAV1|CDH5|COL4A1|COL4A2|COL4A3|COL4A4|CTNND1|DNM2|DUSP6|EGR1|F3|FER|FGF1|FGF7|FGFR1|FGFR4|VEGFD|FLT4|FN1|FOS|FOSB|FYN|GALNT3|NCKAP1L|HPN|ID1|ID3|ITGA3|ITGB3|ITPR1|ITPR3|JUP|KDR|LAMA2|LAMA4|LAMB3|MEF2C|MEF2D|MET|NAB1|NOS3|FURIN|PAK2|PDGFB|PDGFRB|PIK3C3|PIK3R1|PLAT|POLR2G|PRKCA|MAPK13|MAP2K1|PSEN1|PTK2|PTPN1|RAC1|RAP1B|RIT1|RO…	43	Signaling by Receptor Tyrosine Kinases
GO:0007169	-16			-5.3							GO Biological Processes	140	2.15338	ACTB|ANGPT1|APOD|APP|AR|RHOA|ATP6V1B2|ATP6V1C1|ATP6V1E1|ATP6V0B|ATP6V0A1|ATP6AP1|BCR|BDNF|CAV2|COL4A1|COL4A2|COL4A3|CSPG4|DOK1|EFNB1|EPHA2|EPHA1|F3|FER|FGF1|FGF7|FGFR1|FGFR4|VEGFD|FLT4|FYN|GALNT3|GFRA1|GNAI2|GPLD1|NCKAP1L|HPN|ITGB3|KDR|MET|FOXO4|MMP2|MYO1C|MYO1E|NEDD9|PAK2|PDGFB|PDGFRL|PDGFRB|PIK3R1|PLAT|PLAUR|POLR2G|PPP2R5B|PRKAA1|PRKCA|LGMN|PSEN1|PTGIR|PTK2|PTPN1|RAC1|RARRES2|ROCK1|ROS1|SORT1|S…	43	transmembrane receptor protein tyrosine kinase signaling pathway
R-HSA-194138	-11			-3.7							Reactome Gene Sets	36	3.86071	ACTB|RHOA|CALM2|CAV1|CDH5|CTNND1|VEGFD|FLT4|FYN|NCKAP1L|ITGB3|ITPR1|ITPR3|JUP|KDR|NOS3|PAK2|PIK3R1|PRKCA|MAPK13|PTK2|RAC1|ROCK1|MAPK12|SHB|VAV1|VEGFA|MAPKAPK3|ELMO1|ABI1|WASF2|VAV3|AHCYL1|NCKAP1|WASF3|CYFIP1	43	Signaling by VEGF
R-HSA-4420097	-10			-4							Reactome Gene Sets	34	3.9777	ACTB|RHOA|CALM2|CAV1|CDH5|CTNND1|FYN|NCKAP1L|ITGB3|ITPR1|ITPR3|JUP|KDR|NOS3|PAK2|PIK3R1|PRKCA|MAPK13|PTK2|RAC1|ROCK1|MAPK12|SHB|VAV1|VEGFA|MAPKAPK3|ELMO1|ABI1|WASF2|VAV3|AHCYL1|NCKAP1|WASF3|CYFIP1	43	VEGFA-VEGFR2 Pathway
hsa04510	-9.2										KEGG Pathway	51	2.74739	ACTB|RHOA|CAPN2|CAV1|CAV2|CAV3|COL4A1|COL4A2|COL4A3|COL4A4|VEGFD|FLT4|FN1|FYN|ILK|ITGA3|ITGA9|ITGB3|ITGB4|ITGB6|JUN|KDR|LAMA2|LAMA4|LAMB3|MET|PAK2|PDGFB|PDGFRB|PIK3CD|PIK3R1|PPP1CB|PRKCA|MAPK10|MAP2K1|PTK2|RAC1|RAP1B|RNASE1|RNASE3|ROCK1|TLN1|TNXB|VAV1|VEGFA|NCOA3|ITGA8|VAV3|PARVA|LAMA1|MYLK4	43	Focal adhesion
GO:0010638	-6.5	-7.4	-17	-4.4		-3.8			-2.5		GO Biological Processes	91	2.83302	ABL1|ARF1|ARL2|ATM|ATR|ATRX|BAK1|BCL2|BID|CCT6A|CDC27|CFL2|CTNNB1|DCN|FLNA|GMFB|ARHGAP35|GSK3B|HNRNPD|HNRNPU|JARID2|LIG4|LMAN1|MAP1B|MECP2|MRE11|NCK1|CNOT2|OPA1|PAK1|PIP4K2A|MAPK8|PROX1|RALB|SFPQ|TADA2A|TERF1|TPR|UBE2L3|WNT5A|YWHAB|YWHAG|CUL3|TNKS|NPEPPS|BAG4|CTR9|CEP135|CCP110|C2CD5|G3BP2|DNM1L|HUWE1|ACTR2|AKAP8|ARIH2|ARPC1A|CAMKK2|SEPTIN9|DZIP1|PAXIP1|AKAP8L|ARFIP1|ANAPC4|NOX4|MPHOSPH8|RIF1|AP1…	44	positive regulation of organelle organization
GO:0044089	-5.6	-3.6	-12	-4.9	-3						GO Biological Processes	74	2.60959	ABL1|APC|ARF1|ARL2|ATM|ATR|ADGRB3|BAK1|BID|CREB1|CTNNB1|EIF4G1|EPHB2|ERCC2|ERCC4|FLNA|GMFB|ARHGAP35|GSK3B|MAP1B|MECP2|NCK1|CNOT2|NPHP1|PAK1|PIP4K2A|MED1|PROX1|PSMC4|RALB|TERF1|TGFB1|THY1|TPR|SUMO1|STAM|BAG4|CEP135|CCP110|BCLAF1|G3BP2|MED13|ACTR2|ARPC1A|SEPTIN9|TWF2|DZIP1|PAXIP1|SETX|WDR43|ICE1|ATP13A2|ZMYND8|FAM98A|PLEK2|ARFIP1|NOX4|TRMT112|FNBP1L|AP1AR|CCDC88A|SLF2|AMIGO1|CNOT6|MLST8|SLITRK6|SLF…	44	positive regulation of cellular component biogenesis
GO:0043254	-5.3		-10	-7	-2.7						GO Biological Processes	65	2.60583	ABL1|ARF1|ARL2|ATM|ATR|BAK1|BID|CREB1|CTNNB1|DYRK1A|EIF4G1|EP300|ERCC2|ERCC4|GMFB|GSK3B|HMGB1|HSPA5|HSPA8|MAP1B|MAP2|MECP2|NCK1|CNOT2|PAK1|MED1|PSMC4|PTPN11|RAF1|RALB|RASA1|TERF1|TGFB1|SUMO1|LATS1|SLIT2|BAG4|BCLAF1|G3BP2|MED13|ACTR2|ARPC1A|TRIOBP|ATXN2L|TWF2|PAXIP1|SETX|ICE1|ZNF451|SENP6|ARFIP1|TMOD2|STYXL1|AP1AR|SLF2|CNOT6|MLST8|ARHGAP28|SLF1|NAV3|ARHGAP18|DHX36|MTLN|CNOT6L|NBDY	44	regulation of protein complex assembly
GO:0031334	-4.3	-2.4	-7.7	-4.8							GO Biological Processes	42	2.87571	ARF1|ARL2|ATM|ATR|BAK1|BID|CREB1|CTNNB1|EIF4G1|ERCC2|ERCC4|GMFB|GSK3B|MAP1B|MECP2|NCK1|CNOT2|PAK1|MED1|PSMC4|TERF1|TGFB1|SUMO1|BAG4|BCLAF1|G3BP2|MED13|ACTR2|ARPC1A|PAXIP1|SETX|ICE1|ARFIP1|AP1AR|SLF2|CNOT6|MLST8|SLF1|NAV3|DHX36|MTLN|CNOT6L	44	positive regulation of protein complex assembly
GO:0008033			-5.2			-16					GO Biological Processes	28	8.46837	HSD17B10|SARS1|SSB|RPP30|DUS4L|LSM6|ELP5|PTCD1|POP5|RTCB|TRMT112|TRMT6|POLR3K|PUS7|NSUN2|ELP3|NAT10|TYW1|TRMT11|OSGEPL1|QTRT2|QTRT1|TP53RK|TRMT61A|ADAT2|TRMT10B|TSEN54|METTL2A	45	tRNA processing
GO:0009451			-5.4			-16					GO Biological Processes	32	7.48903	ADAR|DKC1|FBL|HSD17B10|SSB|EMG1|DUS4L|JMJD6|ELP5|RPUSD2|TRMT112|TRMT6|GAR1|PUS7|NSUN2|ELP3|MRM3|NAT10|TYW1|NOP10|TRMT11|OSGEPL1|RBM15|METTL16|QTRT2|QTRT1|BUD23|TRMT61A|FTSJ3|ADAT2|TRMT10B|METTL2A	45	RNA modification
R-HSA-72306		-3.3	-8.6			-15					Reactome Gene Sets	25	9.18631	HSD17B10|NUP88|SEC13|RAE1|RPP30|NUP160|POP5|RTCB|TRMT112|TRMT6|PUS7|NSUN2|TYW1|NDC1|NUP133|TRMT11|QTRT2|NUP85|QTRT1|TP53RK|TRMT61A|NUP35|ADAT2|TSEN54|NUP43	45	tRNA processing
GO:0006400			-3.1			-10					GO Biological Processes	19	8.39361	HSD17B10|SSB|DUS4L|ELP5|TRMT112|TRMT6|PUS7|NSUN2|ELP3|NAT10|TYW1|TRMT11|OSGEPL1|QTRT2|QTRT1|TRMT61A|ADAT2|TRMT10B|METTL2A	45	tRNA modification
R-HSA-6782315			-4.2			-6.8					Reactome Gene Sets	11	10.0579	TRMT112|TRMT6|PUS7|NSUN2|TYW1|TRMT11|QTRT2|QTRT1|TP53RK|TRMT61A|ADAT2	45	tRNA modification in the nucleus and cytosol
GO:0030155	-16			-9							GO Biological Processes	139	2.18146	ACVRL1|AGER|AIF1|ANGPT1|ANXA1|APOD|RHOA|ARHGDIB|ASS1|BMP6|CAV1|RUNX1|CD9|CD36|CD47|CD74|MAP3K8|CYLD|CD55|DNM2|DUSP1|S1PR1|EFNB1|EPHA2|EMP2|EPHA1|FBLN2|FGG|FOXJ1|FLOT2|FN1|FYN|GSN|NCKAP1L|HFE|HLA-DMB|HLX|HYAL1|ICAM1|CCN1|IL1RN|IL6ST|ILK|ITGA3|ITPKB|JAK1|JUP|KDR|LAMA2|LAMA4|LGALS1|LGALS3|LIMS1|LMO7|TACSTD2|AFDN|NEDD9|NID1|SERPINE1|PAK2|PAWR|PIK3R1|PLAU|PLAUR|PML|PPARA|PPP1CB|PRKCA|PRKG1|PTK2|RAC1|R…	46	regulation of cell adhesion
GO:0045785	-13			-6							GO Biological Processes	89	2.40843	AGER|AIF1|ANGPT1|ANXA1|RHOA|CAV1|RUNX1|CD36|CD47|CD74|MAP3K8|CYLD|CD55|DNM2|EFNB1|EMP2|EPHA1|FBLN2|FGG|FLOT2|FN1|FYN|NCKAP1L|HLA-DMB|HLX|HYAL1|ICAM1|CCN1|IL6ST|ILK|ITGA3|ITPKB|JAK1|JUP|KDR|LGALS1|LIMS1|AFDN|NEDD9|NID1|PAK2|PIK3R1|PLAUR|PRKCA|RAC1|ROCK1|RSU1|CCL21|STX4|TFE3|TGFBR2|TGM2|TJP1|TNFSF4|UTRN|VAV1|VEGFA|ZBTB16|PLPP3|ADAM9|RIPK2|BCL10|ADGRG1|SOX13|EDIL3|RASGRP1|FLOT1|CITED2|VAV3|CIB1|PDPN…	46	positive regulation of cell adhesion
GO:0022407	-8			-5.7							GO Biological Processes	79	2.0748	AGER|AIF1|ANXA1|RHOA|ASS1|BMP6|CAV1|RUNX1|CD9|CD47|CD74|MAP3K8|CYLD|CD55|EFNB1|FGG|FOXJ1|FLOT2|FYN|NCKAP1L|HFE|HLA-DMB|HLX|ICAM1|IL1RN|IL6ST|ITPKB|JAK1|LGALS1|LGALS3|AFDN|PAK2|PAWR|PIK3R1|PLAUR|PPARA|PRKCA|PRKG1|PTK2|RAC1|CCL21|SFTPD|TGFBR2|TJP1|TNFSF4|VAV1|VEGFA|ZBTB16|PLPP3|RIPK2|BCL10|KLF4|SOX13|RASGRP1|FLOT1|CITED2|PDPN|FGL2|KIFAP3|PLA2G2D|RGCC|MINK1|F11R|KIF26B|PAG1|DUSP22|PELI1|GPAM|SELENOK…	46	regulation of cell-cell adhesion
GO:0050865	-7.7			-4.9							GO Biological Processes	104	1.84463	AGER|AIF1|ANXA1|RHOA|BCR|BPI|CAPN3|CAV1|RUNX1|CD9|CD47|CD74|CDKN1A|CEBPA|CTSC|MAP3K8|CYLD|CD55|GPR183|EFNB1|FER|FGG|FOXJ1|FLOT2|FYN|GCLC|GRN|GSN|NCKAP1L|HFE|HLA-DMB|HLX|HMOX1|IL6ST|INHA|ITPKB|LGALS1|LGALS3|MEF2C|NOS3|PAK2|PAWR|PDGFB|PDGFRB|PIK3R1|PLA2G4A|PLSCR1|PRKCA|PRKG1|RAC1|RORA|CCL21|SFTPD|STAT6|STX4|STXBP2|VAMP7|TAC1|TEC|TGFBR2|GPR137B|TNFSF4|VAV1|ZBTB16|VAMP8|TNFSF13|RIPK2|BCL10|VAMP3|SOX1…	46	regulation of cell activation
GO:0007159	-7.3			-5.7							GO Biological Processes	67	2.13187	AGER|AIF1|ANXA1|RHOA|ASS1|CAV1|RUNX1|CD47|CD74|MAP3K8|CYLD|CD55|EFNB1|FOXJ1|FLOT2|FYN|NCKAP1L|HFE|HLA-DMB|HLX|ICAM1|IL6ST|ITPKB|LGALS1|LGALS3|MSN|OLR1|PAK2|PAWR|PECAM1|PIK3R1|PPARA|RAC1|ROCK1|S100A8|S100A9|CCL21|SELPLG|SFTPD|TGFBR2|TNFSF4|VAV1|ZBTB16|RIPK2|BCL10|KLF4|SOX13|RASGRP1|FGL2|PLA2G2D|F11R|PAG1|DUSP22|PELI1|GPAM|JAM2|SELENOK|VSIR|SLC39A8|NKAP|ZC3H12A|NDFIP1|DOCK8|NFKBID|SIRPA|CLEC4G|CCR2	46	leukocyte cell-cell adhesion
M14		-16									Canonical Pathways	23	9.71706	BIRC5|BUB1|INCENP|STMN1|MYLK|NPM1|PEBP1|PPP1CC|PPP2R5D|AURKA|AURKC|AURKB|KIF23|NCAPD2|SMC4|KIF20A|NDC80|SMC2|CBX5|RACGAP1|CDCA8|NCAPG|SGO1	47	PID AURORA B PATHWAY
GO:0001525	-15			-7.1							GO Biological Processes	119	2.25577	ACVR1|ACVRL1|ANGPT1|ANXA1|ANXA3|APOD|RHOA|RHOB|BTG1|CAV1|RUNX1|CDH5|CHI3L1|COL4A1|COL4A2|COL4A3|COL15A1|CSPG4|CTSH|S1PR1|EDN1|EPHA2|ELK3|EMP2|ENPEP|EPHA1|F3|FGF1|FGFR1|VEGFD|FLT4|FN1|GPLD1|GPX1|GRN|HMOX1|HYAL1|ID1|CCN1|ITGB3|JAK1|JUN|JUP|KDR|LEPR|MAP3K3|MFGE8|FOXO4|MMP2|MMP19|MYH9|NOS3|NPR1|NRCAM|SERPINE1|PDGFRB|ENPP2|PECAM1|SERPINF1|PML|PPARG|PRKCA|PTK2|PTPRM|ROCK1|RORA|S100A1|SAT1|CCL11|SHB|STA…	48	angiogenesis	Angiogenesis and cell migration
GO:0030335	-15			-7.6					-3		GO Biological Processes	114	2.32868	ACVR1|AGER|AIF1|ANGPT1|ANXA1|ANXA3|APP|RHOA|RHOB|ATP7A|CAV1|CD74|CDH5|CCR1|CTSH|S1PR1|EDN1|EDN3|EPHA1|F3|FER|FGF1|FGF7|FGFR1|VEGFD|FLT4|FN1|GNAI2|GPLD1|GRN|NCKAP1L|HMOX1|HYAL1|ICAM1|CCN1|ILK|ITGA3|ITGB3|JUN|KDR|LGALS3|MAP3K3|MET|FOXO4|MYO1C|NEDD9|NOS3|P2RX4|SERPINE1|PDGFB|PDGFRB|ENPP2|PECAM1|PIK3CD|PIK3R1|PLAU|PRKCA|LGMN|PTK2|RAC1|RARRES2|CCL11|CCL21|SDCBP|STAT3|STX4|TAC1|TGFBR1|TGFBR2|TJP1|VEGFA…	48	positive regulation of cell migration	Angiogenesis and cell migration
GO:0040017	-15			-7.7					-2.6		GO Biological Processes	121	2.25674	ACVR1|AGER|AIF1|ANGPT1|ANXA1|ANXA3|APP|RHOA|RHOB|ATP7A|CAV1|CAV2|CD74|CDH5|CCR1|CTSH|DEFB1|S1PR1|EDN1|EDN3|EPHA1|F3|FER|FGF1|FGF7|FGFR1|VEGFD|FLT4|FN1|GNAI2|GPLD1|GRN|NCKAP1L|HMOX1|HYAL1|ICAM1|CCN1|ILK|ITGA3|ITGB3|JUN|KDR|LGALS3|MAP3K3|MET|FOXO4|MYO1C|NEDD9|NOS3|P2RX4|SERPINE1|PDGFB|PDGFRB|ENPP2|PECAM1|PIK3CD|PIK3R1|PLAU|PRKCA|LGMN|PTK2|RAC1|RARRES2|CCL11|CCL21|SDCBP|STAT3|STX4|TAC1|TGFBR1|TGFBR2…	48	positive regulation of locomotion	Angiogenesis and cell migration
GO:0051272	-15			-7.1					-2.7		GO Biological Processes	119	2.25577	ACVR1|AGER|AIF1|ANGPT1|ANXA1|ANXA3|APP|RHOA|RHOB|ATP7A|CAV1|CD74|CDH5|CCR1|CTSH|DEFB1|S1PR1|EDN1|EDN3|EPHA1|F3|FER|FGF1|FGF7|FGFR1|VEGFD|FLT4|FN1|GNAI2|GPLD1|GRN|NCKAP1L|HMOX1|HYAL1|ICAM1|CCN1|ILK|ITGA3|ITGB3|JUN|KDR|LGALS3|MAP3K3|MET|FOXO4|MYO1C|NEDD9|NOS3|P2RX4|SERPINE1|PDGFB|PDGFRB|ENPP2|PECAM1|PIK3CD|PIK3R1|PLAU|PRKCA|LGMN|PTK2|RAC1|RARRES2|CCL11|CCL21|SDCBP|STAT3|STX4|TAC1|TGFBR1|TGFBR2|TJP1…	48	positive regulation of cellular component movement	Angiogenesis and cell migration
GO:2000147	-15			-7.5					-2.8		GO Biological Processes	118	2.30471	ACVR1|AGER|AIF1|ANGPT1|ANXA1|ANXA3|APP|RHOA|RHOB|ATP7A|CAV1|CD74|CDH5|CCR1|CTSH|DEFB1|S1PR1|EDN1|EDN3|EPHA1|F3|FER|FGF1|FGF7|FGFR1|VEGFD|FLT4|FN1|GNAI2|GPLD1|GRN|NCKAP1L|HMOX1|HYAL1|ICAM1|CCN1|ILK|ITGA3|ITGB3|JUN|KDR|LGALS3|MAP3K3|MET|FOXO4|MYO1C|NEDD9|NOS3|P2RX4|SERPINE1|PDGFB|PDGFRB|ENPP2|PECAM1|PIK3CD|PIK3R1|PLAU|PRKCA|LGMN|PTK2|RAC1|RARRES2|CCL11|CCL21|SDCBP|STAT3|STX4|TAC1|TGFBR1|TGFBR2|TJP1…	48	positive regulation of cell motility	Angiogenesis and cell migration
GO:0007088		-15	-2.5								GO Biological Processes	45	4.49366	BUB1|BUB1B|CCNB1|CDC6|CDC25C|CENPE|EGF|IGF1|KIF11|MAD2L1|MKI67|NEK2|NUMA1|PIN1|PLK1|AURKA|TTK|XRCC3|PKMYT1|ZW10|AURKB|PTTG1|TRIP13|KIF20B|KNTC1|DLGAP5|CUL7|NDC80|UBE2C|NUP62|FBXO5|MTBP|NUSAP1|LCMT1|ANLN|SPDL1|PHIP|CDK5RAP2|PDXP|CEP85|BORA|CDT1|CCDC8|CDCA5|CCSAP	49	regulation of mitotic nuclear division
GO:0051983		-15	-5.4								GO Biological Processes	36	5.54358	BUB1|BUB1B|CCNB1|CDC6|CENPE|DDX11|ECT2|FEN1|MAD2L1|MKI67|NEK2|NUMA1|PLK1|TTK|XRCC3|ZW10|AURKB|PTTG1|TRIP13|PUM1|DLGAP5|NDC80|SPAG5|UBE2C|FBXO5|RACGAP1|LCMT1|SPDL1|CDK5RAP2|RCC2|RAD18|SMC6|CDT1|KNSTRN|CDCA5|RMI2	49	regulation of chromosome segregation
GO:0051783		-14									GO Biological Processes	47	4.07583	BUB1|BUB1B|CCNB1|CDC6|CDC25C|CENPE|EGF|IGF1|KIF11|MAD2L1|MKI67|NEK2|NUMA1|PIN1|PLK1|RAD1|AURKA|TTK|XRCC3|ZNF711|PKMYT1|ZW10|AURKB|PTTG1|TRIP13|KIF20B|KNTC1|DLGAP5|CUL7|NDC80|UBE2C|NUP62|FBXO5|MTBP|NUSAP1|LCMT1|ANLN|SPDL1|PHIP|CDK5RAP2|PDXP|CEP85|BORA|CDT1|CCDC8|CDCA5|CCSAP	49	regulation of nuclear division
GO:0034502		-13	-3.9			-6.3					GO Biological Processes	30	5.88455	BRCA2|CDK1|EZH2|MSH2|PLK1|RPA1|RPA2|TTK|XRCC5|ZW10|AURKB|NDC80|CARM1|CCT8|SPIDR|MTBP|MRNIP|PPHLN1|SPDL1|PIH1D1|CENPQ|RCC2|KNL1|ACD|NABP2|CDT1|HASPIN|MCM8|CDCA5|ESCO2	49	protein localization to chromosome
GO:0051304		-12	-2.9								GO Biological Processes	30	5.25854	BUB1|BUB1B|CCNB1|CDC6|CENPE|MAD2L1|NUMA1|PLK1|TOP2A|TOP2B|TOP3A|TTK|XRCC3|ZW10|AURKB|PTTG1|TRIP13|DLGAP5|NCAPD2|NDC80|UBE2C|FBXO5|NCAPH2|LCMT1|SPDL1|CDK5RAP2|FANCM|CDT1|EME1|CENPS	49	chromosome separation
hsa04142	-15			-2.4							KEGG Pathway	47	4.0323	AGA|ARSA|ASAH1|ATP6V0B|ATP6V0A1|ATP6AP1|SCARB2|CTSC|TPP1|CLN5|CLTB|CTNS|CTSD|CTSH|CTSZ|FUCA1|GALC|GBA|GUSB|HEXA|HEXB|HYAL1|IDS|LAMP2|LIPA|NAGA|NPC1|CTSA|LGMN|SORT1|SMPD1|CTSF|AP1G2|ATP6V0D1|AP4M1|PPT2|LAPTM4A|NPC2|AP4S1|ARSG|MTCH1|AP3M1|NAGPA|ATP6V1H|MCOLN1|HGSNAT|SFTPA1	50	Lysosome
ko04142	-15			-2.7							KEGG Pathway	45	4.23736	AGA|ARSA|ASAH1|ATP6V0B|ATP6V0A1|ATP6AP1|SCARB2|CTSC|TPP1|CLN5|CLTB|CTNS|CTSD|CTSH|CTSZ|FUCA1|GALC|GBA|GUSB|HEXA|HEXB|HYAL1|IDS|LAMP2|LIPA|NAGA|NPC1|CTSA|LGMN|SORT1|SMPD1|CTSF|AP1G2|ATP6V0D1|AP4M1|PPT2|LAPTM4A|NPC2|AP4S1|ARSG|AP3M1|NAGPA|ATP6V1H|MCOLN1|HGSNAT	50	Lysosome
M46		-15									Canonical Pathways	22	9.29458	BRCA2|CCNA2|CDC6|CDC25C|CDK2|FANCD2|MCM2|MCM7|PLK1|RAD1|RAD9A|RAD51|RFC2|RFC4|RFC5|RPA1|RPA2|TIMELESS|TOPBP1|CEP164|SMARCAL1|CLSPN	51	PID ATR PATHWAY
GO:0000076		-6.8									GO Biological Processes	10	9.69221	CDC6|DNA2|ORC1|RAD9A|CDC45|NAE1|TIMELESS|TOPBP1|CLSPN|CDT1	51	DNA replication checkpoint
GO:0072659	-15			-7	-4.7						GO Biological Processes	72	2.94669	ACTB|AR|RHOG|ATP1B1|BBS2|CAV3|EPHA2|EMP2|FLOT2|IKBKB|ITGA3|JUP|KRT18|LGALS3|LRP6|AFDN|PIK3R1|PKP2|PRKCH|ROCK1|SPTBN1|STAC|STX4|VAMP7|STX7|PPFIA1|BLZF1|NUMB|VAMP8|VAMP4|RAB11A|SQSTM1|VAMP3|SLC9A3R1|TMEM59|RAPGEF2|FLOT1|RAMP2|CIB1|SORBS1|VAMP5|RAB10|RAB40B|RER1|TNIK|MACF1|LDLRAP1|F11R|GOLGA7|ZDHHC3|RAPGEF6|INPP5K|SYTL2|DENND4C|TTC7A|KIF13A|TMBIM1|GORASP1|KCNIP4|ARL6|PRAM1|FAM126A|IFT20|MRAP2|FCHO2|…	52	protein localization to plasma membrane
GO:1990778	-13			-7	-4.1						GO Biological Processes	77	2.67013	ACTB|AR|RHOG|ATP1B1|BBS2|CAV1|CAV3|EPHA2|EMP2|FLOT2|IKBKB|ITGA3|JUP|KRT18|LGALS3|LRP6|AFDN|PIK3R1|PKP2|PRKCH|MAPK10|ROCK1|CLIP1|SPTBN1|STAC|STX4|VAMP7|STX7|PPFIA1|BLZF1|NUMB|VAMP8|VAMP4|RAB11A|SQSTM1|AP4M1|VAMP3|SLC9A3R1|TMEM59|RAPGEF2|FLOT1|RAMP2|CIB1|SORBS1|VAMP5|RAB10|RAB40B|RER1|TNIK|MACF1|LDLRAP1|F11R|GOLGA7|ZDHHC3|RAPGEF6|INPP5K|LZTFL1|SYTL2|DENND4C|TTC7A|KIF13A|TMBIM1|GORASP1|KCNIP4|ARL6|P…	52	protein localization to cell periphery
GO:1903076	-4.8			-2.8	-3.1						GO Biological Processes	25	2.83876	ACTB|AR|RHOG|EPHA2|ITGA3|LGALS3|PIK3R1|PRKCH|SPTBN1|STAC|STX4|STX7|PPFIA1|NUMB|VAMP8|RAB11A|SQSTM1|TMEM59|CIB1|SORBS1|RER1|LDLRAP1|TMBIM1|MRAP2|TAMALIN	52	regulation of protein localization to plasma membrane
GO:1905475	-4.8			-3.6	-3.1						GO Biological Processes	38	2.25703	ACTB|AR|RHOG|CASP8|EPHA2|FYN|GSN|ITGA3|LGALS3|MYO1C|PIK3R1|PRKCH|SPTBN1|STAC|STX4|VAMP7|TP53BP2|FZD9|STX7|PPFIA1|NUMB|VAMP8|RAB11A|SQSTM1|CRIPT|TMEM59|CIB1|SORBS1|RER1|PPP1R13B|LDLRAP1|INPP5K|LZTFL1|CEMIP|TMBIM1|MRAP2|MIEF2|TAMALIN	52	regulation of protein localization to membrane
GO:0080135	-7.1	-11	-14	-6.3			-3.1		-4		GO Biological Processes	98	2.50978	ABL1|ATM|ATR|BAK1|BCL2|BID|CAMK2A|CAMK2G|CTNNB1|DHX9|DYRK1A|EIF4G1|EP300|EPHA4|EYA4|ERCC4|FKTN|GSK3B|GSTP1|HMGB1|HMGCR|HSPA5|HSPA8|KRAS|MDM2|MAP3K10|NCK1|NONO|NPM1|YBX1|NUP98|OPA1|PAK1|PRRX1|PTPN2|RANBP2|RBL1|SFPQ|MAP3K7|THY1|TPR|TRAF3|TRAF6|DNAJC7|UBE2V2|USP1|NSD2|WNT5A|FXR1|AXIN2|PARG|USP14|MFHAS1|TRIP12|BAG4|BCLAF1|NUP58|ZEB2|NUP153|ACTR2|LANCL1|MICU1|ZMYND11|HSPH1|MAP4K5|VASH1|PAXIP1|SMCHD1|C…	53	regulation of cellular response to stress
GO:0045862	-14			-3.4							GO Biological Processes	86	2.62813	AGER|APP|RHOA|ARRB1|ATP2A3|CAPN3|CASP1|CASP8|CASP9|CASP10|CAV1|CAV3|CEBPA|CTSC|COL4A3|CTSD|CTSH|DAPK1|DDX3X|F3|FGFR4|FN1|FYN|GBA|GCLC|GPLD1|GRN|GSN|HPN|DNAJB2|CCN1|MAP3K5|MYH9|FURIN|PML|PPARG|LGMN|PSEN1|PTK2|S100A8|S100A9|MAPK12|STAT3|OGT|TRADD|TNFSF10|ADAM9|RIPK2|BCL10|RNF14|IST1|KCNE2|TANK|BCAP31|TRIB1|NOD1|SPON1|ZER1|ARL6IP5|CLPX|RNF139|SIRT2|MTCH1|RNF19A|NUPR1|PCOLCE2|PACSIN3|UBQLN1|NUB1|IFT5…	54	positive regulation of proteolysis
GO:0010942	-11		-4.2	-6.1							GO Biological Processes	127	1.96386	ANXA1|RHOA|RHOB|ARRB1|ATF3|ATP2A3|BNIP3L|BTG1|TSPO|CAPN2|CASP1|CASP8|CASP9|CASP10|CAV1|CD36|CDKN1A|CDKN1B|CTSC|COL4A3|CTSD|CTSH|CTSZ|CYLD|DAPK1|DDIT3|DDX3X|DNM2|DUSP1|DUSP6|EGR1|F3|FOS|FYN|GPLD1|GRN|GSN|HMOX1|HP|HPGD|ID3|CCN1|INHBB|JUN|LTBR|MCL1|MEF2C|MAP3K5|P2RX7|PAK2|PAWR|PDGFRB|PIK3CD|PLAUR|PML|PPARG|PSEN1|RPS6KA2|SORT1|S100A8|S100A9|SLC6A6|SMPD1|TGFBR1|TGM2|TIMP3|TP53BP2|UBB|VAV1|ZBTB16|ARHGE…	54	positive regulation of cell death
GO:0097190	-11	-3	-2.6	-7.5	-3.1						GO Biological Processes	108	2.0439	ACVR1|SLC25A5|AR|ATF3|ATP2A3|BCL3|BDNF|BNIP3L|CASP1|CASP8|CASP9|CASP10|CAV1|CD74|CDKN1A|CTSC|CSNK2A2|CTSH|CYLD|DAPK1|DDIT3|DDX3X|EPHA2|FGFR1|FGG|FYN|GCLC|GNAI2|GNAI3|GPX1|GSN|HMOX1|ICAM1|INHBB|ITPR1|JUN|KRT18|LCN2|LGALS3|LTBR|MCL1|MAP3K5|NOS3|P2RX4|P2RX7|SERPINE1|PAK2|PAWR|PIK3R1|PLAUR|PML|SRGN|PRKCA|PSEN1|PTPN1|SORT1|S100A8|S100A9|STX4|TMBIM6|TGFBR1|TIMP3|TP53BP2|TPT1|UBB|FZD9|DYRK2|BECN1|PEA15|…	54	apoptotic signaling pathway
GO:0043065	-10		-4	-5.7							GO Biological Processes	116	1.95564	ANXA1|RHOA|RHOB|ARRB1|ATF3|ATP2A3|BNIP3L|BTG1|TSPO|CAPN2|CASP1|CASP8|CASP9|CASP10|CAV1|CTSC|COL4A3|CTSD|CTSH|CTSZ|CYLD|DAPK1|DDIT3|DDX3X|DNM2|DUSP1|DUSP6|F3|GPLD1|GRN|GSN|HMOX1|HPGD|ID3|CCN1|INHBB|JUN|LTBR|MCL1|MEF2C|MAP3K5|P2RX7|PAK2|PAWR|PDGFRB|PIK3CD|PLAUR|PML|PPARG|PSEN1|RPS6KA2|SORT1|S100A8|S100A9|SMPD1|TGFBR1|TGM2|TIMP3|TP53BP2|UBB|VAV1|ZBTB16|ARHGEF5|FZD9|NSMAF|NCOA1|BECN1|PEA15|TRADD|TNFS…	54	positive regulation of apoptotic process
GO:0043068	-10		-3.8	-5.5							GO Biological Processes	118	1.96364	ANXA1|RHOA|RHOB|ARRB1|ATF3|ATP2A3|BNIP3L|BTG1|TSPO|CAPN2|CASP1|CASP8|CASP9|CASP10|CAV1|CDKN1A|CTSC|COL4A3|CTSD|CTSH|CTSZ|CYLD|DAPK1|DDIT3|DDX3X|DNM2|DUSP1|DUSP6|F3|GPLD1|GRN|GSN|HMOX1|HPGD|ID3|CCN1|INHBB|JUN|LTBR|MCL1|MEF2C|MAP3K5|P2RX7|PAK2|PAWR|PDGFRB|PIK3CD|PLAUR|PML|PPARG|PSEN1|RPS6KA2|SORT1|S100A8|S100A9|SMPD1|TGFBR1|TGM2|TIMP3|TP53BP2|UBB|VAV1|ZBTB16|ARHGEF5|FZD9|NSMAF|NCOA1|BECN1|PEA15|TRA…	54	positive regulation of programmed cell death
M40		-14									Canonical Pathways	29	6.54556	BRCA1|CCNA2|CCNE1|CDK1|CDC6|CDK2|CDKN2C|CREBBP|DHFR|KAT2A|HDAC1|HIC1|MCM3|MYBL2|ORC1|RBBP4|RBBP8|RRM1|RRM2|SMARCA2|TFDP1|TK1|TRRAP|WASF1|CCNE2|TRIM28|TOPBP1|CBX5|E2F7	55	PID E2F PATHWAY
R-HSA-69205		-9.5									Reactome Gene Sets	15	8.82683	CCNE1|CDK1|CDC6|DHFR|HDAC1|ORC1|PCNA|RBBP4|RRM2|TFDP1|TK1|CDC45|FBXO5|CDT1|LIN9	55	G1/S-Specific Transcription
R-HSA-1538133		-7.5									Reactome Gene Sets	13	7.93325	CCNA2|CCNE1|CDK1|CDC6|CDK2|HDAC1|MYBL2|PCNA|RBBP4|TFDP1|TOP2A|CCNE2|LIN9	55	G0 and Early G1
GO:0000083		-6									GO Biological Processes	13	6.11994	CCNE1|CDC6|DHFR|ORC1|PCNA|CDK18|RRM2|TFDP1|CDC45|HINFP|FBXO5|CDT1|E2F7	55	regulation of transcription involved in G1/S transition of mitotic cell cycle
M5950				-14							Hallmark Gene Sets	35	5.68984	FAS|B2M|C2|CD86|CTSS|ELF4|ETS1|F2R|FYB1|GCNT1|HLA-DMA|IL1B|IRF7|ITGAL|ITGB2|JAK2|LCP2|LTB|LY75|LYN|MMP9|CFP|PRKCB|PTPRC|STAT1|TAP1|TAPBP|TIMP1|TLR2|TLR3|TPD52|WARS1|WAS|ST8SIA4|CCR2	56	HALLMARK ALLOGRAFT REJECTION
GO:0031267	-14	-2.6		-3.9	-2.6						GO Molecular Functions	93	2.48762	ABCA1|ADPRH|ARHGAP1|ARHGDIB|ATP6AP1|ATP7A|BCR|CAV1|DIAPH2|GDI2|NCKAP1L|AFDN|MYO1C|MYO5B|PAK2|RABGGTA|RAC1|ROCK1|SORL1|VAV1|ARHGEF5|ANXA9|KIF3B|IPO13|RAPGEF2|GARRE1|RAB11FIP3|RAPGEF5|ARHGEF11|RGP1|ELMO1|RUSC2|RANBP9|RASGRP1|CDC42EP2|VAV3|CIB1|NCKAP1|RALBP1|CDC42EP1|AKAP13|ARHGEF15|TBC1D9B|EXPH5|TBC1D2B|TBC1D9|CYFIP1|DENND5A|CLEC16A|BICD2|SH3BP4|RASGRP3|RAB11FIP5|AP3M1|VPS41|DENND2A|STXBP6|ARHGEF3|…	57	small GTPase binding
GO:0051020	-14	-2.5	-4	-5.1	-4.8				-2.6		GO Molecular Functions	110	2.30386	ABCA1|ADPRH|ARHGAP1|ARHGDIB|ATP6AP1|ATP7A|BCR|CAV1|DIAPH2|GDI2|NCKAP1L|HPS1|AFDN|MYO1C|MYO5B|NUCB1|PAK2|PTGIR|RABGGTA|RAC1|ROCK1|SORL1|SPTBN1|VAV1|ARHGEF5|BCAR3|ANXA9|LAMTOR3|BECN1|EIF2B2|CYTH1|KIF3B|IPO13|RAPGEF2|GARRE1|RAB11FIP3|RAPGEF5|ARHGEF11|RGP1|ELMO1|RUSC2|RANBP9|RASGRP1|CDC42EP2|VAV3|CIB1|ARFGEF2|NCKAP1|RALBP1|CDC42EP1|AKAP13|ARHGEF15|TBC1D9B|EXPH5|TBC1D2B|TBC1D9|CYFIP1|DENND5A|CLEC16A|B…	57	GTPase binding
GO:0017016	-13	-2.6		-4.2					-2.5		GO Molecular Functions	89	2.46605	ADPRH|ARHGAP1|ARHGDIB|ATP6AP1|ATP7A|BCR|CAV1|DIAPH2|GDI2|NCKAP1L|AFDN|MYO1C|MYO5B|PAK2|RABGGTA|RAC1|ROCK1|VAV1|ARHGEF5|ANXA9|KIF3B|IPO13|RAPGEF2|GARRE1|RAB11FIP3|RAPGEF5|ARHGEF11|RGP1|ELMO1|RUSC2|RANBP9|RASGRP1|CDC42EP2|VAV3|CIB1|NCKAP1|RALBP1|CDC42EP1|AKAP13|ARHGEF15|TBC1D9B|EXPH5|TBC1D2B|TBC1D9|CYFIP1|DENND5A|CLEC16A|BICD2|SH3BP4|RASGRP3|RAB11FIP5|AP3M1|VPS41|DENND2A|STXBP6|ARHGEF3|PARD6A|RAPGE…	57	Ras GTPase binding
GO:0005085	-7.2				-2.7						GO Molecular Functions	47	2.50857	BCR|HPS1|NUCB1|PTGIR|VAV1|ARHGEF5|BCAR3|LAMTOR3|EIF2B2|CYTH1|RAPGEF2|RAPGEF5|ARHGEF11|RGP1|ELMO1|RASGRP1|VAV3|ARFGEF2|AKAP13|ARHGEF15|DENND5A|RASGRP3|FBXO8|DENND2A|LAMTOR2|ITSN2|ARHGEF3|RAPGEF6|RIN2|ARHGEF38|DENND4C|DENND2D|DOCK5|DOCK8|SBF2|KNDC1|FGD3|SMCR8|FGD5|RASGEF1B|DENND5B|DENND2C|DENND1B|FLCN|ARHGEF37|DENND10|DENND6B	57	guanyl-nucleotide exchange factor activity
GO:0017137	-6.4										GO Molecular Functions	39	2.611	ADPRH|ARHGAP1|ATP6AP1|GDI2|MYO5B|RABGGTA|RAC1|ANXA9|RAB11FIP3|RGP1|RUSC2|TBC1D9B|EXPH5|TBC1D2B|TBC1D9|DENND5A|CLEC16A|BICD2|RAB11FIP5|AP3M1|VPS41|DENND2A|RIN2|SYTL2|TBC1D2|TMEM127|DENND4C|TBC1D15|YIPF2|DENND2D|RAB11FIP1|SBF2|RILP|IFT20|SMCR8|DENND5B|DENND2C|DENND1B|DENND6B	57	Rab GTPase binding
GO:0043408	-14			-7.8							GO Biological Processes	136	2.07806	AGER|ANGPT1|APP|AR|ARRB1|ATF3|ATP6AP1|C5|CAV1|CAV2|CAV3|CD36|CD74|CHI3L1|CCR1|MAP3K8|CSPG4|CYLD|DUSP1|DUSP5|DUSP6|GPR183|EDN1|EDN3|EPHA2|FGF1|FGFR1|FGFR4|FGG|FLT4|FN1|GBA|GNAI2|ICAM1|ID1|CCN1|ILK|IRAK2|JUN|KDR|LTBR|NBR1|SMAD4|MAP3K3|MAP3K5|P2RX7|PDGFB|PDGFRB|PER1|PRKAA1|PRKCA|MAPK10|MAP2K1|PSEN1|PTPN1|RAP1B|RGS3|ROCK1|ROS1|S100A12|CCL11|CCL21|SDCBP|SMPD1|SORL1|TGFA|TGFBR1|TGFBR3|TIMP3|TSG101|UBB|…	58	regulation of MAPK cascade
GO:0033674	-9.5	-4.3		-8.3							GO Biological Processes	105	1.97744	ADCY3|ADCY9|AGER|ANGPT1|RHOA|ARRB1|BDNF|C5|CALM2|CD74|CDKN1A|CDKN1B|CHI3L1|MAP3K8|CSPG4|ACE|DDX3X|DUSP5|DUSP6|EDN1|EDN3|EGR1|EPHA2|EMP2|EPHA1|FGF1|FGFR1|FGFR4|FLT4|FYN|NCKAP1L|CCN1|ILK|IRAK2|ITGB3|KDR|MAP3K3|MAP3K5|MET|NEDD9|P2RX7|PAK2|PDGFB|PDGFRB|PRKAA1|MAPK10|MAP2K1|PSEN1|PTK2|PTPN1|ROS1|S100A12|CCL21|TAL1|TGFA|TGFBR1|TGFBR2|TIE1|TXN|UBB|VEGFA|MAPKAPK3|ARHGEF5|FZD4|MAP4K3|IKBKG|LAMTOR3|PEA15|A…	58	positive regulation of kinase activity
GO:0043410	-8.9			-6.2				-2.4			GO Biological Processes	96	1.99979	AGER|ANGPT1|APP|AR|ARRB1|ATP6AP1|C5|CAV2|CD36|CD74|CHI3L1|CCR1|MAP3K8|CSPG4|DUSP5|DUSP6|GPR183|EDN1|EDN3|FGF1|FGFR1|FGFR4|FGG|FLT4|GNAI2|ICAM1|ILK|IRAK2|JUN|KDR|LTBR|MAP3K3|MAP3K5|P2RX7|PDGFB|PDGFRB|PRKAA1|PRKCA|MAPK10|MAP2K1|PSEN1|PTPN1|RAP1B|ROCK1|S100A12|CCL11|CCL21|SDCBP|TGFA|TGFBR1|UBB|VEGFA|WNT7A|MAPKAPK3|ARHGEF5|FZD4|BCAR3|MAP4K3|IKBKG|LAMTOR3|PEA15|ADAM9|RIPK2|FGF18|TAOK2|RAPGEF2|RASGRP1|…	58	positive regulation of MAPK cascade
GO:0071900	-8.6	-5.7	-2.7	-6.7							GO Biological Processes	92	2.00292	ACTB|AGER|RHOA|ARRB1|C5|CALM2|CAV1|CAV3|CD74|CDK7|CDKN1A|CDKN1B|CDKN2B|CEBPA|MAP3K8|CSPG4|DDX3X|DUSP1|DUSP5|DUSP6|EDN1|EDN3|FGF1|FGFR1|GBA|ILK|IRAK2|LRP6|MAP3K3|MAP3K5|P2RX7|PDGFB|PDGFRB|PRKAA1|MAPK10|MAP2K1|PSEN1|PTPN1|RGS3|S100A12|SMPD1|SORL1|TGFA|TGFBR1|TSG101|UBB|UVRAG|VEGFA|MAPKAPK3|ARHGEF5|FZD4|MAP4K3|IKBKG|LAMTOR3|PEA15|ADAM9|RIPK2|FGF18|TAOK2|RAPGEF2|HIPK3|RASGRP1|TRIB1|SPRY1|CCNO|TLR6|NO…	58	regulation of protein serine/threonine kinase activity
GO:0043405	-8.5			-5.3				-2.9			GO Biological Processes	68	2.2697	AGER|ARRB1|C5|CAV1|CAV3|CD74|MAP3K8|CSPG4|DUSP1|DUSP5|DUSP6|EDN1|EDN3|FGF1|FGFR1|GBA|ILK|IRAK2|MAP3K3|MAP3K5|P2RX7|PDGFB|PDGFRB|PRKAA1|MAPK10|MAP2K1|PSEN1|PTPN1|RGS3|S100A12|SMPD1|SORL1|TGFA|TGFBR1|TSG101|UBB|VEGFA|MAPKAPK3|ARHGEF5|FZD4|MAP4K3|IKBKG|LAMTOR3|PEA15|ADAM9|RIPK2|FGF18|TAOK2|HIPK3|RASGRP1|TRIB1|SPRY1|TLR6|NOD1|GADD45G|AKAP13|STK38|TNIK|LAMTOR2|TAOK3|INPP5K|AVPI1|MUL1|CDK5RAP3|DUSP16|S…	58	regulation of MAP kinase activity
GO:0016050	-8.8			-5.4	-14						GO Biological Processes	43	4.49862	CLCN3|CLN3|CSNK1D|GRIA1|PAFAH1B1|S100A10|SPINK2|STXBP1|SRPX|AP3B1|WASL|VAPA|STX8|PREB|CNIH1|BET1|TFG|SEC24B|SEC23B|UNC13B|TMED10|SNF8|SCAP|VPS39|SEC31B|VPS4A|CHMP2A|VPS28|TRAPPC4|ANKFY1|CHMP5|GOLPH3L|PPP6R3|PI4K2B|VPS16|RAB34|MCFD2|CHMP7|CHMP4C|TBC1D20|BLOC1S2|STX19|PEF1	59	vesicle organization
GO:0006900					-13						GO Biological Processes	25	8.08421	CSNK1D|GRIA1|S100A10|AP3B1|WASL|VAPA|PREB|CNIH1|BET1|TFG|SEC24B|SEC23B|TMED10|SCAP|SEC31B|VPS4A|TRAPPC4|CHMP5|GOLPH3L|PPP6R3|MCFD2|CHMP7|CHMP4C|TBC1D20|PEF1	59	vesicle budding from membrane
GO:0048193	-8.3		-2.7	-2.8	-13				-4.5		GO Biological Processes	44	4.11869	ANK3|CLN3|CSNK1D|DCTN1|DYNC1LI2|GRIA1|RAB6A|VPS52|SEC22C|VAPA|COG1|DOP1B|ATP9A|PREB|CNIH1|BET1|TFG|SEC24B|SEC23B|TMED10|TMEM115|DCTN3|COG2|SCAP|SEC31B|SEC22A|SNX12|TRAPPC4|ANKFY1|ERGIC3|GOLPH3L|PPP6R3|VPS35L|GOPC|COG6|RAB34|CEP19|SYS1|MCFD2|LRRK2|TBC1D20|CNST|RNF215|PEF1	59	Golgi vesicle transport
GO:0006888	-3.1				-11						GO Biological Processes	30	5.03356	ANK3|CSNK1D|DCTN1|DYNC1LI2|GRIA1|SEC22C|VAPA|COG1|PREB|CNIH1|BET1|TFG|SEC24B|SEC23B|TMED10|TMEM115|DCTN3|COG2|SCAP|SEC31B|SEC22A|TRAPPC4|ERGIC3|PPP6R3|GOPC|COG6|MCFD2|LRRK2|TBC1D20|PEF1	59	ER to Golgi vesicle-mediated transport
R-HSA-446203	-4.2				-11						Reactome Gene Sets	37	4.32931	ANK3|CSNK1D|DCTN1|DYNC1LI2|DPAGT1|GRIA1|RPN2|RPS27A|ST6GAL1|SEC22C|B4GALT5|COG1|PREB|CNIH1|BET1|TFG|SEC24B|TMED10|TMEM115|DCTN3|MGAT4B|COG2|SEC22A|DERL2|TRAPPC4|PPP6R3|ST6GALNAC1|ALG1|MAN1C1|COG6|NAPB|ALG2|MCFD2|NUS1|TBC1D20|NANP|FUOM	59	Asparagine N-linked glycosylation
M129		-14									Canonical Pathways	23	8.23838	BUB1|BUB1B|CCNB1|CDK1|CDC25B|CDC25C|CENPE|ECT2|INCENP|ODF2|PLK1|AURKA|TUBG1|PRC1|KIF20A|NDC80|TPX2|FBXO5|ERCC6L|CLSPN|CENPU|BORA|SGO1	60	PID PLK1 PATHWAY
GO:0030036	-14	-4.7		-12	-3.1				-3.5		GO Biological Processes	129	2.1103	ACTB|AIF1|ANXA1|RHOA|RHOB|RHOG|ARHGDIB|ARRB1|BBS4|BCR|CAPG|CAPN3|CAV3|CD47|DIAPH2|S1PR1|EDN1|EMP2|EPHA1|FER|FGF7|FOXJ1|GSN|NCKAP1L|ICAM1|ID1|IKBKB|ILK|TACSTD2|SMAD4|MEF2C|MET|MYO1B|MYH9|MYO1C|MYO1D|MYO1E|MYO5B|MYO6|NEDD9|PAK2|PAWR|PDGFRB|PIK3R1|PRKG1|PTPN1|RAC1|TRIM27|ROCK1|CCL11|CCL21|SDCBP|SPTAN1|SPTBN1|SVIL|TAC1|TGFBR1|TJP1|TLN1|TMOD1|TNXB|ARHGEF5|PPFIA1|PDLIM1|TMSB10|TAOK2|SLC9A3R1|GMFG|ARHGE…	61	actin cytoskeleton organization
GO:0007015	-12	-2.7		-8.1	-3.1						GO Biological Processes	88	2.33768	AIF1|RHOA|RHOB|RHOG|ARRB1|BBS4|CAPG|CAV3|CD47|DIAPH2|S1PR1|EMP2|EPHA1|FER|GSN|NCKAP1L|ICAM1|ID1|TACSTD2|MET|MYO1B|MYO1C|MYO1D|MYO1E|MYO5B|MYO6|NEDD9|PAK2|PAWR|PIK3R1|RAC1|TRIM27|ROCK1|CCL11|CCL21|SPTAN1|SPTBN1|SVIL|TAC1|TGFBR1|TJP1|TMOD1|ARHGEF5|PPFIA1|PDLIM1|TMSB10|GMFG|ELMO1|WASHC5|ARHGAP25|WDR1|ABI1|ARPC3|WASF2|SORBS3|CORO2B|CDC42EP2|CAP1|SORBS1|NCKAP1|WASF3|CDC42EP1|SYNPO|ARHGEF15|RUFY3|LIMCH…	61	actin filament organization
GO:0097435	-12	-8.4	-3	-11	-2.5					-2.5	GO Biological Processes	126	2.02969	AIF1|APP|RHOA|RHOB|RHOG|ARRB1|ATP7A|BBS4|CAPG|CAPN3|CAV3|CD36|CD47|CDH5|CDKN1B|CRYAB|CST3|DIAPH2|S1PR1|EDN1|EMP2|EPHA1|FER|GPX1|GSN|NCKAP1L|ICAM1|ID1|ILK|TACSTD2|SMAD4|MEF2C|MET|MFAP4|MYO1B|MTM1|MYO1C|MYO1D|MYO1E|MYO5B|MYO6|NEDD9|PAK2|PAWR|PDGFRB|PIK3R1|PKP2|PSEN1|RAC1|TRIM27|ROCK1|CLIP1|CCL11|CCL21|SPTAN1|SPTBN1|SVIL|TAC1|TGFBR1|TJP1|TMOD1|TNXB|ARHGEF5|PPFIA1|RAB11A|PDLIM1|TMSB10|CRIPT|ADAMTS2|V…	61	supramolecular fiber organization
GO:0032970	-10			-6.1							GO Biological Processes	80	2.28219	RHOA|RHOB|RHOG|ARHGDIB|BBS4|CAPG|CAV1|CAV3|CD47|DSG2|S1PR1|EDN1|EPHA1|FER|GSN|NCKAP1L|ICAM1|ID1|ILK|JUP|TACSTD2|SMAD4|MEF2C|MET|MYH9|MYO1C|PAK2|PDE4B|PDGFRB|PIK3R1|PKP2|RAC1|TRIM27|ROCK1|CCL11|CCL21|SPTAN1|SPTBN1|SVIL|TAC1|TGFBR1|TJP1|TMOD1|ARHGEF5|PPFIA1|TMSB10|TAOK2|GMFG|WASHC5|WDR1|ARPC3|AKAP9|WASF2|SORBS3|CORO2B|CDC42EP2|PDPN|NCKAP1|WASF3|CDC42EP1|AKAP13|SYNPO|ARHGEF15|LIMCH1|CYFIP1|RGCC|FHOD…	61	regulation of actin filament-based process
GO:1902903	-10		-2.8	-6.9							GO Biological Processes	76	2.36624	APP|RHOA|BBS4|CAPG|CAV3|CD47|CDH5|CDKN1B|CRYAB|S1PR1|EDN1|EPHA1|FER|GPX1|GSN|NCKAP1L|ICAM1|ID1|TACSTD2|SMAD4|MEF2C|MET|MYO1C|PAK2|PIK3R1|PSEN1|RAC1|TRIM27|ROCK1|CLIP1|CCL11|CCL21|SPTAN1|SPTBN1|SVIL|TAC1|TGFBR1|TJP1|TMOD1|ARHGEF5|PPFIA1|TMSB10|GMFG|WASHC5|WDR1|ARPC3|AKAP9|WASF2|SORBS3|CORO2B|CDC42EP2|CIB1|NCKAP1|WASF3|CDC42EP1|AKAP13|SYNPO|ARHGEF15|LIMCH1|CYFIP1|CAMSAP2|SPEF1|RGCC|FHOD1|TMOD3|F11R…	61	regulation of supramolecular fiber organization
GO:0006275		-14	-5.1								GO Biological Processes	35	5.14898	BLM|BRCA2|CCNA2|CDK1|CDC6|CDK2|DNA2|EGF|EGFR|GLI1|MSH3|ORC5|PCNA|RFC2|RFC4|RFC5|TP53|CDC7|TIMELESS|CHEK2|ORC3|ANKRD17|FBXO5|STOML2|SMARCAL1|GMNN|CHTF8|NUCKS1|DSCC1|E2F8|ATAD5|CTC1|CDT1|E2F7|ESCO2	62	regulation of DNA replication
GO:0090329		-9.5									GO Biological Processes	20	6.33721	BLM|BRCA2|CDK2|MSH3|PCNA|RFC2|RFC4|RFC5|CDC7|TIMELESS|CHEK2|FBXO5|STOML2|SMARCAL1|GMNN|CHTF8|DSCC1|E2F8|CDT1|E2F7	62	regulation of DNA-dependent DNA replication
GO:0045740		-6.1									GO Biological Processes	14	5.76686	CDK1|CDK2|DNA2|EGF|EGFR|GLI1|PCNA|CDC7|STOML2|E2F8|ATAD5|CTC1|CDT1|E2F7	62	positive regulation of DNA replication
M5905	-14										Hallmark Gene Sets	57	3.30091	ABCA1|ACOX1|ANGPT1|APLP2|ARAF|CAT|CD36|COL4A1|COL15A1|CYP4B1|GPX3|HADH|IDH1|IFNGR1|LAMA4|LIFR|LPL|LTC4S|DNAJB9|ME1|MGST3|NDUFA5|OMD|ENPP2|PGM1|PHYH|PPARG|PPM1B|SCP2|SLC1A5|SNCG|REEP5|FZD4|SPARCL1|CAVIN2|MAP4K3|RIOK3|TANK|ARL4A|TOB1|SORBS1|PRDX3|ESYT1|DHRS7B|HIBCH|NKIRAS1|UBQLN1|COQ3|RETSAT|RMDN3|GPAM|SQOR|ATL2|JAGN1|MIGA2|DRAM2|CAVIN1	63	HALLMARK ADIPOGENESIS
GO:0009792	-3.2	-14	-7.7			-2.4				-2.6	GO Biological Processes	98	2.42815	ACVR2A|APBA2|APOB|BRCA1|BRCA2|CASP3|CCNB1|COL1A1|COL11A1|DBN1|DVL3|MEGF8|EGFR|BPTF|FXN|KAT2A|GLI3|HCFC1|HOXA4|HOXA5|HOXB2|HOXB3|HOXB5|HOXB8|HOXC6|HOXD1|HOXD4|IGF1|RBPJ|MEOX2|MSH2|MTHFD1|NASP|NEK2|NF1|CNOT3|OCRL|PBX1|PLCG1|PRKACB|PTK7|RBBP8|SALL2|SFRP2|SHH|SMO|SP3|SUPT6H|TCF7|TCOF1|NR2F2|TGFB2|TGFB3|TP53|WNT2|FZD3|ARID1A|TEAD2|DCHS1|CHRD|TBX18|CCNB2|ADAMTS3|KIF20B|GINS1|TRIM28|AKAP3|PLK4|RTF1|USP2…	64	embryo development ending in birth or egg hatching	Embryo development
GO:0043009	-3.5	-13	-7.8							-2.7	GO Biological Processes	95	2.41931	ACVR2A|APBA2|APOB|BRCA1|BRCA2|CASP3|CCNB1|COL1A1|COL11A1|DBN1|DVL3|MEGF8|EGFR|BPTF|KAT2A|GLI3|HCFC1|HOXA4|HOXA5|HOXB2|HOXB3|HOXB5|HOXB8|HOXC6|HOXD1|HOXD4|IGF1|RBPJ|MEOX2|MSH2|MTHFD1|NASP|NEK2|NF1|CNOT3|OCRL|PBX1|PLCG1|PRKACB|PTK7|RBBP8|SALL2|SFRP2|SHH|SMO|SP3|SUPT6H|TCF7|TCOF1|NR2F2|TGFB2|TGFB3|TP53|WNT2|FZD3|ARID1A|TEAD2|DCHS1|CHRD|TBX18|CCNB2|ADAMTS3|KIF20B|GINS1|TRIM28|AKAP3|PLK4|RTF1|GPR161|S…	64	chordate embryonic development	Embryo development
GO:0001701	-4.3	-6.4	-5.7			-3.8					GO Biological Processes	53	2.26823	APBA2|APOB|BRCA2|CCNB1|DBN1|EGFR|BPTF|KAT2A|GLI3|HCFC1|IGF1|RBPJ|MSH2|NASP|NEK2|CNOT3|OCRL|PLCG1|RBBP8|SMO|SP3|SUPT6H|NR2F2|TGFB3|TP53|WNT2|CCNB2|ADAMTS3|GINS1|TRIM28|AKAP3|PLK4|RTF1|HINFP|C2CD3|B9D1|ANKRD11|CHST11|LEF1|NCAPG2|ETNK2|SMPD4|ASF1B|SMG9|RTN4|CHD8|ZNF335|TCTN1|E2F8|GINS4|CMTM3|E2F7|NRK	64	in utero embryonic development	Embryo development
GO:0048598		-6	-5.6				-2.9			-3.5	GO Biological Processes	71	1.94327	ACVR2A|CASP3|COL5A1|COL11A1|CRABP2|CREBBP|DVL3|MEGF8|FBN1|FRZB|KAT2A|GLI1|GLI3|HDAC1|HDAC2|HOXA4|HOXA5|HOXB2|HOXB3|HOXB5|HOXB8|HOXD4|HSBP1|ITGA2|AFF3|MTHFD1|MYO7A|PBX1|PRKACB|MAPK7|MAP2K5|PTK7|RYR2|SFRP2|SHH|SMO|SP3|TCF7|TGFB2|TGFB3|TP53|HIRA|WNT2|ZBTB17|FZD3|ARID1A|RECK|TEAD2|CHRD|TBX18|KIF20B|TRIM28|SPRY2|KDM6B|RTF1|C2CD3|TENM4|B9D1|HIPK2|CHST11|LEF1|DACT1|IFT122|TWSG1|TGIF2|TCTN1|KDM2B|LEO1|TT…	64	embryonic morphogenesis	Embryo development
GO:0021915		-4.7	-3								GO Biological Processes	27	2.72928	CASP3|DVL3|KAT2A|GLI3|MTHFD1|NF1|PRKACB|PTK7|SALL2|SFRP2|SHH|SMO|TCF7|TGFB2|FZD3|ARID1A|TEAD2|DCHS1|CHRD|KIF20B|GPR161|SSBP3|C2CD3|DACT1|IFT122|TCTN1|KDM2B	64	neural tube development	Embryo development
R-HSA-3108232		-14	-5.7			-3.3					Reactome Gene Sets	45	4.07392	PARP1|BIRC5|BLM|BRCA1|CHD3|CREBBP|DNMT3A|PHC1|HDAC1|HDAC2|HIC1|HNRNPC|INCENP|NPM1|PCNA|RAD52|RPA1|SAFB|SP3|AURKA|TOP1|TOP2A|TOP2B|TP53|TP53BP1|UBE2I|NUP214|AAAS|SMC1A|AURKB|NUP155|NUP93|POM121|TRIM28|NUP50|NUP205|NUP210|CBX5|NUP188|NUP62|HIPK2|CDCA8|CBX8|MRTFA|SMC6	65	SUMO E3 ligases SUMOylate target proteins
R-HSA-2990846		-13	-5.9			-4.2					Reactome Gene Sets	45	3.9439	PARP1|BIRC5|BLM|BRCA1|CHD3|CREBBP|DNMT3A|PHC1|HDAC1|HDAC2|HIC1|HNRNPC|INCENP|NPM1|PCNA|RAD52|RPA1|SAFB|SP3|AURKA|TOP1|TOP2A|TOP2B|TP53|TP53BP1|UBE2I|NUP214|AAAS|SMC1A|AURKB|NUP155|NUP93|POM121|TRIM28|NUP50|NUP205|NUP210|CBX5|NUP188|NUP62|HIPK2|CDCA8|CBX8|MRTFA|SMC6	65	SUMOylation
R-HSA-4615885		-11				-5.7					Reactome Gene Sets	20	7.323	BIRC5|INCENP|PCNA|AURKA|TOP1|TOP2A|TOP2B|UBE2I|NUP214|AAAS|AURKB|NUP155|NUP93|POM121|NUP50|NUP205|NUP210|NUP188|NUP62|CDCA8	65	SUMOylation of DNA replication proteins
R-HSA-2980766		-9.5				-4.3					Reactome Gene Sets	20	6.33721	CCNB1|CDK1|LMNB1|PLK1|TMPO|VRK1|NUP214|AAAS|BANF1|CCNB2|NUP155|NUP93|POM121|NUP50|NUP205|NUP210|NUP188|NUP62|NEK9|NEK7	65	Nuclear Envelope Breakdown
R-HSA-70171		-8.5				-4.7					Reactome Gene Sets	22	5.10547	ALDOC|ENO1|GAPDH|GPI|HK2|PGAM2|PKM|PPP2R5D|PRKACB|TPI1|NUP214|AAAS|NUP155|NUP93|POM121|GNPDA1|NUP50|NUP205|NUP210|NUP188|NUP62|ADPGK	65	Glycolysis
GO:0007033	-13				-5.2						GO Biological Processes	52	3.46133	ABCA1|ADPRH|SCARB2|TPP1|CLN5|GBA|GRN|HEXB|HPS1|MTM1|P2RX7|PIK3C3|PSEN1|RNF5|TFEB|BECN1|MTMR3|BAG3|WASHC5|MFN2|ATP6AP2|ATG7|WDR45|GABARAPL2|TRAPPC8|SNAPIN|NUPR1|CHMP4A|UBQLN1|NAGPA|RAB14|TMEM106B|WIPI1|ATG2B|VPS11|TMEM165|VPS18|AKTIP|ATG3|PINK1|ATG9A|PIP4K2C|CCDC115|ATG16L2|IFT20|TP53INP1|SMCR8|TMEM199|RAB43|ENO4|TMEM41B|MAP1LC3C	66	vacuole organization
GO:1903008	-7.8					-2.6					GO Biological Processes	32	3.33899	BNIP3L|TSPO|CSNK2A2|GBA|VDAC1|DYRK3|BECN1|SQSTM1|MFN2|ATG7|WDR45|GABARAPL2|CLEC16A|UFL1|FBXO7|TEX264|PELO|RETREG1|WIPI1|ATG2B|VPS13D|USP36|KIF9|ATG3|PINK1|FUNDC2|DDRGK1|ATG9A|MUL1|KIF19|SPATA18|MAP1LC3C	66	organelle disassembly
GO:1905037	-7.8										GO Biological Processes	30	3.50974	ADPRH|GBA|MTM1|PIK3C3|PSEN1|RNF5|BECN1|MTMR3|BAG3|MFN2|ATG7|WDR45|GABARAPL2|TRAPPC8|NUPR1|CHMP4A|UBQLN1|WIPI1|ATG2B|ATG3|PINK1|ATG9A|PIP4K2C|ATG16L2|IFT20|TP53INP1|SMCR8|RAB43|TMEM41B|MAP1LC3C	66	autophagosome organization
GO:0000045	-7.6										GO Biological Processes	29	3.49877	ADPRH|MTM1|PIK3C3|PSEN1|RNF5|BECN1|MTMR3|BAG3|MFN2|ATG7|WDR45|GABARAPL2|TRAPPC8|NUPR1|CHMP4A|UBQLN1|WIPI1|ATG2B|ATG3|PINK1|ATG9A|PIP4K2C|ATG16L2|IFT20|TP53INP1|SMCR8|RAB43|TMEM41B|MAP1LC3C	66	autophagosome assembly
GO:0000422	-6.3										GO Biological Processes	24	3.51862	BNIP3L|TSPO|CSNK2A2|GBA|VDAC1|BECN1|SQSTM1|MFN2|ATG7|WDR45|GABARAPL2|CLEC16A|FBXO7|WIPI1|ATG2B|VPS13D|USP36|ATG3|PINK1|FUNDC2|ATG9A|MUL1|SPATA18|MAP1LC3C	66	autophagy of mitochondrion
GO:0006873	-13			-3.6							GO Biological Processes	122	2.08718	ACO1|APP|ATOX1|ATP1B1|ATP2A3|ATP6V1B2|ATP6V1C1|ATP6V1E1|ATP6V0B|ATP6V0A1|ATP6AP1|ATP7A|BMP6|CALM2|CAPN3|CAV1|CAV2|CAV3|CD36|CDH5|CFTR|CLIC2|CLN5|CCR1|ACKR2|SLC31A2|CP|CD55|DDIT3|S1PR1|EDN1|EDN3|EDNRB|FYN|GRN|GSTM2|HEXB|HFE|HMOX1|HTR1B|ITPR1|ITPR3|KCNA5|KCNK3|LCN2|LRP6|SMAD4|P2RX4|P2RX7|PML|PSEN1|PTGIR|RYR3|S100A8|S100A9|CCL11|CCL21|STIM1|TAC1|TMBIM6|TGM2|TPT1|TRPC3|TRPC6|XK|SLC30A1|SLC30A4|NCOA4|…	67	cellular ion homeostasis
GO:0098771	-13			-4.7							GO Biological Processes	133	2.05664	ACO1|APP|ATOX1|ATP1B1|ATP2A3|ATP6V1B2|ATP6V1C1|ATP6V1E1|ATP6V0B|ATP6V0A1|ATP6AP1|ATP7A|BMP6|CALM2|CAPN3|CAV1|CAV2|CAV3|CD36|CDH5|CFTR|CLIC2|CLN5|CCR1|ACKR2|SLC31A2|CP|CD55|DDIT3|S1PR1|EDN1|EDN3|EDNRB|FGFR4|FYN|GNAI2|GRN|GSTM2|HEXB|HFE|HMOX1|HTR1B|ITPR1|ITPR3|KCNA5|KCNK3|LCN2|LRP6|SMAD4|NPR1|P2RX4|P2RX7|PML|PSEN1|PTGIR|RYR3|S100A8|S100A9|SCNN1A|SCNN1B|CCL11|CCL21|SLC12A4|STIM1|TAC1|TMBIM6|TGM2|TPT…	67	inorganic ion homeostasis
GO:0030003	-12			-3.8							GO Biological Processes	119	2.07571	ACO1|APP|ATOX1|ATP1B1|ATP2A3|ATP6V1B2|ATP6V1C1|ATP6V1E1|ATP6V0B|ATP6V0A1|ATP6AP1|ATP7A|BMP6|CALM2|CAPN3|CAV1|CAV2|CAV3|CD36|CDH5|CFTR|CLIC2|CLN5|CCR1|ACKR2|SLC31A2|CP|CD55|DDIT3|S1PR1|EDN1|EDN3|EDNRB|FYN|GRN|GSTM2|HEXB|HFE|HMOX1|HTR1B|ITPR1|ITPR3|KCNA5|KCNK3|LCN2|LRP6|SMAD4|P2RX4|P2RX7|PML|PSEN1|PTGIR|RYR3|S100A8|S100A9|CCL11|CCL21|STIM1|TAC1|TMBIM6|TGM2|TPT1|TRPC3|TRPC6|XK|SLC30A1|SLC30A4|NCOA4|…	67	cellular cation homeostasis
GO:0055080	-12			-4.9							GO Biological Processes	129	2.02178	ACO1|APP|ATOX1|ATP1B1|ATP2A3|ATP6V1B2|ATP6V1C1|ATP6V1E1|ATP6V0B|ATP6V0A1|ATP6AP1|ATP7A|BMP6|CALM2|CAPN3|CAV1|CAV2|CAV3|CD36|CDH5|CFTR|CLIC2|CLN5|CCR1|ACKR2|SLC31A2|CP|CD55|DDIT3|S1PR1|EDN1|EDN3|EDNRB|FYN|GNAI2|GRN|GSTM2|HEXB|HFE|HMOX1|HTR1B|ITPR1|ITPR3|KCNA5|KCNK3|LCN2|LRP6|SMAD4|NPR1|P2RX4|P2RX7|PML|PSEN1|PTGIR|RYR3|S100A8|S100A9|SCNN1A|SCNN1B|CCL11|CCL21|SLC12A4|STIM1|TAC1|TMBIM6|TGM2|TPT1|TRPC…	67	cation homeostasis
GO:0055065	-9.4			-4.5							GO Biological Processes	110	1.93917	ACO1|APP|ATOX1|ATP1B1|ATP2A3|ATP6AP1|ATP7A|BMP6|CALM2|CAPN3|CAV1|CAV2|CAV3|CD36|CDH5|CLIC2|CCR1|ACKR2|SLC31A2|CP|CD55|DDIT3|S1PR1|EDN1|EDN3|EDNRB|FYN|GNAI2|GSTM2|HEXB|HFE|HMOX1|HTR1B|ITPR1|ITPR3|KCNA5|KCNK3|LCN2|LRP6|SMAD4|NPR1|P2RX4|P2RX7|PML|PSEN1|PTGIR|RYR3|S100A8|S100A9|SCNN1A|SCNN1B|CCL11|CCL21|SLC12A4|STIM1|TAC1|TMBIM6|TGM2|TPT1|TRPC3|TRPC6|XK|SLC30A1|SLC30A4|NCOA4|FZD9|NPFF|NOL3|CCRL2|ATP6…	67	metal ion homeostasis
M5924		-4.8	-2.7	-3.5		-13					Hallmark Gene Sets	31	6.0942	ATP2A2|ATP5MC1|CYP51A1|DHCR24|ETF1|ACSL3|GOT1|HMGCS1|HSPA9|HSPD1|LDLR|PSMB5|PSMC6|SLC1A4|SLC2A1|SSR1|GMPS|EIF2S2|EEF1E1|ABCF2|ACTR3|PSME3|PSMD14|PDAP1|GGA2|TES|PHGDH|NUFIP1|PSAT1|UFM1|PNO1	68	HALLMARK MTORC1 SIGNALING
GO:0016301	-10	-13	-4.2	-8					-4.2		GO Molecular Functions	105	2.30982	ACVR2A|GRK3|AK4|BUB1|BUB1B|CAD|CCNB1|CCNE1|CDK1|CDK2|CDK4|CDK6|DTYMK|EFNA4|EFNB3|EGFR|EPHA3|EPHA7|EPHB6|GK|HK2|IGF1R|IGF2R|LIMK1|MAP3K4|MYLK|NEK2|NME4|CDK18|PHKB|PKM|PLK1|PRKACB|MAPK7|MAPK9|MAP2K5|MAP2K6|PTK7|ALDH18A1|RPS6KB1|SRPK1|AURKA|AURKC|TK1|TOP1|TTK|VRK1|MAP3K12|TRRAP|CDC7|PIP4K2B|CASK|TRIM24|CCNK|MAP3K6|PKMYT1|DYRK1B|AURKB|MAPKAPK2|FAM20B|GNE|RAD50|TRIM28|SPEG|BCKDK|NPRL2|PLK4|FASTK|CIT|C…	69	kinase activity
GO:0016773	-8.7	-12	-4.6	-7.7					-4.2		GO Molecular Functions	96	2.31591	ACVR2A|GRK3|BUB1|BUB1B|CAD|CCNB1|CDK1|CDK2|CDK4|CDK6|EFNA4|EFNB3|EGFR|EPHA3|EPHA7|EPHB6|GK|HK2|IGF1R|IGF2R|LIMK1|MAP3K4|MYLK|NEK2|CDK18|PHKB|PKM|PLK1|PRKACB|MAPK7|MAPK9|MAP2K5|MAP2K6|PTK7|RPS6KB1|SRPK1|AURKA|AURKC|TOP1|TTK|VRK1|MAP3K12|CDC7|PIP4K2B|CASK|TRIM24|CCNK|MAP3K6|PKMYT1|DYRK1B|AURKB|MAPKAPK2|FAM20B|GNE|TRIM28|SPEG|BCKDK|NPRL2|PLK4|FASTK|CIT|CHEK2|AAK1|MAST2|PASK|PRKD2|ULK3|TKFC|RPS6KA6|S…	69	phosphotransferase activity, alcohol group as acceptor
GO:0004672	-8.7	-9.4	-4.7	-6.6					-3.4		GO Molecular Functions	79	2.25592	ACVR2A|GRK3|BUB1|BUB1B|CAD|CCNB1|CDK1|CDK2|CDK4|CDK6|EFNA4|EFNB3|EGFR|EPHA3|EPHA7|EPHB6|IGF1R|IGF2R|LIMK1|MAP3K4|MYLK|NEK2|CDK18|PHKB|PLK1|PRKACB|MAPK7|MAPK9|MAP2K5|MAP2K6|PTK7|RPS6KB1|SRPK1|AURKA|AURKC|TOP1|TTK|VRK1|MAP3K12|CDC7|CASK|TRIM24|CCNK|MAP3K6|PKMYT1|DYRK1B|AURKB|MAPKAPK2|TRIM28|SPEG|BCKDK|NPRL2|PLK4|FASTK|CIT|CHEK2|AAK1|MAST2|PASK|PRKD2|ULK3|RPS6KA6|STK39|HIPK2|HUNK|CDKL3|PBK|NUAK2|HAS…	69	protein kinase activity
GO:0004674	-6.5	-8.4	-6	-3.9					-3.9		GO Molecular Functions	63	2.37537	ACVR2A|GRK3|BUB1|BUB1B|CDK1|CDK2|CDK4|CDK6|EGFR|LIMK1|MAP3K4|MYLK|NEK2|CDK18|PHKB|PLK1|PRKACB|MAPK7|MAPK9|MAP2K5|MAP2K6|RPS6KB1|SRPK1|AURKA|AURKC|TOP1|TTK|VRK1|MAP3K12|CDC7|CASK|CCNK|MAP3K6|PKMYT1|DYRK1B|AURKB|MAPKAPK2|SPEG|BCKDK|PLK4|FASTK|CIT|CHEK2|AAK1|MAST2|PASK|PRKD2|ULK3|RPS6KA6|STK39|HIPK2|HUNK|CDKL3|PBK|NUAK2|HASPIN|BRSK1|MAP3K21|MASTL|NEK9|NEK7|NRK|EIF2AK4	69	protein serine/threonine kinase activity
GO:0051345	-13	-2.5		-9.3							GO Biological Processes	137	2.0265	ADPRH|AGER|APP|RHOA|RHOG|ARHGAP1|ARHGDIB|ARRB1|ATP1B1|ATP2A3|BCR|BDNF|CALM2|CASP1|CASP8|CASP9|CASP10|CAV1|CAV2|COL4A3|CTSD|CTSH|DAPK1|DDX3X|DNM2|S1PR1|EPHA2|EPHA1|F3|FGFR1|FOXJ1|FN1|FYN|GDI2|GPLD1|GRN|GSN|NCKAP1L|AGFG2|DNAJB2|ICAM1|CCN1|JUN|LIMS1|MEF2C|MAP3K5|AFDN|MMUT|MYO9A|NEDD9|PDGFRB|PLSCR1|PML|PPARG|LGMN|RGS3|RSU1|S100A8|S100A9|MAPK12|CCL11|CCL21|STAT3|VAV1|VEGFA|ARHGEF5|BCAR3|TRADD|TNFSF10|…	70	positive regulation of hydrolase activity
GO:0007264	-11	-3	-2.5	-6.7							GO Biological Processes	95	2.15745	ABCA1|AIF1|RHOA|RHOB|RHOG|ARHGAP1|ARHGDIB|ARRB1|BCR|CDKN1A|DNM2|DOK1|FBP1|GDI2|GNA12|HMOX1|INPP5B|ITGA3|ITPKB|JUN|MET|MYO9A|NUCB1|PDGFRB|PECAM1|RAC1|RAP1B|RIT1|ROCK1|VAV1|ARHGEF5|BRAP|BCAR3|OGT|SQSTM1|CYTH1|ADGRG1|ARHGAP29|RAPGEF2|GARRE1|RAPGEF5|ARHGEF11|ELMO1|MFN2|ARHGAP25|RASGRP1|FAM13A|WASF2|FLOT1|SPRY1|CDC42EP2|VAV3|ARFGEF2|PDPN|NCKAP1|RALBP1|MAPRE2|RAB35|CDC42EP1|RASSF1|AKAP13|RAB18|SIPA1L3|…	70	small GTPase mediated signal transduction
GO:0043087	-9.4	-2.4		-5.7							GO Biological Processes	88	2.11898	ADPRH|RHOG|ARHGAP1|ARHGDIB|ARRB1|BBS4|BCR|CAV2|S1PR1|EPHA2|EPHA1|FOXJ1|GDI2|NCKAP1L|AGFG2|ICAM1|JUN|LIMS1|AFDN|MMUT|MYO9A|NEDD9|PRKG1|PTK2|RGS3|RSU1|CCL11|CCL21|GPR137B|VAV1|ARHGEF5|BCAR3|ARHGAP29|RGS6|RAPGEF2|ACAP1|ARHGEF11|RGP1|ARHGAP25|RASGRP1|FAM13A|PLXNC1|SPRY1|CDC42EP2|VAV3|RALBP1|MAPRE2|ARHGEF15|TBC1D9B|SIPA1L3|TBC1D2B|LRCH1|TBC1D9|SNX13|PLCB1|SH3BP4|RASGRP3|TAX1BP3|F11R|RAPGEF6|RIN2|RASIP…	70	regulation of GTPase activity
GO:0008047	-7.9	-2.5	-4.2	-5.5					-3.7		GO Molecular Functions	90	1.96307	ADPRH|ALOX5AP|APP|ARHGAP1|ARHGDIB|ARRB1|ATP1B1|ATP2A3|ATP7A|BCR|CALM2|CASP1|CASP9|CAV1|CDKN1A|CTSC|CTSH|DDX3X|FN1|GDI2|NCKAP1L|AGFG2|DNAJB2|JUN|LTC4S|MMP15|MYO9A|PAK2|PDGFB|CTSA|PPP2R5B|MAP2K1|RGS3|STX4|NSMAF|LAMTOR3|BCL10|GPRC5A|PLAA|ARHGAP29|GMFG|RGS6|RAPGEF2|ACAP1|ARHGEF11|ARHGAP25|ABI1|TANK|FAM13A|NOD1|CDC42EP2|VAV3|CLPX|RALBP1|ARHGEF15|TBC1D9B|SIPA1L3|TBC1D2B|TBC1D9|PLCB1|RASGRP3|TOR1AIP1|NU…	70	enzyme activator activity
GO:0007265	-7.7			-5.3	-2.4						GO Biological Processes	66	2.20294	ABCA1|AIF1|RHOA|RHOB|RHOG|ARHGAP1|ARHGDIB|ARRB1|BCR|CDKN1A|DNM2|DOK1|FBP1|GNA12|ITGA3|ITPKB|JUN|MET|PDGFRB|PECAM1|RAC1|RAP1B|RIT1|ROCK1|VAV1|BRAP|OGT|SQSTM1|CYTH1|ADGRG1|ARHGAP29|RAPGEF2|GARRE1|ARHGEF11|ELMO1|MFN2|RASGRP1|WASF2|FLOT1|SPRY1|CDC42EP2|ARFGEF2|PDPN|NCKAP1|MAPRE2|RAB35|CDC42EP1|RASSF1|AKAP13|CYFIP1|RASGRP3|FBXO8|TAX1BP3|ARHGEF3|F11R|RAPGEF6|RASIP1|DENND4C|RIPOR1|SPRY4|KCTD10|STARD13|D…	70	Ras protein signal transduction
hsa05418	-13										KEGG Pathway	47	3.67811	ACTB|ACVR1|RHOA|ASS1|CALM2|CAV1|CAV2|CAV3|CDH5|DUSP1|EDN1|FOS|GSTM2|HMOX1|ICAM1|IKBKB|ITGB3|JUN|KDR|MEF2C|MAP3K5|MGST1|MGST3|MMP2|NFKB1|NOS3|PDGFB|PECAM1|PIK3CD|PIK3R1|PLAT|PRKAA1|MAPK10|MAPK13|PTK2|RAC1|RNASE1|MAPK12|TXN|VEGFA|IL1R2|NCOA3|IKBKG|SQSTM1|GSTO1|GSTA5|NANOS3	71	Fluid shear stress and atherosclerosis
ko05418	-12										KEGG Pathway	44	3.58883	ACTB|ACVR1|RHOA|ASS1|CALM2|CAV1|CAV2|CAV3|CDH5|DUSP1|EDN1|FOS|GSTM2|HMOX1|ICAM1|IKBKB|ITGB3|JUN|KDR|MEF2C|MAP3K5|MGST1|MGST3|MMP2|NFKB1|NOS3|PDGFB|PECAM1|PIK3CD|PIK3R1|PLAT|PRKAA1|MAPK10|MAPK13|PTK2|RAC1|MAPK12|TXN|VEGFA|IL1R2|IKBKG|SQSTM1|GSTO1|GSTA5	71	Fluid shear stress and atherosclerosis
hsa04933	-10			-4.9							KEGG Pathway	35	3.78855	AGER|CDKN1B|CNTN1|COL4A1|COL4A2|COL4A3|COL4A4|EDN1|EGR1|F3|VEGFD|FN1|ICAM1|JUN|SMAD2|SMAD4|MMP2|NFKB1|NOS3|SERPINE1|PIK3CD|PIK3R1|PLCB4|PRKCA|MAPK10|MAPK13|RAC1|RNASE1|MAPK12|STAT3|TGFBR1|TGFBR2|VEGFA|PLCB1|NANOS3	71	AGE-RAGE signaling pathway in diabetic complications
ko04933	-9.1			-5.3							KEGG Pathway	32	3.74372	AGER|CDKN1B|COL4A1|COL4A2|COL4A3|COL4A4|EDN1|EGR1|F3|VEGFD|FN1|ICAM1|JUN|SMAD2|SMAD4|MMP2|NFKB1|NOS3|SERPINE1|PIK3CD|PIK3R1|PLCB4|PRKCA|MAPK10|MAPK13|RAC1|MAPK12|STAT3|TGFBR1|TGFBR2|VEGFA|PLCB1	71	AGE-RAGE signaling pathway in diabetic complications
hsa04926	-8.8										KEGG Pathway	38	3.23618	ADCY3|ADCY9|ARRB1|COL4A1|COL4A2|COL4A3|COL4A4|EDN1|EDNRB|VEGFD|FOS|GNAI2|GNAI3|GNG11|GNGT2|JUN|SMAD2|MMP1|MMP2|NFKB1|NFKBIA|NOS3|PIK3CD|PIK3R1|PLCB4|PRKCA|MAPK10|MAPK13|MAP2K1|RNASE3|MAPK12|TGFBR1|TGFBR2|VEGFA|CREB3|PLCB1|ADCY4|NANOS3	71	relaxin signaling pathway
GO:0009611	-9.7			-13							GO Biological Processes	66	3.03091	ALOX15|AXL|SERPING1|CD44|CDC42|CSRP1|CCN2|HBEGF|DMTN|ERBB4|ETS1|F2R|F5|FAP|FCER1G|GAP43|GATA3|GPR4|HBE1|TNC|IFRD1|ITGB1|ITPR2|JAK2|LCP1|LCP2|LYN|MCAM|NFE2|P2RY1|PIK3CA|PIK3CB|PIK3CG|PLEK|PPP3CA|PRKCB|PRKCD|PRKCE|PROS1|SOD1|SPP1|STXBP3|SYK|TIMP1|TLR4|TYROBP|VIL1|WAS|DGKE|KIAA0319|PROCR|GNA13|PDCD10|ENPP4|CLASP1|PIK3R5|MYOF|EHD3|EPB41L4B|NDEL1|DCBLD2|DOCK11|ANO6|JMJD1C|MIA3|CCR2	72	response to wounding
GO:0042060	-7.5			-13							GO Biological Processes	59	3.23489	ALOX15|AXL|SERPING1|CD44|CDC42|CSRP1|HBEGF|DMTN|ERBB4|ETS1|F2R|F5|FAP|FCER1G|GAP43|GATA3|GPR4|HBE1|TNC|IFRD1|ITGB1|ITPR2|JAK2|LCP1|LCP2|LYN|MCAM|NFE2|P2RY1|PIK3CA|PIK3CB|PIK3CG|PLEK|PPP3CA|PRKCB|PRKCD|PRKCE|PROS1|STXBP3|SYK|TIMP1|TLR4|VIL1|WAS|DGKE|PROCR|GNA13|PDCD10|ENPP4|CLASP1|PIK3R5|MYOF|EHD3|EPB41L4B|DCBLD2|DOCK11|ANO6|JMJD1C|MIA3	72	wound healing
GO:0050878	-8.9			-9.9							GO Biological Processes	49	3.08751	APLNR|AQP1|AXL|SERPING1|CDC42|CSRP1|DMTN|ERBB4|F2R|F5|FAP|FCER1G|FLI1|GATA3|GJA5|HBE1|ITPR2|JAK2|LCP2|LYN|MLLT6|NFE2|OAS2|P2RY1|PIK3CA|PIK3CB|PIK3CG|PLEK|PRKCB|PRKCD|PRKCE|PROS1|STXBP3|SYK|TLR4|WAS|DGKE|APLN|PROCR|GNA13|AKAP11|RAB11FIP2|ENPP4|PIK3R5|EHD3|HEG1|DOCK11|ANO6|JMJD1C	72	regulation of body fluid levels
GO:0007599	-4.9			-9.8							GO Biological Processes	39	3.6333	AXL|SERPING1|CDC42|CSRP1|DMTN|F2R|F5|FAP|FCER1G|FLI1|GATA3|HBE1|ITPR2|JAK2|LCP2|LYN|NFE2|P2RY1|PIK3CA|PIK3CB|PIK3CG|PLEK|PRKCB|PRKCD|PRKCE|PROS1|STXBP3|SYK|TLR4|WAS|DGKE|PROCR|GNA13|ENPP4|PIK3R5|EHD3|DOCK11|ANO6|JMJD1C	72	hemostasis
GO:0007596	-5.1			-9.4							GO Biological Processes	38	3.59159	AXL|SERPING1|CDC42|CSRP1|DMTN|F2R|F5|FAP|FCER1G|GATA3|HBE1|ITPR2|JAK2|LCP2|LYN|NFE2|P2RY1|PIK3CA|PIK3CB|PIK3CG|PLEK|PRKCB|PRKCD|PRKCE|PROS1|STXBP3|SYK|TLR4|WAS|DGKE|PROCR|GNA13|ENPP4|PIK3R5|EHD3|DOCK11|ANO6|JMJD1C	72	blood coagulation
GO:0051607				-13							GO Biological Processes	38	4.75195	BIRC2|BIRC3|BCL2L1|IFIT2|IFIT3|IL1B|IRF5|IRF7|OAS1|OAS2|DNAJC3|PTPRC|RNASE6|SEC14L1|STAT1|TLR3|UFD1|TRIM25|ISG15|USP15|ZMPSTE24|IFI44L|TREX1|SAMHD1|PYCARD|TBK1|HERC5|NT5C3A|TLR8|DDX60|ZC3HAV1|RTP4|IFIH1|TRIM56|PARP9|ITCH|DTX3L|IFIT1B	73	defense response to virus
GO:0009615				-11							GO Biological Processes	42	3.89049	BIRC2|BIRC3|BCL2L1|GATA3|IFIT2|IFIT3|IL1B|IRF5|IRF7|OAS1|OAS2|POU2F2|DNAJC3|PTPRC|RNASE6|SEC14L1|STAT1|TLR3|UFD1|TRIM25|ISG15|USP15|ZMPSTE24|IFI44|IFI44L|IRAK3|TREX1|SAMHD1|PYCARD|TBK1|HERC5|NT5C3A|TLR8|DDX60|ZC3HAV1|RTP4|IFIH1|TRIM56|PARP9|ITCH|DTX3L|IFIT1B	73	response to virus
GO:0098542				-8.7							GO Biological Processes	52	2.74019	BIRC2|BIRC3|BCL2L1|C5AR1|FCER1G|IFIT2|IFIT3|IGHM|JCHAIN|IL1B|IRF5|IRF7|OAS1|OAS2|CFP|PRKCD|DNAJC3|KLK7|PTPRC|RNASE6|SEC14L1|STAT1|SYK|TLR2|TLR3|TLR4|TMF1|UFD1|TRIM25|ISG15|USP15|OPTN|CALCOCO2|ZMPSTE24|IFI44L|TREX1|SAMHD1|PYCARD|TBK1|HERC5|NT5C3A|TLR8|DDX60|ZC3HAV1|RTP4|IFIH1|TRIM56|SEH1L|PARP9|ITCH|DTX3L|IFIT1B	73	defense response to other organism
GO:0043900	-3.1	-3.1		-6							GO Biological Processes	36	2.72839	BIRC2|BIRC3|CSF1R|DDX5|STOM|HLA-DRB1|IL1B|OAS1|OAS2|P2RY1|KLK7|SEC14L1|STAT1|SYK|TIMP1|UFD1|TRIM25|RAB7A|ISG15|USP15|OPTN|ZMPSTE24|CIB1|CHMP2B|PABPC1|PYCARD|TBK1|MDFIC|HERC5|RESF1|DDX60|ZC3HAV1|TRIM8|PARP9|ITCH|DTX3L	73	regulation of multi-organism process
GO:0030522	-4.3	-3.2	-2.6	-5.9							GO Biological Processes	27	3.2756	AHR|ALOX15|BIRC2|BIRC3|DDX5|GPS2|IRF7|JAK2|NR4A2|PDK3|PGR|SEC14L1|THRB|TLR4|TMF1|UFD1|YWHAH|TRIM25|USP15|RWDD1|DDX60|ZMIZ1|SLC46A2|IFIH1|UBA5|ITCH|DCBLD2	73	intracellular receptor signaling pathway
GO:0007098		-13	-7.2								GO Biological Processes	36	4.70764	BRCA1|BRCA2|CCNF|CDK1|CDK2|CETN3|CHD3|KAT2A|KIF11|NEK2|NPM1|ODF2|PKHD1|PLK1|AURKA|XRCC3|ALMS1|CKAP5|NDC80|RBM14|PLK4|CEP250|CEP152|NUP62|C2CD3|NDE1|HAUS7|CDK5RAP2|CENPJ|CEP85|CEP63|BRSK1|HAUS8|SGO1|SASS6|WDR62	74	centrosome cycle
GO:0031023		-12	-7.1								GO Biological Processes	37	4.44993	BRCA1|BRCA2|CCNF|CDK1|CDK2|CETN3|CHD3|KAT2A|KIF11|NEK2|NPM1|NUMA1|ODF2|PKHD1|PLK1|AURKA|XRCC3|ALMS1|CKAP5|NDC80|RBM14|PLK4|CEP250|CEP152|NUP62|C2CD3|NDE1|HAUS7|CDK5RAP2|CENPJ|CEP85|CEP63|BRSK1|HAUS8|SGO1|SASS6|WDR62	74	microtubule organizing center organization
GO:0051298		-9.6	-3.1								GO Biological Processes	23	5.49225	BRCA1|BRCA2|CCNF|CDK2|KAT2A|NPM1|PKHD1|XRCC3|ALMS1|CKAP5|NDC80|RBM14|PLK4|CEP152|NUP62|C2CD3|NDE1|CDK5RAP2|CENPJ|CEP63|BRSK1|SASS6|WDR62	74	centrosome duplication
GO:0032886	-2.5	-9.3	-4.2				-2.6				GO Biological Processes	43	3.17713	BRCA1|CCNF|EPHA3|FKBP4|KAT2A|KIF11|STMN1|NEK2|NPM1|NUMA1|PKHD1|PLK1|AURKA|TBCD|XRCC3|ALMS1|FEZ1|CKAP5|HDAC6|KATNB1|RBM14|SPAG5|PLK4|CEP250|TPX2|NUP62|CKAP2|RANGRF|GPSM2|RHOT1|CDK5RAP2|CENPJ|KLHL42|GBA2|CEP85|TTC21B|BORA|ATAT1|KIF18A|BMERB1|CCSAP|SKA3|SKA2	74	regulation of microtubule-based process
GO:0070507		-9.3	-4.9								GO Biological Processes	39	3.38207	BRCA1|CCNF|EPHA3|FKBP4|KAT2A|KIF11|STMN1|NEK2|NPM1|NUMA1|PKHD1|PLK1|AURKA|TBCD|XRCC3|ALMS1|CKAP5|HDAC6|KATNB1|RBM14|SPAG5|PLK4|CEP250|TPX2|NUP62|CKAP2|RANGRF|GPSM2|CDK5RAP2|CENPJ|GBA2|CEP85|BORA|ATAT1|KIF18A|BMERB1|CCSAP|SKA3|SKA2	74	regulation of microtubule cytoskeleton organization
GO:0090670						-13					GO Biological Processes	12	24.8321	DKC1|EXOSC10|TCP1|CCT3|RUVBL1|CCT7|CCT4|CCT2|RUVBL2|CCT5|WRAP53|NOP10	75	RNA localization to Cajal body
GO:0090671						-13					GO Biological Processes	12	24.8321	DKC1|EXOSC10|TCP1|CCT3|RUVBL1|CCT7|CCT4|CCT2|RUVBL2|CCT5|WRAP53|NOP10	75	telomerase RNA localization to Cajal body
GO:0090672						-13					GO Biological Processes	12	24.8321	DKC1|EXOSC10|TCP1|CCT3|RUVBL1|CCT7|CCT4|CCT2|RUVBL2|CCT5|WRAP53|NOP10	75	telomerase RNA localization
GO:0090685						-13					GO Biological Processes	12	24.8321	DKC1|EXOSC10|TCP1|CCT3|RUVBL1|CCT7|CCT4|CCT2|RUVBL2|CCT5|WRAP53|NOP10	75	RNA localization to nucleus
GO:1904814						-11					GO Biological Processes	10	28.0839	DKC1|TCP1|CCT3|MACROH2A1|CCT7|CCT4|CCT2|CCT5|GNL3|WRAP53	75	regulation of protein localization to chromosome, telomeric region
hsa05200	-13	-3		-4.4							KEGG Pathway	109	2.19557	ADCY3|ADCY9|AR|ARAF|RHOA|BCR|CALM2|CASP7|CASP8|CASP9|RUNX1|CDKN1A|CDKN1B|CDKN2B|CEBPA|COL4A1|COL4A2|COL4A3|COL4A4|DAPK1|EDN1|EDNRB|FGF1|FGF7|FGFR1|FGFR4|VEGFD|FLT4|FN1|FOS|GNA12|GNAI2|GNAI3|GNG11|GNGT2|GSTM2|HMOX1|IFNGR1|IFNGR2|IKBKB|IL6ST|IL13RA1|ITGA3|JAK1|JUN|JUP|LAMA2|LAMA4|LAMB3|LRP6|SMAD2|SMAD4|MET|MGST1|MGST3|MMP1|MMP2|NFKB1|NFKB2|NFKBIA|PDGFB|PDGFRB|PIK3CD|PIK3R1|PLCB4|PML|PPARG|PRKCA|MAP…	76	Pathways in cancer
R-HSA-5663202	-8		-4.3	-3		-6.4					Reactome Gene Sets	72	2.15481	ACTB|ARAF|RHOG|ARRB1|BCR|CALM2|CASP9|CDKN1A|CDKN1B|DUSP6|ETV6|FGF1|FGF7|FGFR1|FGFR4|FGG|FN1|FYN|ITGB3|KDR|LRP6|SMAD2|SMAD4|MARK3|MET|FOXO4|PDGFB|PDGFRB|PIK3CD|PIK3R1|POLR2G|PPP1CB|PPP2R5B|MAP2K1|PSEN1|PSMA2|PSMC5|PSMD9|PSMD11|RAC1|RAP1B|SEL1L|STAT3|TGFA|TGFBR1|TGFBR2|TLN1|UBB|VAV1|BRAP|FZD4|FGF18|QKI|PSMF1|NCOR1|GAB2|AKAP9|ATG7|FAM114A2|OS9|TRAK1|NCSTN|HEY1|ERLEC1|BIN2|DLL4|MAML3|HDAC11|DUSP16|KD…	76	Diseases of signal transduction by growth factor receptors and second messengers
hsa04015	-7.4			-6.7							KEGG Pathway	49	2.48914	ACTB|ADCY3|ADCY9|ANGPT1|RHOA|CALM2|CTNND1|EPHA2|FGF1|FGF7|FGFR1|FGFR4|VEGFD|FLT4|GNAI2|GNAI3|ID1|ITGB3|KDR|MET|AFDN|PDGFB|PDGFRB|PIK3CD|PIK3R1|PLCB4|PRKCA|MAPK13|MAP2K1|RAC1|RAP1B|RNASE1|RNASE3|MAPK12|TLN1|VEGFA|NCOA3|FGF18|RAPGEF2|RAPGEF5|SIPA1L3|PLCB1|RASGRP3|PARD6A|RAPGEF6|SIPA1L2|RASSF5|PARD6B|ADCY4	76	Rap1 signaling pathway
R-HSA-5683057	-6.6			-3		-2.8					Reactome Gene Sets	60	2.13824	ACTB|ANGPT1|ARAF|ARRB1|CALM2|DUSP1|DUSP5|DUSP6|FGF1|FGF7|FGFR1|FGFR4|FGG|FN1|FYN|GFRA1|IL6ST|ITGB3|JAK1|JUN|MARK3|MET|PAK2|PDGFB|PDGFRB|PIK3R1|PPP1CB|PPP2R5B|MAP2K1|PSMA2|PSMC5|PSMD9|PSMD11|PTK2|RAC1|RAP1B|MAPK12|SPTAN1|SPTBN1|TGFA|TLN1|TYK2|UBB|NCOA3|BRAP|LAMTOR3|PEA15|FGF18|PSMF1|RAPGEF2|RCE1|RANBP9|RASGRP1|CDC42EP2|TNRC6B|RASGRP3|LAMTOR2|GOLGA7|DUSP16|DAB2IP	76	MAPK family signaling cascades
hsa04014	-6.4			-3.4							KEGG Pathway	51	2.28065	ANGPT1|RHOA|BDNF|CALM2|EPHA2|FGF1|FGF7|FGFR1|FGFR4|VEGFD|FLT4|GNG11|GNGT2|IKBKB|KDR|MET|AFDN|FOXO4|NFKB1|PAK2|PDGFB|PDGFRB|PIK3CD|PIK3R1|PLA2G4A|PRKCA|MAPK10|MAP2K1|RAB5B|RAB5C|RAC1|RAP1B|REL|RNASE1|RNASE3|TGFA|VEGFA|NCOA3|BRAP|IKBKG|FGF18|RAPGEF5|GAB2|RASGRP1|RALBP1|RASSF1|RASGRP3|PLA2G2D|PLA2G3|EXOC2|RASSF5	76	Ras signaling pathway
GO:0010035	-13			-2.7							GO Biological Processes	108	2.20224	ACO1|ALAD|ALOX5AP|ANXA1|ANXA11|APP|AQP2|RHOB|ASS1|ATP7A|BMP6|TSPO|CALM2|CAPN2|CAPN3|CASP8|CASP9|CAT|CAV1|CD9|CD36|CDKN1B|CEBPA|CPOX|CRYAB|CST3|CYB5A|DNM2|DUSP1|EDN1|FBP1|FGG|FOS|FOSB|FYN|GCH1|GCLC|GPLD1|GPX1|GSN|GSS|HFE|HMOX1|HP|ICAM1|ITPKB|ITPR3|JUN|KCNA5|KCNK3|KDR|KHK|LCN2|MAOB|MEF2C|MAP3K5|MET|COX1|MTF1|NFE2L1|NOS3|NPC1|P2RX4|P2RX7|PAWR|PDGFRB|SERPINF1|PRKAA1|MAPK10|MAPK13|LGMN|RYR3|S100A8|S10…	77	response to inorganic substance
GO:0010038	-8.6				-2.5						GO Biological Processes	71	2.24681	ACO1|ALAD|ALOX5AP|ANXA11|APP|AQP2|ASS1|ATP7A|BMP6|TSPO|CALM2|CAPN3|CASP8|CASP9|CAT|CAV1|CDKN1B|CEBPA|CPOX|CYB5A|DUSP1|EDN1|FBP1|FGG|FOS|FOSB|GCLC|GPLD1|GSN|GSS|HFE|HMOX1|ICAM1|ITPKB|ITPR3|JUN|KCNK3|KHK|MAOB|MEF2C|COX1|MTF1|NFE2L1|NPC1|P2RX4|P2RX7|SERPINF1|PRKAA1|LGMN|RYR3|S100A8|S100A13|STIM1|TRPC3|SLC30A1|SLC30A4|ADAM9|CPNE3|TXNIP|AHCYL1|SEC31A|NCSTN|BACE1|CLIC4|SLC25A24|SLC40A1|MCOLN1|CARF|SYT1…	77	response to metal ion
GO:0071248	-5.2										GO Biological Processes	39	2.34043	ALAD|ALOX5AP|APP|AQP2|ATP7A|BMP6|TSPO|CAPN3|CDKN1B|CEBPA|EDN1|FBP1|FOS|FOSB|GPLD1|GSN|HFE|HMOX1|ITPKB|JUN|KCNK3|MEF2C|MTF1|NFE2L1|P2RX4|SERPINF1|PRKAA1|LGMN|RYR3|CPNE3|NCSTN|BACE1|CLIC4|SLC25A24|SLC40A1|MCOLN1|CARF|SYT15|A3GALT2	77	cellular response to metal ion
GO:0051592	-4.9										GO Biological Processes	32	2.50424	ALOX5AP|ANXA11|CALM2|CAPN3|CAV1|DUSP1|EDN1|FGG|FOS|FOSB|GPLD1|ITPKB|ITPR3|JUN|MEF2C|P2RX7|PRKAA1|LGMN|RYR3|STIM1|TRPC3|ADAM9|CPNE3|TXNIP|AHCYL1|SEC31A|NCSTN|CLIC4|SLC25A24|MCOLN1|CARF|SYT15	77	response to calcium ion
GO:0071241	-4.6										GO Biological Processes	41	2.14872	ALAD|ALOX5AP|APP|AQP2|ATP7A|BMP6|TSPO|CAPN3|CDKN1B|CEBPA|DNM2|EDN1|FBP1|FOS|FOSB|GPLD1|GSN|HFE|HMOX1|ITPKB|JUN|KCNK3|MEF2C|MTF1|NFE2L1|P2RX4|SERPINF1|PRKAA1|LGMN|RYR3|CPNE3|NCSTN|BACE1|CLIC4|SLC25A24|SLC40A1|ADCY10|MCOLN1|CARF|SYT15|A3GALT2	77	cellular response to inorganic substance
M5921	-13			-10							Hallmark Gene Sets	55	3.18508	ANXA5|RHOG|ATOX1|C1R|CASP1|CASP7|CASP9|CASP10|CD36|CD59|CTSC|COL4A2|CP|CTSD|CTSH|CD55|DUSP5|DUSP6|F3|FDX1|FN1|FYN|GNAI2|GNAI3|GNGT2|IRF2|LAMP2|LGALS3|LIPA|LTA4H|ME1|MMP15|OLR1|SERPINE1|PDGFB|PLA2G4A|PLAT|PLAUR|PLSCR1|PPP4C|PREP|LGMN|PSEN1|S100A9|S100A12|S100A13|STX4|DYRK2|ADAM9|RCE1|RASGRP1|CPQ|GCA|BRPF3|VCPIP1	78	HALLMARK COMPLEMENT	Complement cascade
M5946	-11			-4.8							Hallmark Gene Sets	42	3.525	ANXA1|C1R|CAPN2|CASP9|CD9|CRIP2|CTSH|DUSP6|F3|FGG|FN1|FYN|GSN|HMGCS2|HPN|CFI|ITGB3|LAMP2|LTA4H|MMP1|MMP2|MMP15|OLR1|FURIN|SERPINE1|PDGFB|PECAM1|PLAT|PLAU|PREP|LGMN|HTRA1|RAC1|S100A1|S100A13|LEFTY2|TIMP3|ADAM9|WDR1|CPQ|SIRT2|ISCU	78	HALLMARK COAGULATION	Complement cascade
GO:0007249	-12			-5.4							GO Biological Processes	68	2.75379	ANGPT1|RHOA|BCL3|CAPN3|CASP1|CASP8|CASP10|CD36|CD74|FYN|HMOX1|IKBKB|IRAK2|LGALS1|LTBR|MAP3K3|NFKBIA|PER1|PPM1A|PPM1B|REL|TRIM27|ROCK1|RORA|S100A4|S100A12|S100A13|CCL21|TGM2|UBB|IKBKG|TRADD|TNFSF10|RIPK2|RIOK3|SQSTM1|BCL10|TRIM14|TANK|TRIM13|TLR6|NOD1|TRIM38|RBCK1|TRAF3IP2|AKAP13|UFL1|ZDHHC17|NKIRAS1|ZFAND6|ZDHHC13|NDFIP2|SLC44A2|PELI1|PINK1|DDRGK1|MUL1|TNIP3|ZC3H12A|ALPK1|NDFIP1|NFKBID|TRIM5|SIRP…	79	I-kappaB kinase/NF-kappaB signaling
GO:0043122	-11			-4.4							GO Biological Processes	61	2.80361	ANGPT1|RHOA|CAPN3|CASP1|CASP8|CASP10|CD36|CD74|FYN|HMOX1|IKBKB|LGALS1|LTBR|MAP3K3|PER1|PPM1A|PPM1B|REL|TRIM27|RORA|S100A4|S100A12|S100A13|CCL21|TGM2|IKBKG|TRADD|TNFSF10|RIPK2|RIOK3|SQSTM1|BCL10|TRIM14|TANK|TRIM13|TLR6|NOD1|TRIM38|RBCK1|TRAF3IP2|AKAP13|UFL1|ZDHHC17|ZFAND6|ZDHHC13|NDFIP2|SLC44A2|PELI1|PINK1|DDRGK1|MUL1|TNIP3|ZC3H12A|ALPK1|NDFIP1|NFKBID|TRIM5|SIRPA|DAB2IP|TMED4|GPR89A	79	regulation of I-kappaB kinase/NF-kappaB signaling
GO:0043123	-8.7			-4.8							GO Biological Processes	46	2.83392	RHOA|CASP1|CASP8|CASP10|CD36|CD74|FYN|HMOX1|IKBKB|LGALS1|LTBR|MAP3K3|PPM1A|REL|TRIM27|S100A4|S100A12|S100A13|CCL21|TGM2|IKBKG|TRADD|TNFSF10|RIPK2|BCL10|TRIM14|TRIM13|TLR6|NOD1|TRIM38|RBCK1|TRAF3IP2|AKAP13|ZDHHC17|ZDHHC13|NDFIP2|SLC44A2|PELI1|PINK1|DDRGK1|MUL1|ALPK1|NDFIP1|TRIM5|TMED4|GPR89A	79	positive regulation of I-kappaB kinase/NF-kappaB signaling
GO:0051090	-7.4			-3.3							GO Biological Processes	79	2.01096	AGER|ANXA3|APP|AR|ARRB1|CAPN3|CAT|CAV1|CD36|CYLD|DDIT3|EDN1|FER|FOXJ1|FOXS1|FLOT2|FOS|HMOX1|ICAM1|ID1|ID3|IKBKB|IRAK2|JUN|JUP|LRP6|NFKB1|NFKB2|NFKBIA|PPARG|PPP2R5B|PRKCH|MAPK10|TRIM27|S100A8|S100A9|S100A12|STAT3|TNFSF4|UBB|VEGFA|ARHGEF5|FZD4|IKBKG|PLPP3|TRADD|RIPK2|TAX1BP1|BCL10|KLF4|TRIM14|TRIM13|FLOT1|TRIB1|TLR6|NOD1|TRIM38|CIB1|RBCK1|PRDX3|UFL1|DDX58|NUPR1|RGCC|PELI1|SAV1|PINK1|DDRGK1|CARF|ZC3…	79	regulation of DNA-binding transcription factor activity
GO:0051091	-6.6			-4							GO Biological Processes	53	2.27353	AGER|ANXA3|APP|AR|CAPN3|CAT|CAV1|CD36|DDIT3|EDN1|FER|FLOT2|ICAM1|IKBKB|IRAK2|JUP|LRP6|NFKB1|NFKB2|PPARG|PPP2R5B|PRKCH|TRIM27|S100A8|S100A9|S100A12|STAT3|UBB|VEGFA|ARHGEF5|FZD4|IKBKG|PLPP3|TRADD|RIPK2|BCL10|TRIM14|TRIM13|FLOT1|TLR6|NOD1|TRIM38|CIB1|RBCK1|PRDX3|DDX58|RGCC|SAV1|PINK1|DDRGK1|TRIM5|TRIM41|RTKN2	79	positive regulation of DNA-binding transcription factor activity
GO:0045931		-12	-3.6								GO Biological Processes	41	4.02111	BRCA2|CCNB1|CCND2|CDK1|CDC6|CDC25B|CDC25C|CDK4|EGF|EGFR|HSPA2|IGF1|MAD2L1|MEIS2|NUMA1|PBX1|PPP1R10|RPS6KB1|AURKA|ADAM17|TFDP1|XRCC3|CDC7|CDC45|AURKB|KIF20B|DLGAP5|NDC80|UBE2C|USP22|NUP62|ANKRD17|FBXO5|MTBP|NUSAP1|DTL|PHIP|RCC2|MTA3|CDT1|CDCA5	80	positive regulation of mitotic cell cycle
GO:1901989		-8.7									GO Biological Processes	28	4.19408	CCNB1|CCND2|CDK1|CDC6|CDC25B|CDC25C|CDK4|EGFR|EZH2|GLI1|HSPA2|NPM1|PBX1|ADAM17|TFDP1|CDC7|CDC45|DLGAP5|UBE2C|ANKRD17|FBXO5|MTBP|DTL|RCC2|MTA3|ATAD5|CDT1|CDCA5	80	positive regulation of cell cycle phase transition
GO:1902751		-7.9									GO Biological Processes	14	7.68915	CCNB1|CDK1|CDC25B|CDC25C|CDK4|HSPA2|NPM1|PBX1|CDC7|FBXO5|DTL|RCC2|MTA3|ATAD5	80	positive regulation of cell cycle G2/M phase transition
GO:1901992		-7.5									GO Biological Processes	24	4.20683	CCNB1|CCND2|CDK1|CDC6|CDC25B|CDC25C|CDK4|EGFR|HSPA2|PBX1|ADAM17|TFDP1|CDC7|CDC45|DLGAP5|UBE2C|ANKRD17|FBXO5|MTBP|DTL|RCC2|MTA3|CDT1|CDCA5	80	positive regulation of mitotic cell cycle phase transition
GO:0010971		-6.5									GO Biological Processes	12	7.323	CCNB1|CDK1|CDC25B|CDC25C|CDK4|HSPA2|PBX1|CDC7|FBXO5|DTL|RCC2|MTA3	80	positive regulation of G2/M transition of mitotic cell cycle
GO:0019787	-5.8		-12		-4.6						GO Molecular Functions	66	2.87751	XIAP|TRIM23|CBL|MDM2|TRIM37|NEDD4|CNOT4|MED1|RANBP2|SIAH1|HLTF|TAF1|TRAF3|TRAF6|UBE2D1|UBE2L3|UBE2V2|UBE3A|TRIM26|CUL5|CUL3|HERC2|HERC1|UBA3|PIAS2|TRIP12|RNF10|HUWE1|ARIH2|MALT1|RNF24|FBXW11|TRIM2|ZNF451|RNF11|ANAPC4|UBR5|TRIM33|ANKIB1|RNF216|NEURL1B|RC3H2|FANCL|RFWD3|G2E3|KLHL9|RNF20|TRIM39|PELI2|HACE1|MIB1|SH3RF1|IRF2BPL|RNF25|OBI1|CBLL1|ZNRF3|RSPRY1|UBE3D|FBXL14|RC3H1|SH3RF2|RNF168|UBR1|SHPRH|…	81	ubiquitin-like protein transferase activity
GO:0004842	-5.7		-11		-4.2						GO Molecular Functions	61	2.79402	XIAP|TRIM23|CBL|MDM2|TRIM37|NEDD4|CNOT4|MED1|SIAH1|HLTF|TAF1|TRAF3|TRAF6|UBE2D1|UBE2L3|UBE2V2|UBE3A|TRIM26|CUL5|CUL3|HERC2|HERC1|TRIP12|RNF10|HUWE1|ARIH2|MALT1|RNF24|FBXW11|TRIM2|RNF11|ANAPC4|UBR5|TRIM33|ANKIB1|RNF216|NEURL1B|RC3H2|FANCL|RFWD3|G2E3|KLHL9|RNF20|TRIM39|PELI2|HACE1|MIB1|SH3RF1|IRF2BPL|RNF25|OBI1|CBLL1|ZNRF3|RSPRY1|UBE3D|FBXL14|RC3H1|SH3RF2|RNF168|UBR1|SHPRH	81	ubiquitin-protein transferase activity
GO:0061659	-2.9		-8.7		-2.7						GO Molecular Functions	45	2.97875	XIAP|CBL|MDM2|TRIM37|NEDD4|MED1|SIAH1|HLTF|TRAF6|UBE3A|TRIM26|CUL3|HERC2|PIAS2|TRIP12|RNF10|HUWE1|ARIH2|RNF24|FBXW11|TRIM2|ZNF451|RNF11|ANAPC4|UBR5|ANKIB1|RNF216|NEURL1B|RC3H2|FANCL|RFWD3|TRIM39|PELI2|HACE1|SH3RF1|IRF2BPL|RNF25|CBLL1|ZNRF3|UBE3D|RC3H1|SH3RF2|UBR1|SHPRH|NSMCE2	81	ubiquitin-like protein ligase activity
GO:0061630	-3		-7.7		-2.5						GO Molecular Functions	42	2.86586	XIAP|CBL|MDM2|TRIM37|NEDD4|MED1|SIAH1|HLTF|TRAF6|UBE3A|TRIM26|CUL3|HERC2|TRIP12|RNF10|HUWE1|ARIH2|RNF24|FBXW11|TRIM2|RNF11|ANAPC4|UBR5|ANKIB1|RNF216|NEURL1B|RC3H2|FANCL|RFWD3|TRIM39|PELI2|HACE1|SH3RF1|IRF2BPL|RNF25|CBLL1|ZNRF3|UBE3D|RC3H1|SH3RF2|UBR1|SHPRH	81	ubiquitin protein ligase activity
ko04120			-7.1								KEGG Pathway	26	3.7813	XIAP|CBL|CDC27|MDM2|TRIM37|NEDD4|SIAH1|TRAF6|UBE2D1|UBE2L3|UBE3A|CUL5|CUL3|HERC2|HERC1|UBA3|PIAS2|TRIP12|HUWE1|FBXW11|ANAPC4|UBR5|FANCL|UBA6|KLHL9|CDC26	81	Ubiquitin mediated proteolysis
GO:0007034	-12				-7.4						GO Biological Processes	46	3.52833	RHOB|TMEM50B|SCARB2|GRN|LAMP2|MTM1|NPC1|SORT1|SORL1|VAMP7|TSG101|NCOA4|BECN1|AP1G2|ATP6V0D1|AP4M1|VPS4B|ZFYVE16|MON1B|TRAK1|CLEC16A|LEPROTL1|SNAPIN|TMEM50A|AP3M1|VPS41|CHMP4A|PIK3R4|NAGPA|VTA1|VPS54|NDFIP2|TMEM106B|VPS13D|VPS53|VPS11|CHMP1B|VPS18|KIF13A|SNX16|AKTIP|PINK1|NDFIP1|RILP|HGSNAT|RAB12	82	vacuolar transport
GO:0007041	-7.8				-3.9						GO Biological Processes	32	3.33899	RHOB|SCARB2|GRN|LAMP2|MTM1|NPC1|SORT1|SORL1|VAMP7|TSG101|NCOA4|AP4M1|VPS4B|ZFYVE16|TRAK1|CLEC16A|SNAPIN|AP3M1|VPS41|NAGPA|VPS54|TMEM106B|VPS53|VPS11|VPS18|KIF13A|SNX16|AKTIP|PINK1|RILP|HGSNAT|RAB12	82	lysosomal transport
GO:0006623	-5.2										GO Biological Processes	15	4.3433	SCARB2|LAMP2|SORT1|SORL1|VAMP7|NCOA4|AP4M1|ZFYVE16|MON1B|AP3M1|VPS41|PIK3R4|NAGPA|VPS13D|SNX16	82	protein targeting to vacuole
R-HSA-76002	-12			-10							Reactome Gene Sets	64	2.81846	A1BG|ANXA5|APLP2|APP|RHOA|RHOB|RHOG|ARRB1|CALM2|CD9|CD36|F13A1|FGG|VEGFD|FN1|FYN|GNA12|GNAI2|GNAI3|GNG11|GNGT2|ISLR|ITGB3|ITIH3|ITPR1|ITPR3|LAMP2|ORM2|SERPINE1|PDGFB|PECAM1|PIK3R1|PLA2G4A|SRGN|PRKCA|PRKCH|PTK2|QSOX1|PTPN1|RAC1|RAP1B|RARRES2|STX4|STXBP2|LEFTY2|TIMP3|TLN1|TRPC3|TRPC6|VAV1|VEGFA|TAGLN2|WDR1|RASGRP1|VAV3|CAP1|PDPN|BRPF3|TEX264|CYB5R1|GTPBP2|APOOL|DAGLB|NHLRC2	83	Platelet activation, signaling and aggregation
R-HSA-109582	-11			-10							Reactome Gene Sets	111	2.07024	A1BG|ACTB|ANGPT1|ANXA5|APLP2|APP|RHOA|RHOB|RHOG|ARRB1|ATP1B1|ATP2A3|CALM2|CAV1|CD9|CD36|CD47|CD74|F3|F13A1|FGG|VEGFD|FN1|FYN|GNA12|GNAI2|GNAI3|GNG11|GNGT2|GUCY1A2|GYPC|IRF2|ISLR|ITGA3|ITGB3|ITIH3|ITPK1|ITPR1|ITPR3|LAMP2|MMP1|NOS3|OLR1|ORM2|P2RX4|P2RX7|SERPINE1|PDGFB|PECAM1|PIK3R1|PLA2G4A|PLAT|PLAU|PLAUR|PPP2R5B|SRGN|PRKCA|PRKCH|PRKG1|PTGIR|PTK2|QSOX1|PTPN1|RAC1|RAP1B|RARRES2|SELPLG|SLC3A2|STIM1|S…	83	Hemostasis
R-HSA-76005	-9			-3.9							Reactome Gene Sets	38	3.28448	A1BG|ANXA5|APLP2|APP|CALM2|CD9|CD36|F13A1|FGG|VEGFD|FN1|ISLR|ITGB3|ITIH3|LAMP2|ORM2|SERPINE1|PDGFB|PECAM1|SRGN|PRKCA|QSOX1|RARRES2|STX4|STXBP2|LEFTY2|TIMP3|TLN1|VEGFA|TAGLN2|WDR1|CAP1|BRPF3|TEX264|CYB5R1|GTPBP2|APOOL|NHLRC2	83	Response to elevated platelet cytosolic Ca2+
R-HSA-114608	-8.4			-3							Reactome Gene Sets	36	3.23222	A1BG|ANXA5|APLP2|APP|CALM2|CD9|CD36|F13A1|FGG|VEGFD|FN1|ISLR|ITGB3|ITIH3|LAMP2|ORM2|SERPINE1|PDGFB|PECAM1|SRGN|QSOX1|RARRES2|STXBP2|LEFTY2|TIMP3|TLN1|VEGFA|TAGLN2|WDR1|CAP1|BRPF3|TEX264|CYB5R1|GTPBP2|APOOL|NHLRC2	83	Platelet degranulation
GO:0002576	-7.3			-5.2							GO Biological Processes	34	3.05265	A1BG|ANXA5|APLP2|APP|CD9|CD36|F13A1|FGG|VEGFD|FN1|ISLR|ITGB3|ITIH3|LAMP2|ORM2|SERPINE1|PDGFB|PECAM1|SRGN|QSOX1|RARRES2|STXBP2|LEFTY2|TIMP3|TLN1|VEGFA|TAGLN2|WDR1|BRPF3|TEX264|CYB5R1|GTPBP2|APOOL|NHLRC2	83	platelet degranulation
R-HSA-1268020						-12					Reactome Gene Sets	18	11.058	ATP5F1A|ATP5F1B|ATP5MC1|TIMM8A|HSPA9|HSPD1|MTX1|NDUFB8|TIMM17B|MTX2|TIMM10B|TIMM8B|PAM16|CHCHD5|TIMM50|DNAJC19|CHCHD4|TOMM6	84	Mitochondrial protein import
R-HSA-9609507	-4.1				-4.4	-6.8					Reactome Gene Sets	20	4.82422	ATP5F1A|ATP5F1B|ATP5MC1|TIMM8A|HSPA9|HSPD1|MTX1|NDUFB8|PEX14|TIMM17B|MTX2|SEC61G|TIMM10B|TIMM8B|PAM16|CHCHD5|TIMM50|DNAJC19|CHCHD4|TOMM6	84	Protein localization
GO:0065002						-5.5					GO Biological Processes	11	7.45675	AKT2|HSPD1|PEX14|TIMM17B|SEC61G|SEC61A1|PAM16|TIMM50|DNAJC19|CHCHD4|ROMO1	84	intracellular protein transmembrane transport
GO:0071806						-5					GO Biological Processes	11	6.5529	AKT2|HSPD1|PEX14|TIMM17B|SEC61G|SEC61A1|PAM16|TIMM50|DNAJC19|CHCHD4|ROMO1	84	protein transmembrane transport
GO:0003684		-12									GO Molecular Functions	25	6.24119	BLM|BRCA1|CREBBP|DDB2|FANCG|FEN1|XRCC6|H2AX|MSH2|MSH3|MUTYH|PCNA|POLH|RAD1|RBBP8|RPA1|RPA2|RPA3|TP53BP1|UNG|XRCC5|POLQ|NEIL3|RAD18|DCLRE1B	85	damaged DNA binding
R-HSA-174417		-11	-2.9								Reactome Gene Sets	18	8.72299	BLM|DNA2|FEN1|LIG1|PCNA|PRIM1|PRIM2|RFC2|RFC4|RFC5|RPA1|RPA2|RPA3|POLA2|CHTF8|ACD|DSCC1|CTC1	85	Telomere C-strand (Lagging Strand) Synthesis
R-HSA-180786		-11				-3.5					Reactome Gene Sets	21	6.78454	BLM|CCNA2|CDK2|DNA2|FEN1|LIG1|PCNA|PRIM1|PRIM2|RFC2|RFC4|RFC5|RPA1|RPA2|RPA3|POLA2|CHTF8|ACD|DSCC1|PIF1|CTC1	85	Extension of Telomeres
R-HSA-69186		-9.6									Reactome Gene Sets	13	10.7099	DNA2|FEN1|LIG1|PCNA|PRIM1|PRIM2|RFC2|RFC4|RFC5|RPA1|RPA2|RPA3|POLA2	85	Lagging Strand Synthesis
GO:0032201		-8.6									GO Biological Processes	14	8.5435	DNA2|FEN1|PCNA|POLE|POLE2|PRIM1|PRIM2|RFC2|RFC4|RFC5|RPA1|RPA2|RPA3|POLA2	85	telomere maintenance via semi-conservative replication
GO:0009314		-12	-6.1								GO Biological Processes	72	2.64805	PARP1|BLM|BRCA1|BRCA2|CASP3|CREBBP|DDB2|DNMT3A|ECT2|EGFR|ELK1|EYA3|FANCD2|FANCG|FEN1|FNTB|XRCC6|H2AX|MEIS2|MAP3K4|MSH2|NF1|NPM1|PCNA|POLH|PPID|PPP1CC|PTN|RAD1|RAD9A|RAD51|RRM1|CXCL12|SFRP2|SLC1A3|TP53|TP53BP1|XRCC5|SMC1A|RAD54L|B4GALT2|SYNGAP1|UNC119|AURKB|UBE4B|RAD51AP1|TOPBP1|CEP250|CHEK2|TRIM32|KDM1A|SPIDR|MRNIP|SCARA3|DTL|NLGN3|PBK|METTL3|RAD18|INIP|FIGNL1|NUCKS1|NABP2|RHNO1|BRSK1|TSPYL5|TP53…	86	response to radiation
GO:0010212		-11	-4								GO Biological Processes	36	4.09078	PARP1|BLM|BRCA1|BRCA2|CASP3|DNMT3A|ECT2|ELK1|EYA3|FANCD2|XRCC6|H2AX|MSH2|RAD1|RAD9A|RAD51|RRM1|SFRP2|TP53|TP53BP1|XRCC5|RAD54L|RAD51AP1|TOPBP1|CHEK2|KDM1A|SPIDR|MRNIP|INIP|FIGNL1|NUCKS1|NABP2|RHNO1|BRSK1|TSPYL5|SWI5	86	response to ionizing radiation
GO:0071479		-8.1									GO Biological Processes	21	5.08841	BLM|ECT2|ELK1|XRCC6|H2AX|RAD1|RAD9A|RAD51|SFRP2|TP53|TP53BP1|XRCC5|RAD51AP1|CHEK2|KDM1A|SPIDR|FIGNL1|NUCKS1|RHNO1|TSPYL5|SWI5	86	cellular response to ionizing radiation
GO:0009411		-6.9	-4.6								GO Biological Processes	29	3.38884	PARP1|BRCA2|CASP3|CREBBP|DDB2|EGFR|FEN1|MAP3K4|MSH2|NPM1|PCNA|POLH|PPID|PTN|TP53|AURKB|UBE4B|TRIM32|KDM1A|SCARA3|DTL|PBK|METTL3|RAD18|RHNO1|BRSK1|TP53I13|PRIMPOL|EIF2AK4	86	response to UV
GO:0071478		-6.7	-2.6								GO Biological Processes	34	2.96407	PARP1|BLM|CREBBP|DDB2|ECT2|ELK1|FNTB|XRCC6|H2AX|NPM1|PCNA|POLH|PPID|PTN|RAD1|RAD9A|RAD51|SFRP2|TP53|TP53BP1|XRCC5|AURKB|RAD51AP1|CHEK2|KDM1A|SPIDR|PBK|METTL3|FIGNL1|NUCKS1|RHNO1|TSPYL5|SWI5|EIF2AK4	86	cellular response to radiation
GO:0034976	-12		-3.3								GO Biological Processes	68	2.67886	ACADVL|AMFR|ATF3|ATP2A3|AUP1|CAV1|CLGN|CFTR|TPP1|DDIT3|DDX3X|TOR1A|DNAJB2|ITPR1|JUN|DNAJB9|MAP3K5|NFE2L1|PIK3R1|PML|PPP2R5B|PTPN1|RNF5|SEL1L|SRPRA|TMBIM6|TLN1|RNF103|UBXN8|ATP6V0D1|NR1H3|BCAP31|TRIM13|FLOT1|MARCHF6|CREB3|USP19|SERINC3|OS9|RNF139|SEC31A|ATF6|ERP44|UBXN4|UFL1|FBXO6|NUPR1|ERLEC1|USP25|UBQLN1|UBXN1|TMCO1|PARP16|WIPI1|RNF121|EDEM2|SELENOK|HERPUD2|DDRGK1|DERL1|CDK5RAP3|HM13|SYVN1|DAB2I…	87	response to endoplasmic reticulum stress
GO:0035966	-5.8		-3.2		-2.5						GO Biological Processes	42	2.37292	ACADVL|AMFR|ATF3|AUP1|CLGN|TPP1|DDIT3|TOR1A|DNAJB2|DNAJB9|PIK3R1|PPP2R5B|PTPN1|RNF5|SRPRA|TMBIM6|TLN1|HSPB3|ATP6V0D1|BAG3|MFN2|CREB3|SEC31A|ATF6|ERP44|UBXN4|UFL1|FBXO6|PARP16|WIPI1|RNF121|EDEM2|HERPUD2|DDRGK1|DERL1|CDK5RAP3|SYVN1|DAB2IP|CREBRF|BHLHA15|DNAJC18|PIGBOS1	87	response to topologically incorrect protein
GO:1905897	-5.6										GO Biological Processes	25	3.14732	CAV1|DDIT3|DNAJB9|NFE2L1|PIK3R1|PTPN1|TMBIM6|NR1H3|BCAP31|CREB3|USP19|SERINC3|OS9|ATF6|UFL1|NUPR1|ERLEC1|USP25|UBQLN1|UBXN1|EDEM2|DDRGK1|SYVN1|DAB2IP|PIGBOS1	87	regulation of response to endoplasmic reticulum stress
GO:0006986	-5.4	-2.5	-2.4								GO Biological Processes	38	2.40503	ACADVL|AMFR|ATF3|CLGN|TPP1|DDIT3|DNAJB2|DNAJB9|PIK3R1|PPP2R5B|PTPN1|SRPRA|TMBIM6|TLN1|HSPB3|ATP6V0D1|BAG3|MFN2|CREB3|SEC31A|ATF6|ERP44|UBXN4|UFL1|FBXO6|PARP16|WIPI1|RNF121|EDEM2|HERPUD2|DDRGK1|DERL1|CDK5RAP3|SYVN1|DAB2IP|CREBRF|BHLHA15|PIGBOS1	87	response to unfolded protein
GO:0030968	-5.1				-2.5						GO Biological Processes	29	2.68705	ACADVL|AMFR|ATF3|CLGN|TPP1|DDIT3|DNAJB9|PIK3R1|PPP2R5B|PTPN1|SRPRA|TLN1|ATP6V0D1|CREB3|SEC31A|ATF6|UFL1|PARP16|WIPI1|RNF121|HERPUD2|DDRGK1|DERL1|CDK5RAP3|SYVN1|DAB2IP|CREBRF|BHLHA15|PIGBOS1	87	endoplasmic reticulum unfolded protein response
M5902	-12			-5.1							Hallmark Gene Sets	47	3.38112	ANXA1|APP|RHOB|ATF3|BGN|BNIP3L|TSPO|CASP1|CASP7|CASP8|CASP9|CAV1|CDKN1A|CDKN1B|CYLD|DDIT3|GCH1|GPX1|GPX3|GSN|HMOX1|IFNGR1|JUN|KRT18|LGALS3|MCL1|MMP2|NEDD9|PDGFRB|PLAT|PPP2R5B|PSEN1|PTK2|ROCK1|SAT1|SPTAN1|TGFBR3|TIMP3|BTG2|PEA15|TNFSF10|IER3|SQSTM1|BCL10|BCAP31|TXNIP|RETSAT	88	HALLMARK APOPTOSIS
R-HSA-1852241	-2.4	-10	-12			-5.1					Reactome Gene Sets	50	3.36563	ATP5PB|CREB1|ATF2|GABPA|KIF3C|TNPO1|NPHP1|PCM1|MED1|PRKAR2B|SMARCD3|TFAM|YWHAG|GBF1|TMEM11|TRIP11|IQCB1|CEP135|CCP110|IFT140|NCOA2|SDCCAG8|CNTRL|KIF3A|CEP162|RPGRIP1L|CRTC1|BBS9|IFT81|CEP83|HAUS6|CEP192|IFT46|IFT80|TFB2M|HAUS3|CEP97|DYNC2H1|TBL1XR1|CEP290|CEP70|DYNLRB1|CEP41|TGS1|HAUS1|NEDD1|SCLT1|TTBK2|BBS12|TPTEP2-CSNK1E	89	Organelle biogenesis and maintenance
GO:0031503		-4.9	-9.7			-7.9			-2.9		GO Biological Processes	46	3.14959	ADAM10|ATM|ATR|HNRNPU|KIF3C|TNPO1|NPM1|NUP98|PCM1|RALB|RANBP2|SFPQ|SRSF4|TERF1|TPR|XPO1|TRIP11|IFT140|NUP58|RBM8A|NUP153|GPC6|GPHN|SRRM1|KIF3A|DDX19B|SMG6|SMG5|AKAP8L|IFT81|SETD2|SDAD1|DDX19A|WDR33|IWS1|IFT46|NUP107|THOC2|IFT80|USP46|DYNC2H1|DYNLRB1|SSX2IP|C12orf50|BBS12|LCA5	89	protein-containing complex localization
GO:0042073			-5.5								GO Biological Processes	14	5.26309	KIF3C|TNPO1|PCM1|TRIP11|IFT140|KIF3A|IFT81|IFT46|IFT80|DYNC2H1|DYNLRB1|SSX2IP|BBS12|LCA5	89	intraciliary transport
GO:0035735			-5.3								GO Biological Processes	12	5.97737	KIF3C|TNPO1|PCM1|TRIP11|IFT140|KIF3A|IFT81|IFT46|IFT80|DYNC2H1|DYNLRB1|SSX2IP	89	intraciliary transport involved in cilium assembly
GO:0030705	-3.2		-4.9		-3						GO Biological Processes	28	2.77556	APBA1|HNRNPU|HSPA8|KIF3C|TNPO1|MAP1B|MAP2|MYO5A|OPA1|PCM1|SFPQ|TRIP11|IFT140|KIF3A|KIF1B|FBXW11|TANC2|IFT81|FNBP1L|CCDC88A|IFT46|IFT80|DYNC2H1|SPG11|DYNLRB1|SSX2IP|BBS12|LCA5	89	cytoskeleton-dependent intracellular transport
M5928		-4.2				-12					Hallmark Gene Sets	17	11.5241	BYSL|HSPD1|RCL1|MPHOSPH10|MYBBP1A|NOP56|PPRC1|GNL3|UTP20|NDUFAF4|MRTO4|EXOSC5|NOC4L|IPO4|LAS1L|GRWD1|IMP4	90	HALLMARK MYC TARGETS V2
GO:0016197	-11			-2.6	-6.2						GO Biological Processes	60	2.83644	ABCA1|ARHGAP1|TMEM50B|CLN5|MYO5B|TRIM27|SORT1|SNX1|SNX2|SORL1|TSG101|UBB|EEA1|VAMP4|SNX3|RAB11A|SQSTM1|REPS2|VAMP3|VPS4B|GOSR1|RAB11FIP3|ZFYVE16|RGP1|WASHC5|RAB10|RAB35|LMTK2|TMCC1|DENND5A|CLEC16A|WASHC4|LEPROTL1|TMEM50A|HEATR5A|TMEM87A|DENND2A|CHMP4A|PLA2G3|ITSN2|UBAP1|VTA1|VPS54|RAB14|CCDC93|CMTM6|VPS53|VPS50|AP5M1|CHMP1B|RILP|KIAA1109|TMEM87B|MVB12B|PHETA2|TAMALIN|DENND1B|WASHC2C|DENND10|ANXA8	91	endosomal transport
hsa04144	-7			-4.4	-4.5				-2.5		KEGG Pathway	54	2.30788	GRK2|RHOA|ARRB1|CAV1|CAV2|CAV3|CLTB|DNM2|FGFR4|KDR|SMAD2|MET|PML|RAB5B|RAB5C|SNX1|SNX2|TGFBR1|TGFBR2|TSG101|UBB|EEA1|SNX3|RAB11A|CYTH1|VPS4B|RAB11FIP3|ACAP1|ZFYVE16|IST1|WASHC5|ARPC3|ARFGEF2|RAB10|RAB35|WWP1|WASHC4|PISD|RAB11FIP5|LDLRAP1|CHMP4A|PARD6A|VTA1|CHMP1B|SMAP1|SMURF2|RAB11FIP1|RUFY1|PARD6B|MVB12B|ARAP2|ZFYVE27|WASHC2C|RAB43	91	Endocytosis
ko04144	-6.4			-4.7	-4.8				-2.6		KEGG Pathway	51	2.27188	GRK2|RHOA|ARRB1|CAV1|CAV2|CAV3|CLTB|DNM2|FGFR4|KDR|SMAD2|MET|PML|RAB5B|RAB5C|SNX1|SNX2|TGFBR1|TGFBR2|TSG101|EEA1|SNX3|RAB11A|CYTH1|VPS4B|RAB11FIP3|ACAP1|ZFYVE16|IST1|WASHC5|ARPC3|ARFGEF2|RAB10|RAB35|WWP1|WASHC4|RAB11FIP5|LDLRAP1|CHMP4A|PARD6A|VTA1|CHMP1B|SMAP1|SMURF2|RAB11FIP1|RUFY1|PARD6B|MVB12B|ARAP2|ZFYVE27|WASHC2C	91	Endocytosis
R-HSA-1280218	-5.5		-5.6	-11							Reactome Gene Sets	65	2.79546	B2M|C3|CALM1|CD14|CD86|CDC42|CTSB|CTSE|CTSK|CTSV|CTSS|FYB1|HLA-DRB1|ITGAL|ITGB1|ITGB2|ITGB5|ITPR2|LCP2|LYN|NCF2|NFATC1|NFKBIE|PIK3CA|PIK3CB|PPP3CA|PRKCB|PSMB8|PSMB9|PSMC2|PSME1|PSME2|PTPRC|RAP1A|SELL|SIAH2|SYK|TAP1|TAPBP|TLR2|TLR4|TYROBP|UBA7|VCAM1|WAS|RAB7A|UBE2L6|AKT3|HCST|ANAPC13|FBXL3|FBXL5|FBXO9|DAPP1|RNF115|KLHL20|KLHL5|HERC5|UBE2J1|ERAP1|UBA5|ITCH|TRIM4|DTX3L|NCF1	92	Adaptive Immune System	Adaptive Immune System
R-HSA-983169	-4		-5	-6	-2.4	-5.8					Reactome Gene Sets	33	2.89984	B2M|CD14|CTSV|CTSS|ITGB5|NCF2|PSMB8|PSMB9|PSMC2|PSME1|PSME2|SIAH2|TAP1|TAPBP|TLR2|TLR4|UBA7|UBE2L6|ANAPC13|FBXL3|FBXL5|FBXO9|RNF115|KLHL20|KLHL5|HERC5|UBE2J1|ERAP1|UBA5|ITCH|TRIM4|DTX3L|NCF1	92	Class I MHC mediated antigen processing & presentation	Adaptive Immune System
GO:0019882	-4.8			-5.5		-4.1					GO Biological Processes	24	3.36345	B2M|CD68|CTSE|CTSV|CTSS|FCER1G|HLA-DMA|HLA-DRB1|ITGB5|NCF2|PSAP|PSMB8|PSMB9|PSMC2|PSME1|PSME2|TAP1|TAPBP|WAS|RAB7A|TREX1|PYCARD|ERAP1|NCF1	92	antigen processing and presentation	Adaptive Immune System
GO:0048002	-2.6			-4.6		-4.6					GO Biological Processes	20	3.35189	B2M|CTSE|CTSV|CTSS|FCER1G|HLA-DMA|HLA-DRB1|ITGB5|NCF2|PSMB8|PSMB9|PSMC2|PSME1|PSME2|TAP1|TAPBP|RAB7A|PYCARD|ERAP1|NCF1	92	antigen processing and presentation of peptide antigen	Adaptive Immune System
M5939	-11			-3							Hallmark Gene Sets	52	3.01135	APP|ATF3|BTG1|CASP1|CDKN1A|CDKN2B|CEBPA|CTSD|DDIT3|EPHA2|EPHX1|FOS|FUCA1|GPX2|H1-2|HMOX1|INHBB|ITGB4|JUN|CD82|SERPINB5|RPS12|S100A4|SAT1|SLC3A2|TGFA|ZBTB16|BTG2|MAPKAPK3|VAMP8|CTSF|IER3|KLF4|TOB1|MXD4|TXNIP|CGRRF1|WWP1|ZNF365|KIF13B|ISCU|NUPR1|SESN1|OSGIN1|TAX1BP3|RETSAT|DRAM1|CDKN2AIP|H2AJ|COQ8A|ANKRA2|ABHD4	93	HALLMARK P53 PATHWAY
GO:0006935	-11			-4.5							GO Biological Processes	114	2.01275	AGER|AIF1|ANGPT1|ANXA1|APP|RHOA|RHOG|BDNF|C5|CD74|CCR1|ACKR2|DEFB1|DOK1|DUSP1|GPR183|S1PR1|EDN1|EDN3|EDNRB|EFNB1|EPHA2|EPHA1|F3|FER|FGF1|FGF7|FGFR1|VEGFD|FYN|GFRA1|NCKAP1L|CCN1|ITGA9|ITGB3|KDR|LAMA2|LGALS3|SMAD4|MATN2|MET|MPP1|NRCAM|P2RX4|SERPINE1|PDE4B|PDGFB|PDGFRB|ENPP2|PIK3CD|PIK3R1|PLAU|PLAUR|PRKCA|MAP2K1|LGMN|PTK2|PTPRM|RAC1|RARRES2|RNASE3|S100A8|S100A9|S100A12|CCL11|CCL21|SFTPD|SLIT3|SPTAN1…	94	chemotaxis
GO:0042330	-11			-4.5							GO Biological Processes	114	2.00663	AGER|AIF1|ANGPT1|ANXA1|APP|RHOA|RHOG|BDNF|C5|CD74|CCR1|ACKR2|DEFB1|DOK1|DUSP1|GPR183|S1PR1|EDN1|EDN3|EDNRB|EFNB1|EPHA2|EPHA1|F3|FER|FGF1|FGF7|FGFR1|VEGFD|FYN|GFRA1|NCKAP1L|CCN1|ITGA9|ITGB3|KDR|LAMA2|LGALS3|SMAD4|MATN2|MET|MPP1|NRCAM|P2RX4|SERPINE1|PDE4B|PDGFB|PDGFRB|ENPP2|PIK3CD|PIK3R1|PLAU|PLAUR|PRKCA|MAP2K1|LGMN|PTK2|PTPRM|RAC1|RARRES2|RNASE3|S100A8|S100A9|S100A12|CCL11|CCL21|SFTPD|SLIT3|SPTAN1…	94	taxis
GO:0097529	-7.6			-3.3							GO Biological Processes	49	2.53359	AGER|AIF1|ANXA1|RHOG|C5|CD9|CD47|CD74|CCR1|DUSP1|EDN1|EDN3|EDNRB|VEGFD|NCKAP1L|ITGA9|LGALS3|MPP1|P2RX4|SERPINE1|PDE4B|PDGFB|PECAM1|PIK3CD|LGMN|PTK2|RAC1|RARRES2|S100A8|S100A9|S100A12|CCL11|CCL21|SFTPD|VAV1|VEGFA|ARHGEF5|WDR1|VAV3|CREB3|PLCB1|DAPK2|IL17RA|JAGN1|IL17RC|SIRPA|MCOLN2|CXCL17|CCR2	94	myeloid leukocyte migration
GO:0050900	-7.5			-6.2							GO Biological Processes	87	1.94526	AGER|AIF1|ANGPT1|ANXA1|APOD|APP|RHOA|RHOG|ATP1B1|BCR|C5|CAV1|CD9|CD47|CD74|CCR1|DUSP1|GPR183|S1PR1|EDN1|EDN3|EDNRB|FER|VEGFD|FOXJ1|FN1|FYN|GYPC|NCKAP1L|HMOX1|ICAM1|ITGA3|ITGA9|ITGB3|LGALS3|MMP1|MPP1|MSN|MYH9|OLR1|P2RX4|SERPINE1|PDE4B|PDGFB|PECAM1|PIK3CD|PIK3R1|LGMN|PTK2|RAC1|RARRES2|ROCK1|S100A8|S100A9|S100A12|CCL11|CCL21|SELPLG|SFTPD|SLC3A2|VAV1|VEGFA|ARHGEF5|CYP7B1|WDR1|VAV3|MERTK|CREB3|LRCH1|P…	94	leukocyte migration
GO:0060326	-7.2			-3.2							GO Biological Processes	60	2.22733	AIF1|ANXA1|RHOG|C5|CD74|CCR1|ACKR2|DUSP1|GPR183|S1PR1|EDN1|EDN3|EDNRB|EPHA2|FGF1|FGFR1|VEGFD|NCKAP1L|ITGA9|KDR|LGALS3|MET|MPP1|P2RX4|SERPINE1|PDE4B|PDGFB|PDGFRB|PIK3CD|LGMN|PTK2|RAC1|RARRES2|S100A8|S100A9|S100A12|CCL11|CCL21|SFTPD|VAV1|VEGFA|ARHGEF5|FGF18|CCRL2|CYP7B1|VAV3|CREB3|DAPK2|IL17RA|SBDS|BIN2|ACKR4|PARVA|ACKR3|GPSM3|SLC8B1|HSD3B7|IL17RC|CXCL17|CCR2	94	cell chemotaxis
GO:0002697	-2.8			-11							GO Biological Processes	48	3.32051	BIRC2|BIRC3|B2M|CFB|SERPING1|C2|C3|C5AR1|C9|CD86|FCER1G|GATA3|IL1B|ITGB2|LAMP1|LYN|SMAD7|CFP|SERPINB9|PROS1|KLK7|PTPRC|RAP1A|RBP4|SEC14L1|STAT1|SYK|TFRC|TLR3|TLR4|TNFRSF1B|UFD1|WAS|USP15|ZMPSTE24|IRAK3|TREX1|CADM1|APPL1|PYCARD|HERC5|DDX60|NFKBIZ|FBXO38|PARP9|ITCH|DTX3L|CCR2	95	regulation of immune effector process
GO:0046649	-3.6			-9.7							GO Biological Processes	62	2.6282	AHR|AXL|B2M|RUNX3|CD86|CD38|CD44|CDC42|CEBPG|EFNB2|ELF4|FCER1G|GATA3|GPS2|HLA-DRB1|HPRT1|IGHM|IL1B|ITGAL|ITGB1|ITGB2|LAMP1|LCP1|LYN|SMAD7|MFNG|MNDA|NBN|PNP|PIK3CA|PIK3CG|POU2F2|PPP3CA|PRKCB|PRKCD|PSAP|PTGER4|PTPRC|SOD1|SPTA1|SYK|ZEB1|TFRC|TLR4|TNFRSF1B|TPD52|TYROBP|VCAM1|WAS|RIPOR2|GPNMB|CORO1A|TREX1|CADM1|PYCARD|TBK1|ZMIZ1|SLC46A2|SAMSN1|NFKBIZ|DOCK11|CCR2	95	lymphocyte activation
GO:0002521	-5.9			-6.5							GO Biological Processes	43	2.59383	AXL|B2M|RUNX3|CD86|CDC42|CEBPG|CSF1R|FCER1G|GATA3|GPS2|HLA-DRB1|IL1B|IRF7|ITGB1|LYN|SMAD7|MFNG|MMP9|PNP|PDE1B|POU2F2|PSAP|PTGER4|PTPRC|RB1|SOD1|SYK|ZEB1|TFRC|TLR2|TLR3|TLR4|TPD52|TYROBP|VCAM1|PIR|RIPK1|SNX10|ZMIZ1|SLC46A2|NFKBIZ|DOCK11|CCR2	95	leukocyte differentiation
GO:1903706	-2.4			-5.7		-3.2					GO Biological Processes	39	2.53604	AXL|B2M|RUNX3|CD86|ETS1|GATA3|HLA-DRB1|IL1B|IRF7|LYN|SMAD7|NFE2|PNP|PRKCB|PSMB8|PSMB9|PSMC2|PSME1|PSME2|PTPRC|RB1|SOD1|STAT1|SYK|ZEB1|TLR3|TLR4|TYROBP|RIPK1|ISG15|N4BP2L2|CIB1|TRIM58|PITHD1|ZMIZ1|SLC46A2|NFKBIZ|ITCH|CCR2	95	regulation of hemopoiesis
GO:0046651				-5							GO Biological Processes	26	2.97657	AHR|CD86|CD38|ELF4|HLA-DRB1|HPRT1|IL1B|LYN|MNDA|PNP|PIK3CG|PRKCD|PTPRC|SPTA1|SYK|TFRC|TLR4|TNFRSF1B|TYROBP|VCAM1|GPNMB|CORO1A|CADM1|PYCARD|TBK1|CCR2	95	lymphocyte proliferation
GO:0034330	-11			-3.8							GO Biological Processes	69	2.5131	ACTB|ACVRL1|APOD|RHOA|ARVCF|BCR|BMP6|CAV1|RUNX1|CD9|CDH5|CTNND1|ACE|DSG2|EPHA2|FN1|GJA4|IKBKB|ILK|ITGB4|JUP|KDR|LAMB3|LIMS1|AFDN|MYO1C|MYO9A|PAK2|PECAM1|PKP2|PRKCA|PRKCH|PTK2|PVR|RAC1|RAP1B|ROCK1|TGFBR1|TJP1|TLN1|TNS1|VEGFA|GNPAT|NUMB|CLDN12|TAOK2|RAPGEF2|WDR1|FLOT1|RAMP2|CORO2B|SORBS1|FERMT2|MAPRE2|LIMCH1|MACF1|CLDN15|WHRN|GRHL1|F11R|PARD6A|CLDN18|DUSP22|NECTIN4|PARD6B|MARVELD2|FLCN|SDK1|OCLN	96	cell junction organization
GO:0034329	-9.9										GO Biological Processes	59	2.64863	ACTB|ACVRL1|APOD|RHOA|ARVCF|BCR|CAV1|RUNX1|CD9|CDH5|CTNND1|ACE|EPHA2|FN1|GJA4|IKBKB|ILK|ITGB4|JUP|KDR|LAMB3|LIMS1|AFDN|MYO1C|MYO9A|PAK2|PECAM1|PKP2|PRKCA|PRKCH|PTK2|RAC1|RAP1B|ROCK1|TJP1|TLN1|TNS1|VEGFA|GNPAT|CLDN12|TAOK2|RAPGEF2|WDR1|FLOT1|RAMP2|CORO2B|SORBS1|FERMT2|LIMCH1|MACF1|CLDN15|F11R|PARD6A|CLDN18|DUSP22|PARD6B|MARVELD2|FLCN|OCLN	96	cell junction assembly
GO:0045216	-6.7										GO Biological Processes	40	2.64734	RHOA|ARVCF|CAV1|RUNX1|CD9|CDH5|CTNND1|ACE|DSG2|EPHA2|GJA4|IKBKB|JUP|LIMS1|AFDN|MYO1C|PAK2|PECAM1|PKP2|PRKCA|PRKCH|ROCK1|TGFBR1|TJP1|TLN1|GNPAT|CLDN12|WDR1|RAMP2|CLDN15|WHRN|GRHL1|F11R|PARD6A|CLDN18|PARD6B|MARVELD2|FLCN|SDK1|OCLN	96	cell-cell junction organization
GO:0007043	-6.3										GO Biological Processes	34	2.79285	RHOA|ARVCF|CAV1|RUNX1|CD9|CDH5|CTNND1|ACE|EPHA2|GJA4|IKBKB|JUP|AFDN|MYO1C|PAK2|PECAM1|PKP2|PRKCA|PRKCH|ROCK1|TJP1|TLN1|GNPAT|CLDN12|WDR1|RAMP2|CLDN15|F11R|PARD6A|CLDN18|PARD6B|MARVELD2|FLCN|OCLN	96	cell-cell junction assembly
GO:1901888	-5.4										GO Biological Processes	25	3.04793	ACVRL1|APOD|RHOA|CAV1|RUNX1|ACE|EPHA2|IKBKB|KDR|LIMS1|MYO1C|PRKCH|PTK2|RAC1|RAP1B|ROCK1|TJP1|VEGFA|RAPGEF2|FLOT1|LIMCH1|MACF1|F11R|DUSP22|OCLN	96	regulation of cell junction assembly
M5932	-6.1			-10							Hallmark Gene Sets	30	4.877	APLNR|AHR|AXL|C5AR1|CD14|CD48|HBEGF|EMP3|IL1B|IL10RA|IL15RA|IRF7|LCP2|LYN|MXD1|PTGER4|PTPRE|SELL|SRI|TAPBP|TIMP1|TLR2|TLR3|TNFRSF1B|OSMR|PIK3R5|ATP2C1|SELENOS|RTP4|DCBLD2	97	HALLMARK INFLAMMATORY RESPONSE
M5897	-3.1			-6							Hallmark Gene Sets	15	5.60575	FAS|CD14|CD38|CD44|CSF2RA|CSF2RB|IL1B|IL15RA|LTB|STAT1|TLR2|TNFRSF1B|OSMR|STAM2|PIK3R5	97	HALLMARK IL6 JAK STAT3 SIGNALING
GO:0016853		-10									GO Molecular Functions	38	3.77179	FKBP1B|FKBP4|GALE|GPI|MIF|MPI|NKTR|PGAM2|PGM5|PIN1|PPIB|PPID|TOP1|TOP2A|TOP2B|TOP3A|TPI1|TOP3B|PPIG|PDIA4|GNPDA1|GNE|PDIA6|PPIH|ERP29|PPIL2|TRUB2|PPIL3|FKBP14|PGM2|FKBP10|SRR|TXNDC5|KATNAL1|NAXE|GALM|TRUB1|RPUSD3	98	isomerase activity
GO:0018208		-4.7									GO Biological Processes	15	4.11919	FKBP1B|FKBP4|NKTR|PIN1|PPIB|PPID|PPIG|PPIH|PRDX4|PPIL2|PPIL3|FKBP14|FKBP10|P3H1|EGLN2	98	peptidyl-proline modification
GO:0031400	-8.8		-3.8	-10	-3.3						GO Biological Processes	57	2.8912	LDLRAD4|CALM1|ENSA|DMTN|G6PD|GPS2|HGF|IL1B|LYN|SMAD6|SMAD7|MLLT6|PDE4D|PPP1R1A|PKIB|PRKCD|PRKCE|DNAJC3|PTPRB|PTPRC|RB1|RGS2|RGS4|SLC8A3|SNCA|TLR4|WARS1|ROCK2|ISG15|N4BP1|PHACTR2|CIB1|RGS14|TPPP|IRAK3|ATG14|PPP1R15A|PYCARD|MLXIPL|TAOK3|PRKAG2|PARP14|OXR1|HEG1|SEMA6A|PBLD|SAMSN1|AIDA|SH3BP5L|ITCH|MYADM|PPP1R14A|HEXIM2|PIP5KL1|DTX3L|PHACTR1|ACER2	99	negative regulation of protein modification process
GO:0010563	-8		-2.9	-9	-2.6						GO Biological Processes	52	2.79454	LDLRAD4|CALM1|COX11|ENSA|DMTN|GPS2|HGF|IL1B|LYN|SMAD6|SMAD7|PDE4D|PLEK|PPP1R1A|PKIB|PRKCD|DNAJC3|PTPRB|PTPRC|RB1|RGS2|RGS4|SLC8A3|SNCA|TLR4|WARS1|SLC25A12|ROCK2|PHACTR2|CIB1|RGS14|IRAK3|ATG14|PPP1R15A|PYCARD|MLXIPL|TAOK3|PRKAG2|PARP14|HEG1|SEMA6A|PBLD|SAMSN1|AIDA|SH3BP5L|ITCH|MYADM|PPP1R14A|PIK3IP1|HEXIM2|PIP5KL1|PHACTR1	99	negative regulation of phosphorus metabolic process
GO:0045936	-8		-2.9	-9	-2.6						GO Biological Processes	52	2.79916	LDLRAD4|CALM1|COX11|ENSA|DMTN|GPS2|HGF|IL1B|LYN|SMAD6|SMAD7|PDE4D|PLEK|PPP1R1A|PKIB|PRKCD|DNAJC3|PTPRB|PTPRC|RB1|RGS2|RGS4|SLC8A3|SNCA|TLR4|WARS1|SLC25A12|ROCK2|PHACTR2|CIB1|RGS14|IRAK3|ATG14|PPP1R15A|PYCARD|MLXIPL|TAOK3|PRKAG2|PARP14|HEG1|SEMA6A|PBLD|SAMSN1|AIDA|SH3BP5L|ITCH|MYADM|PPP1R14A|PIK3IP1|HEXIM2|PIP5KL1|PHACTR1	99	negative regulation of phosphate metabolic process
GO:0001933	-6.3			-7.9	-2.7						GO Biological Processes	41	3.00236	LDLRAD4|CALM1|DMTN|GPS2|HGF|IL1B|LYN|SMAD6|SMAD7|PDE4D|PKIB|PRKCD|DNAJC3|PTPRB|PTPRC|RB1|RGS2|RGS4|SLC8A3|SNCA|TLR4|WARS1|CIB1|RGS14|IRAK3|ATG14|PYCARD|MLXIPL|TAOK3|PRKAG2|PARP14|HEG1|SEMA6A|PBLD|SAMSN1|AIDA|SH3BP5L|ITCH|MYADM|HEXIM2|PIP5KL1	99	negative regulation of protein phosphorylation
GO:0042326	-6.9			-7.8	-2.8						GO Biological Processes	43	2.88858	LDLRAD4|CALM1|COX11|DMTN|GPS2|HGF|IL1B|LYN|SMAD6|SMAD7|PDE4D|PKIB|PRKCD|DNAJC3|PTPRB|PTPRC|RB1|RGS2|RGS4|SLC8A3|SNCA|TLR4|WARS1|CIB1|RGS14|IRAK3|ATG14|PYCARD|MLXIPL|TAOK3|PRKAG2|PARP14|HEG1|SEMA6A|PBLD|SAMSN1|AIDA|SH3BP5L|ITCH|MYADM|PIK3IP1|HEXIM2|PIP5KL1	99	negative regulation of phosphorylation
GO:0048872	-3.5		-3.5	-10							GO Biological Processes	34	4.30138	ALAS2|FAS|AXL|B2M|BPGM|CEBPG|DNASE2|EPAS1|DMTN|ETS1|F2R|FCER1G|G6PD|GATA3|JAK2|LYN|PIK3CB|RB1|SKIL|SOD1|SPTA1|STAT1|ISG15|PTBP3|CORO1A|TRIM58|AHSP|SLC46A2|UBA5|SPNS2|DOCK11|NAPEPLD|ILDR2|CCR2	100	homeostasis of number of cells
GO:0002262	-3.1			-8.6							GO Biological Processes	24	5.03433	ALAS2|AXL|B2M|BPGM|CEBPG|DNASE2|EPAS1|DMTN|ETS1|FCER1G|G6PD|GATA3|JAK2|LYN|PIK3CB|RB1|SOD1|STAT1|ISG15|PTBP3|TRIM58|AHSP|UBA5|CCR2	100	myeloid cell homeostasis
GO:0030099	-6.7			-7.2							GO Biological Processes	39	2.92845	ALAS2|B2M|BPGM|CDC42|CEBPG|CSF1R|DNASE2|EPAS1|DMTN|ETS1|FCER1G|FLI1|G6PD|GATA3|HLA-DRB1|IRF7|JAK2|LYN|MMP9|NFE2|PDE1B|PRKCB|RB1|STAT1|TFRC|TLR2|TLR3|TLR4|TYROBP|PIR|RIPK1|ISG15|PTBP3|CIB1|TRIM58|SNX10|AHSP|PITHD1|UBA5	100	myeloid cell differentiation
GO:0034101				-7.2							GO Biological Processes	20	5.00205	ALAS2|AXL|B2M|BPGM|CEBPG|DNASE2|EPAS1|DMTN|ETS1|G6PD|GATA3|JAK2|LYN|RB1|STAT1|ISG15|PTBP3|TRIM58|AHSP|UBA5	100	erythrocyte homeostasis
GO:0030218				-6.9							GO Biological Processes	19	5.06356	ALAS2|B2M|BPGM|CEBPG|DNASE2|EPAS1|DMTN|ETS1|G6PD|GATA3|JAK2|LYN|RB1|STAT1|ISG15|PTBP3|TRIM58|AHSP|UBA5	100	erythrocyte differentiation
GO:0006979	-10			-4.5			-2.5				GO Biological Processes	88	2.2109	AIF1|ALAD|ANXA1|APOD|APP|RHOB|ATOX1|ATP7A|CAPN2|CAT|CD36|CRYAB|CST3|DAPK1|DNM2|DUSP1|TOR1A|EDN1|FER|FOS|FYN|GBA|GCH1|GCLC|GPX1|GPX2|GPX3|GSS|HMOX1|HP|HYAL1|IDH1|JUN|KCNA5|LCN2|MCL1|MAP3K5|MET|MGST1|MMP2|MSRA|COX1|MTF1|NFE2L1|NOS3|PAWR|PDGFRB|PML|PRKAA1|MAPK13|PSEN1|STAT6|STX4|TRPC6|TXN|ATRN|ADAM9|NOL3|PDLIM1|KLF4|TLR6|ATG7|ARL6IP5|TXNIP|PRDX3|RBPMS|ZNF277|ADNP2|SIRT2|SIRT3|FBXO7|SESN1|SLC25A24|UB…	101	response to oxidative stress	Response to oxidative stress
GO:0046677	-8.8			-4.9							GO Biological Processes	66	2.34485	ADCY3|ADH6|ALAD|ALPL|ANXA1|RHOA|RHOB|ATP7A|CAPN2|CASP8|CASP9|CAT|CDKN1B|CFTR|CRYAB|CST3|DUSP1|EDN1|EGR1|FDX1|FYN|GPX1|GSN|HMOX1|HP|HPGD|HTR1B|HYAL1|ICAM1|ID1|ID3|JAK1|JUN|KCNA5|LCN2|MAOB|MEF2C|MAP3K5|MET|CIITA|PAWR|PDGFB|PDGFRB|PLA2G4A|PRKAA1|MAPK13|S100A8|STAT3|STAT6|TRPC6|TXN|ADAM9|KLF4|TXNIP|PRDX3|ZNF277|CYB5R4|CLDN18|PLEKHA1|PINK1|VKORC1|ZC3H12A|SETD7|JAGN1|TP53INP1|SIRPA	101	response to antibiotic	Response to oxidative stress
GO:0034599	-7.2			-5.2							GO Biological Processes	60	2.22733	AIF1|ANXA1|RHOB|ATP7A|CAT|CD36|CST3|DAPK1|DNM2|FER|FOS|FYN|GBA|GCH1|GPX1|GPX2|GPX3|HMOX1|JUN|LCN2|MCL1|MAP3K5|MET|MGST1|MMP2|MSRA|NFE2L1|NOS3|PAWR|PDGFRB|PML|PRKAA1|MAPK13|STAT6|STX4|TRPC6|TXN|NOL3|KLF4|TLR6|ATG7|ARL6IP5|PRDX3|ZNF277|ADNP2|SIRT2|SIRT3|FBXO7|SLC25A24|UBQLN1|WNT16|BRF2|MEAK7|PLEKHA1|PINK1|PYROXD1|ZC3H12A|TP53INP1|CPEB2|SIRPA	101	cellular response to oxidative stress	Response to oxidative stress
GO:0000302	-5										GO Biological Processes	44	2.15938	ANXA1|APOD|RHOB|ATP7A|CAPN2|CAT|CD36|CRYAB|CST3|DNM2|DUSP1|EDN1|FER|FOS|FYN|GCH1|GPX1|HMOX1|HP|HYAL1|JUN|KCNA5|LCN2|MAP3K5|MET|MMP2|NOS3|PAWR|PDGFRB|PRKAA1|MAPK13|STAT6|TRPC6|TXN|ADAM9|KLF4|TXNIP|PRDX3|ZNF277|SIRT3|SESN1|PLEKHA1|PINK1|SIRPA	101	response to reactive oxygen species	Response to oxidative stress
GO:0042542	-4.6										GO Biological Processes	31	2.45922	ANXA1|RHOB|CAPN2|CAT|CRYAB|CST3|DUSP1|FYN|GPX1|HMOX1|HP|JUN|KCNA5|LCN2|MAP3K5|MET|PAWR|PDGFRB|PRKAA1|MAPK13|STAT6|TRPC6|TXN|ADAM9|KLF4|TXNIP|PRDX3|ZNF277|PLEKHA1|PINK1|SIRPA	101	response to hydrogen peroxide	Response to oxidative stress
GO:0031123			-4.6			-10					GO Biological Processes	24	6.16744	CSTF3|DKC1|FBL|HSD17B10|MAGOH|NCBP1|EXOSC10|SRSF3|SRSF6|SSB|NELFE|THOC1|CPSF6|EXOSC8|CSTF2T|INTS7|PTCD1|POLR3K|MAGOHB|EXOSC5|THOC7|INTS14|THOC3|SARNP	102	RNA 3'-end processing
R-HSA-73856						-7.6					Reactome Gene Sets	14	8.21558	CSTF3|MAGOH|NCBP1|SRSF3|SRSF6|SNRPD3|SNRPE|SNRPG|THOC1|CSTF2T|MAGOHB|THOC7|THOC3|SARNP	102	RNA Polymerase II Transcription Termination
R-HSA-72187						-5.5					Reactome Gene Sets	11	7.45675	CSTF3|MAGOH|NCBP1|SRSF3|SRSF6|THOC1|CSTF2T|MAGOHB|THOC7|THOC3|SARNP	102	mRNA 3'-end processing
GO:0031124			-4			-4.7					GO Biological Processes	13	5.06066	CSTF3|MAGOH|NCBP1|SRSF3|SRSF6|NELFE|THOC1|CPSF6|CSTF2T|MAGOHB|THOC7|THOC3|SARNP	102	mRNA 3'-end processing
GO:0006353			-3.8			-4.5					GO Biological Processes	11	5.76655	CSTF3|NCBP1|SNRPD3|SNRPE|SNRPG|PRMT5|CSTF2T|POLR1A|POLR3K|MTERF2|GTF2H5	102	DNA-templated transcription, termination
GO:0070848	-10	-3.7	-3.1	-3.6							GO Biological Processes	124	1.91747	ACVR1|ACVRL1|ANXA1|ANXA3|APP|RHOA|ATP7A|BDNF|BMP6|CAT|CAV1|CAV2|CAV3|CDH5|CDKN2B|COL4A2|DNM2|DUSP6|EDN1|EGR1|EPHA2|EMD|FER|FGF1|FGF7|FGFR1|FGFR4|VEGFD|FLT4|FOS|FYN|GALNT3|GCLC|NR3C1|HFE|HPGD|HYAL1|ID1|CCN1|ILK|ITGA3|ITGB3|JUN|KDR|LIMS1|SMAD2|SMAD4|MEF2C|CITED1|MYO1C|FURIN|PDGFB|PDGFRB|PML|POLR2G|PPM1A|PPP2R5B|LGMN|HTRA1|PTK2|PTPN1|ROCK1|SORT1|SDCBP|SORL1|SPINT1|TAC1|LEFTY2|TGFBR1|TGFBR2|TGFBR3|TG…	103	response to growth factor	Response to transforming growth factor-beta
GO:0071363	-9.6	-3.2	-3.3	-2.9							GO Biological Processes	118	1.90082	ACVR1|ACVRL1|ANXA1|APP|RHOA|ATP7A|BDNF|BMP6|CAT|CAV1|CAV2|CAV3|CDH5|CDKN2B|COL4A2|DNM2|EDN1|EGR1|EMD|FGF1|FGF7|FGFR1|FGFR4|VEGFD|FLT4|FOS|FYN|GALNT3|GCLC|NR3C1|HFE|HPGD|HYAL1|ID1|CCN1|ILK|ITGA3|ITGB3|JUN|KDR|LIMS1|SMAD2|SMAD4|MEF2C|CITED1|MYO1C|FURIN|PDGFB|PDGFRB|PML|POLR2G|PPM1A|PPP2R5B|LGMN|HTRA1|PTK2|PTPN1|SORT1|SDCBP|SORL1|SPINT1|TAC1|LEFTY2|TGFBR1|TGFBR2|TGFBR3|TGIF1|UBB|VEGFA|WNT7A|ZFP36|FZ…	103	cellular response to growth factor stimulus	Response to transforming growth factor-beta
GO:0071559	-5.5										GO Biological Processes	49	2.16612	ACVR1|ACVRL1|RHOA|CAV1|CAV2|CAV3|CDH5|CDKN2B|COL4A2|DNM2|EDN1|FOS|FYN|NR3C1|HPGD|ID1|ITGA3|JUN|LIMS1|SMAD2|SMAD4|MEF2C|CITED1|FURIN|PML|PPM1A|HTRA1|PTK2|ROCK1|SDCBP|LEFTY2|TGFBR1|TGFBR2|TGFBR3|UBB|WNT7A|LTBP4|ITGA8|ADAM9|SPRY1|CITED2|FERMT2|F11R|PARD6A|DUSP22|SMURF2|FLCN|NPNT|NRROS	103	response to transforming growth factor beta	Response to transforming growth factor-beta
GO:0071560	-5.5										GO Biological Processes	48	2.17165	ACVR1|ACVRL1|RHOA|CAV1|CAV2|CAV3|CDH5|CDKN2B|COL4A2|DNM2|EDN1|FOS|FYN|NR3C1|HPGD|ID1|ITGA3|JUN|LIMS1|SMAD2|SMAD4|MEF2C|CITED1|FURIN|PML|PPM1A|HTRA1|PTK2|SDCBP|LEFTY2|TGFBR1|TGFBR2|TGFBR3|UBB|WNT7A|LTBP4|ITGA8|ADAM9|SPRY1|CITED2|FERMT2|F11R|PARD6A|DUSP22|SMURF2|FLCN|NPNT|NRROS	103	cellular response to transforming growth factor beta stimulus	Response to transforming growth factor-beta
GO:0007178	-5.3	-3.5									GO Biological Processes	61	1.94096	ACVR1|ACVRL1|RHOA|BMP6|CAV1|CAV2|CAV3|CDH5|CDKN2B|DNM2|EGR1|FOS|HFE|HPGD|ID1|CCN1|ILK|INHA|INHBB|ITGA3|JUN|SMAD2|SMAD4|CITED1|FURIN|PML|PPM1A|HTRA1|PTK2|SDCBP|SORL1|SPTBN1|LEFTY2|TGFBR1|TGFBR2|TGFBR3|UBB|LTBP4|ITGA8|ADAM9|SLC33A1|ZFYVE16|TOB1|SPRY1|CITED2|FST|FERMT2|RBPMS|SOSTDC1|WWTR1|F11R|PARD6A|PELO|DUSP22|GREM2|SMURF2|FLCN|ELAPOR2|NPNT|RGMB|NRROS	103	transmembrane receptor protein serine/threonine kinase signaling pathway	Response to transforming growth factor-beta
GO:0007420	-2.7	-10	-7.7	-3.7							GO Biological Processes	98	2.12184	AK4|ZFHX3|ATP2B1|ATP5PF|KIF1A|BRCA2|CASP2|CASP3|CDK6|EGF|EGFR|EPHA7|EZH2|FANCC|FANCD2|BPTF|XRCC6|KAT2A|GLI1|GLI3|GRID2|H2AX|HDAC1|HOXB2|HOXB3|RBPJ|STMN1|MEIS1|MEIS2|NF1|NFIB|NNAT|NRGN|OXCT1|PAFAH1B2|PAFAH1B3|PBX1|PBX3|PTN|RAD1|ROBO2|RRM1|CXCL12|SFRP2|TRA2B|SHH|SMARCA1|SMO|NR2F2|TOP2B|TP53|WNT2|XRCC5|YWHAE|FZD3|ARID1A|UNC5C|CHRD|B4GALT2|NUMBL|FEZ1|TOX|KIF14|SEMA3A|KDM1A|KDM6B|CIC|ADGRL3|RBFOX2|SSB…	104	brain development
GO:0061351		-6.8									GO Biological Processes	30	3.25199	KIF1A|DBN1|EGF|GLI3|NAP1L1|NF1|PTN|RRM1|SHH|SMO|TARBP2|TP53|WNT2|FZD3|ARTN|NUMBL|TOX|KIF14|KDM1A|ORC3|RACGAP1|LEF1|NDE1|CIP2A|ZNF335|SHCBP1|AKNA|KDM2B|DOCK7|ASPM	104	neural precursor cell proliferation
GO:0030900		-6.5	-2.7								GO Biological Processes	54	2.26976	KIF1A|CASP3|CDK6|EGFR|EZH2|KAT2A|GLI1|GLI3|H2AX|HDAC1|RBPJ|NF1|NFIB|NRGN|PTN|ROBO2|RRM1|CXCL12|TRA2B|SHH|SMO|NR2F2|TOP2B|YWHAE|ARID1A|CHRD|NUMBL|FEZ1|TOX|KIF14|SEMA3A|KDM1A|KDM6B|DPCD|TSKU|LEF1|NDE1|METTL3|TWSG1|RTN4|ZNF335|TCTN1|TTC21B|ATAT1|PGAP1|AKNA|ZDHHC16|KDM2B|DOCK7|BMERB1|FOXP2|C12orf57|ASPM|WDR62	104	forebrain development
GO:0007405		-5.8									GO Biological Processes	17	4.51782	GLI3|NF1|PTN|SHH|SMO|TP53|FZD3|ARTN|NUMBL|KDM1A|RACGAP1|LEF1|NDE1|ZNF335|AKNA|DOCK7|ASPM	104	neuroblast proliferation
GO:0021537		-4.7	-2.5								GO Biological Processes	37	2.31802	CASP3|CDK6|EGFR|EZH2|KAT2A|GLI3|H2AX|HDAC1|NF1|NFIB|NRGN|ROBO2|CXCL12|TRA2B|SHH|SMO|YWHAE|NUMBL|FEZ1|KIF14|SEMA3A|KDM1A|KDM6B|DPCD|TSKU|LEF1|NDE1|RTN4|TCTN1|ATAT1|ZDHHC16|KDM2B|BMERB1|FOXP2|C12orf57|ASPM|WDR62	104	telencephalon development
GO:0090066	-6.2		-3.3	-10	-4.3						GO Biological Processes	50	3.12028	ALOX15|AQP1|BMPR2|CD38|DMTN|F2R|GJA5|GCLM|GOLGA4|IFRD1|P2RY1|PLEK|PRKCD|PRKCE|PTGS2|TWF1|RDX|RGS2|SOD1|SPP1|SPTA1|CDKL5|VIL1|WAS|APLN|ROCK2|ULK2|RB1CC1|KIAA0319|ARPC1B|SEMA3C|DSTN|CORO1A|LPAR3|PPP1R15A|NAA80|CYFIP2|PYCARD|SNX9|SSH1|SEMA3G|RAB22A|WDR35|SEMA6A|NDEL1|MYADM|WHAMM|JMY|WDR36|ANO6	105	regulation of anatomical structure size
GO:0032535	-5.5		-3.7	-8.6	-4.7						GO Biological Processes	39	3.31076	ALOX15|AQP1|BMPR2|DMTN|GOLGA4|IFRD1|PLEK|PRKCD|PRKCE|TWF1|RDX|SPP1|SPTA1|CDKL5|VIL1|WAS|ULK2|RB1CC1|KIAA0319|ARPC1B|SEMA3C|DSTN|CORO1A|LPAR3|PPP1R15A|NAA80|CYFIP2|PYCARD|SNX9|SSH1|SEMA3G|RAB22A|SEMA6A|NDEL1|MYADM|WHAMM|JMY|WDR36|ANO6	105	regulation of cellular component size
GO:0051129	-7.4	-6.4	-5	-7.9					-2.7		GO Biological Processes	58	2.43326	BIRC2|B2M|BCL2L1|LDLRAD4|CD38|CDC42|EFNB2|DMTN|FAP|HGF|IFRD1|IL1B|LMNA|SMAD6|MLLT6|NBN|PON1|PPP3CA|PRKCD|PTGER4|TWF1|PTPRG|RDX|ATXN7|SNCA|SPP1|SPTA1|TFRC|TLR2|TNFRSF1B|VIL1|VIM|WAS|YWHAH|RAB7A|MTMR2|ROCK2|ULK2|KIAA0319|TBC1D4|DNAJB6|DLC1|SEMA3C|CIB1|CORO1A|FAM107A|IRAK3|MAPRE1|CLASP1|APPL1|SSH1|SEMA3G|SEMA6A|FNIP2|AIDA|TRAK2|MYADM|SVIP	105	negative regulation of cellular component organization
GO:0008154	-4.3			-6.4							GO Biological Processes	25	3.67798	ALOX15|DMTN|JAK2|PLEK|PRKCD|PRKCE|TWF1|RDX|SPTA1|VIL1|WAS|PSTPIP2|MICAL2|ARPC1B|DSTN|CORO1A|FAM107A|NAA80|CYFIP2|PYCARD|SNX9|SSH1|MYADM|WHAMM|JMY	105	actin polymerization or depolymerization
GO:0003779	-5.6			-6.2					-3.9		GO Molecular Functions	37	2.74031	FMNL1|CALD1|EPB41|DMTN|ITGB1|LCP1|MYO1F|PRKCE|TWF1|RDX|SLC6A2|SNCA|SPTA1|VIL1|WAS|YWHAH|PSTPIP2|MICAL2|PHACTR2|ARPC1B|DSTN|CORO1A|FAM107A|DAAM1|SYNE1|BLOC1S6|KLHL20|KLHL5|SSH1|PXK|MACO1|MYO1G|FHDC1|FMNL2|WHAMM|JMY|PHACTR1	105	actin binding
GO:0050839	-9.9	-4.3	-3.1	-5.8	-2.5						GO Molecular Functions	94	2.10992	ACVR1|ANXA1|ARHGAP1|ARVCF|CAPG|CAST|CD9|CDH5|COL4A3|CTNND1|DDX3X|DSG2|EPHA2|EMD|EMP2|FGF1|FGG|FN1|ICAM1|ICAM2|IDH1|CCN1|ILK|EIF3E|ITGA3|ITGB3|ITGB4|ITGB6|JUP|KDR|KRT18|LAD1|LGALS8|MFGE8|AFDN|MYO1B|MSN|MYH9|P2RX4|PAK2|PCMT1|PI4KA|PKP2|PPL|PRKCA|PSEN1|PTK2|PTPN1|PTPRM|PVR|SLC3A2|SNX1|SNX2|SPTAN1|SPTBN1|TJP1|TLN1|TSPAN8|TNXB|UTRN|TAGLN2|LTBP4|PLPP3|NUMB|ADAM9|GPRC5A|PDLIM1|BAG3|IST1|ABI1|EDIL3|WASF2…	106	cell adhesion molecule binding
GO:0045296	-6.2		-3.6	-3.5	-4.1				-3.1		GO Molecular Functions	60	2.08687	ACVR1|ANXA1|ARHGAP1|ARVCF|CAPG|CAST|CDH5|CTNND1|DDX3X|EPHA2|EMD|IDH1|EIF3E|JUP|KDR|KRT18|LAD1|AFDN|MYO1B|MYH9|P2RX4|PAK2|PCMT1|PI4KA|PKP2|PPL|PSEN1|PTPN1|PTPRM|SLC3A2|SNX1|SNX2|SPTAN1|SPTBN1|TJP1|TLN1|TAGLN2|NUMB|GPRC5A|PDLIM1|BAG3|IST1|ABI1|WASF2|TXNDC9|RAB10|CDC42EP1|STK38|EXOC3|COBLL1|PDXDC1|MACF1|STXBP6|TMOD3|F11R|ARGLU1|TBC1D2|PARVA|TNKS1BP1|DAB2IP	106	cadherin binding
M176		-9.9									Canonical Pathways	18	7.41454	BIRC5|BRCA2|CCNA2|CCNB1|CCNE1|CDK1|CDC25B|CDK2|CDK4|CKS1B|CREBBP|ETV5|FOXM1|NEK2|PLK1|CCNB2|AURKB|CHEK2	107	PID FOXM1 PATHWAY
ko04114		-6.4									KEGG Pathway	26	3.4548	ADCY5|BUB1|CCNB1|CCNE1|CDK1|CDC25C|CDK2|IGF1|IGF1R|MAD2L1|PLK1|PPP1CC|PPP2R5C|PPP2R5D|PRKACB|AURKA|YWHAE|SMC1A|PKMYT1|CCNB2|CCNE2|PTTG1|ANAPC10|FBXO5|RPS6KA6|SGO1	107	Oocyte meiosis
hsa04114		-6									KEGG Pathway	26	3.29535	ADCY5|BUB1|CCNB1|CCNE1|CDK1|CDC25C|CDK2|IGF1|IGF1R|MAD2L1|PLK1|PPP1CC|PPP2R5C|PPP2R5D|PRKACB|AURKA|YWHAE|SMC1A|PKMYT1|CCNB2|CCNE2|PTTG1|ANAPC10|FBXO5|RPS6KA6|SGO1	107	Oocyte meiosis
R-HSA-156711		-5.9									Reactome Gene Sets	9	9.26817	CCNB1|CDC25C|FOXM1|MYBL2|PLK1|RBBP4|PKMYT1|CCNB2|LIN9	107	Polo-like kinase mediated events
R-HSA-69273		-5.9									Reactome Gene Sets	11	7.24977	CCNA2|CCNB1|CDK1|CDC25B|CDC25C|CDK2|FOXM1|PLK1|PKMYT1|CCNB2|LCMT1	107	Cyclin A/B1/B2 associated events during G2/M transition
GO:0000904	-9.9	-5.8	-4.1	-5.7							GO Biological Processes	123	1.8919	ACTB|ADARB1|APP|AR|RHOA|RHOG|BDNF|CASP9|COL15A1|DNM2|DOK1|EFNB1|MEGF9|EPHA2|EPHA1|FER|FGG|FN1|FYN|GFRA1|ID1|ILK|ITGB3|LAMA2|LAMB3|LIMS1|TACSTD2|SMAD4|MATN1|MATN2|MEF2C|MET|MYH9|NEDD9|NRCAM|PAK2|PECAM1|PIK3CD|PIK3R1|PITPNA|PRKCA|MAP2K1|PSEN1|PTK2|PTPRM|RAC1|ROCK1|S100A6|SLIT3|SPTAN1|SPTBN1|VAMP7|TAL1|TRPC6|VEGFA|WNT7A|XK|SEMA3B|FZD4|ATRN|ITGA8|NUMB|RAB11A|VAMP3|TAOK2|SLC9A3R1|RAPGEF2|LZTS3|IST1|GA…	108	cell morphogenesis involved in differentiation
GO:0120035	-8	-4.9	-7.6	-5.1							GO Biological Processes	113	1.81272	RHOA|RHOG|ATP7A|BBS4|BDNF|CAV1|SCARB2|CNTN1|CTSZ|CYLD|DGUOK|DNM2|EPHA2|FER|FGFR1|FN1|FYN|GPM6A|GRN|ICAM1|ID1|ILK|ITGA3|LGALS1|TACSTD2|MAP4|MARK1|MEF2C|MYO9A|NRCAM|P2RX4|P2RX7|PAK2|ENPP2|SERPINF1|PPP2R5B|MAP2K1|PSEN1|PTK2|RAC1|RP1|S100A9|CCL21|VAMP7|TGFBR1|TRPC6|VEGFA|WNT7A|XK|SEMA3B|FZD4|SNX3|RAB11A|KLF4|PLAA|RAPGEF2|LZTS3|IST1|PLEKHM1|WASHC5|PLXNC1|WASF2|CDC42EP2|OLFM1|CIB1|PDPN|NCKAP1|CDC42EP1|…	108	regulation of plasma membrane bounded cell projection organization
GO:0031344	-7.9	-5.4	-7.7	-5							GO Biological Processes	114	1.80377	RHOA|RHOG|ATP7A|BBS4|BDNF|CAV1|SCARB2|CNTN1|CTSZ|CYLD|DGUOK|DNM2|EPHA2|FER|FGFR1|FN1|FYN|GPM6A|GRN|ICAM1|ID1|ILK|ITGA3|LCN2|LGALS1|TACSTD2|MAP4|MARK1|MEF2C|MYO9A|NRCAM|P2RX4|P2RX7|PAK2|ENPP2|SERPINF1|PPP2R5B|MAP2K1|PSEN1|PTK2|RAC1|RP1|S100A9|CCL21|VAMP7|TGFBR1|TRPC6|VEGFA|WNT7A|XK|SEMA3B|FZD4|SNX3|RAB11A|KLF4|PLAA|RAPGEF2|LZTS3|IST1|PLEKHM1|WASHC5|PLXNC1|WASF2|CDC42EP2|OLFM1|CIB1|PDPN|NCKAP1|CDC4…	108	regulation of cell projection organization
GO:0008360	-7.2			-4.8							GO Biological Processes	38	2.82129	ANXA1|RHOA|RHOB|RHOG|FN1|FYN|GNA12|HEXB|HPN|ICAM1|KDR|MSN|MYH9|PTK2|RAC1|S100A13|CCL11|VEGFA|LIMD1|TAOK2|SLC9A3R1|WDR1|PLXNC1|CDC42EP2|PDPN|WASF3|FERMT2|CDC42EP1|CYFIP1|F11R|BRWD1|PARVA|SHROOM3|SEMA4A|FGD3|FMNL3|PLXNA4|FGD5	108	regulation of cell shape
GO:0022604	-7	-3.4	-4.8	-6.1							GO Biological Processes	83	1.92649	ANXA1|RHOA|RHOB|RHOG|BDNF|DNM2|FGG|FN1|FYN|GNA12|HEXB|HPN|ICAM1|ID1|ILK|KDR|LIMS1|TACSTD2|MSN|MYH9|MYO9A|NEDD9|NRCAM|PAK2|ENPP2|MAP2K1|PSEN1|PTK2|RAC1|S100A13|CCL11|VAMP7|TRPC6|VEGFA|WNT7A|XK|SEMA3B|FZD4|RAB11A|LIMD1|TAOK2|SLC9A3R1|PLAA|RAPGEF2|LZTS3|IST1|WDR1|PLXNC1|CDC42EP2|OLFM1|CIB1|PDPN|WASF3|FERMT2|CDC42EP1|RUFY3|TRAK1|TNIK|ZSWIM8|CYFIP1|KIF13B|MACF1|ITSN2|F11R|BRWD1|PARVA|CASS4|HECW2|SHROO…	108	regulation of cell morphogenesis
GO:0090305		-9.8	-6			-5.6					GO Biological Processes	54	2.83358	PARP1|CASP3|DDB2|DNA2|FEN1|GTF2H4|KPNB1|MOV10|CNOT3|PCNA|POLE|RAD1|RAD9A|RBBP8|RFC2|RFC4|RFC5|RPA1|RPA2|RPA3|AIFM1|EXO1|CHD1L|RAD50|POLQ|CPSF4|TREX2|FAN1|NCBP2|CNOT1|EXOSC2|EDC4|SND1|CPSF2|YBEY|EXD2|TDP1|NYNRIN|FANCM|EXO5|NMNAT1|TUT1|DCLRE1B|NOL9|CPSF7|ATAD5|PGAP1|ERI1|DIS3L|SLFN13|EME1|APLF|ZC3H12D|ZC3H12B	109	nucleic acid phosphodiester bond hydrolysis
GO:0004536		-5.2						-2.5			GO Molecular Functions	16	4.32177	DNA2|FEN1|POLE|RAD1|RAD9A|RBBP8|XRCC3|EXO1|RAD50|TREX2|FAN1|EXD2|ZGRF1|EXO5|DCLRE1B|APLF	109	deoxyribonuclease activity
GO:0004527		-4.9						-2.5			GO Molecular Functions	19	3.55748	FEN1|CNOT3|POLE|RAD1|RAD9A|EXO1|RAD50|POLQ|TREX2|FAN1|CNOT1|EXOSC2|EXD2|TDP1|EXO5|DCLRE1B|ERI1|DIS3L|APLF	109	exonuclease activity
GO:0004529		-4.6									GO Molecular Functions	9	6.74049	FEN1|POLE|RAD1|RAD9A|EXO1|TREX2|EXD2|EXO5|DCLRE1B	109	exodeoxyribonuclease activity
GO:0016895		-4.6									GO Molecular Functions	9	6.74049	FEN1|POLE|RAD1|RAD9A|EXO1|TREX2|EXD2|EXO5|DCLRE1B	109	exodeoxyribonuclease activity, producing 5'-phosphomonoesters
GO:0061013		-2.7	-9.8			-9.8					GO Biological Processes	38	3.64006	DHX9|EIF4G1|HNRNPD|HNRNPU|HSPA8|TNPO1|NPM1|YBX1|PSMA4|PSMC1|PSMC4|PSMD12|XPO1|YWHAB|FXR1|TAF15|AXIN2|PABPC4|GTPBP1|THRAP3|HNRNPR|RIDA|PAIP1|DIS3|PUM2|GIGYF2|SERBP1|TNRC6A|NBAS|RC3H2|METTL14|FTO|FASTKD1|PNPT1|ANGEL2|RC3H1|DHX36|CNOT6L	110	regulation of mRNA catabolic process
GO:0006417		-3.2	-5.3			-3.2					GO Biological Processes	49	2.16475	DDX1|DHX9|EIF4G1|EIF4G2|EPRS1|GSPT1|HNRNPD|MTIF2|NCK1|CNOT2|NPM1|YBX1|PA2G4|PPP1CA|RPL5|RPL38|TPR|FXR1|ENC1|EIF4G3|CNOT9|MATR3|PUM3|RBM8A|HNRNPR|RIDA|PAIP1|CELF1|GCN1|HABP4|PUM2|GEMIN5|GIGYF2|LSM14A|TNRC6A|DHX29|OGFOD1|CNOT6|METTL14|PTBP2|FTO|RCC1L|EIF2A|DNAJC24|RC3H1|HFM1|DHX36|CNOT6L|PAIP2B	110	regulation of translation
GO:0034248		-3.3	-4.7			-2.7			-2.8		GO Biological Processes	52	2.00015	DDX1|DHX9|EIF4G1|EIF4G2|EPHA4|EPRS1|GSPT1|HNRNPD|MTIF2|NCK1|CNOT2|NPM1|YBX1|PA2G4|PPP1CA|RPL5|RPL38|TPR|FXR1|ENC1|EIF4G3|CNOT9|MATR3|PUM3|RBM8A|HNRNPR|RIDA|PAIP1|CELF1|GCN1|HABP4|PUM2|ATP13A2|GEMIN5|GIGYF2|LSM14A|TNRC6A|DHX29|OGFOD1|CNOT6|METTL14|PTBP2|FTO|RCC1L|EIF2A|SLC2A13|DNAJC24|RC3H1|HFM1|DHX36|CNOT6L|PAIP2B	110	regulation of cellular amide metabolic process
GO:0031589	-9.8			-6.8					-2.9		GO Biological Processes	73	2.3486	ACVRL1|ANGPT1|APOD|RHOA|BCR|CD36|DNM2|MEGF9|EMP2|EPHA1|FBLN2|FER|FGG|FN1|ID1|CCN1|ILK|ITGA3|ITGB3|ITGB4|ITGB6|JUP|KDR|LAMB3|LGALS1|LIMS1|TACSTD2|NEDD9|NID1|SERPINE1|PECAM1|PIK3R1|PLAU|PTK2|RAC1|ROCK1|RSU1|CCL21|UTRN|VEGFA|FZD4|ATRN|PPFIA1|ITGA8|ADAM9|VAMP3|TAOK2|EDIL3|SORBS3|CORO2B|MERTK|CIB1|SORBS1|PDPN|LYVE1|FERMT2|LIMCH1|MACF1|ATRNL1|MINK1|RIN2|RADIL|PARVA|AKIP1|DUSP22|CASS4|NTN4|PLEKHA2|NDNF|…	111	cell-substrate adhesion
GO:0034446	-8.3										GO Biological Processes	32	3.49649	RHOA|DNM2|MEGF9|EPHA1|FER|FGG|FN1|ILK|ITGB3|LAMB3|LIMS1|TACSTD2|NEDD9|PIK3R1|PTK2|RAC1|FZD4|ATRN|ITGA8|VAMP3|MERTK|CIB1|PDPN|FERMT2|ATRNL1|RADIL|PARVA|AKIP1|CASS4|NTN4|DOCK5|WASHC2C	111	substrate adhesion-dependent cell spreading
GO:0010810	-7.2			-3.1							GO Biological Processes	47	2.50857	ACVRL1|APOD|RHOA|CD36|DNM2|EMP2|EPHA1|FBLN2|FGG|FN1|CCN1|ILK|ITGA3|JUP|KDR|LGALS1|LIMS1|TACSTD2|NEDD9|NID1|SERPINE1|PIK3R1|PLAU|PTK2|RAC1|ROCK1|RSU1|CCL21|UTRN|VEGFA|FZD4|EDIL3|CORO2B|CIB1|PDPN|LIMCH1|MACF1|MINK1|RIN2|DUSP22|CASS4|PLEKHA2|NDNF|DOCK5|WASHC2C|NPNT|PLET1	111	regulation of cell-substrate adhesion
GO:0007160	-5.6			-4							GO Biological Processes	45	2.25626	ACVRL1|APOD|RHOA|BCR|CD36|EMP2|EPHA1|FGG|FN1|ILK|ITGA3|ITGB3|ITGB4|ITGB6|JUP|KDR|LIMS1|NID1|SERPINE1|PECAM1|PIK3R1|PLAU|PTK2|RAC1|ROCK1|CCL21|UTRN|VEGFA|PPFIA1|ITGA8|ADAM9|TAOK2|CORO2B|CIB1|SORBS1|LYVE1|FERMT2|LIMCH1|MACF1|MINK1|RIN2|DUSP22|PLEKHA2|NPNT|PLET1	111	cell-matrix adhesion
GO:0010811	-5.3										GO Biological Processes	29	2.75313	CD36|DNM2|EMP2|EPHA1|FBLN2|FGG|FN1|CCN1|ILK|ITGA3|JUP|KDR|LIMS1|NEDD9|NID1|RAC1|ROCK1|RSU1|CCL21|UTRN|VEGFA|EDIL3|CIB1|RIN2|CASS4|PLEKHA2|NDNF|DOCK5|NPNT	111	positive regulation of cell-substrate adhesion
GO:0050727				-9.7							GO Biological Processes	50	3.0105	ALOX15|AOAH|BIRC2|BIRC3|CFB|SERPING1|C2|C3|C5AR1|C9|CASP4|ETS1|FCER1G|GATA3|GPR4|GPS2|HGF|HLA-DRB1|IL1B|JAK2|LYN|MMP9|ABCC1|NT5E|CFP|PIK3CG|PRKCD|PROS1|PTGER4|PTGS2|PTPRC|RB1|SNCA|SOD1|TEK|TLR2|TLR3|TLR4|TNFRSF1B|ZYX|RIPK1|OSMR|TREX1|APPL1|PYCARD|SELENOS|NFKBIZ|GBP5|NAPEPLD|CCR2	112	regulation of inflammatory response
GO:0009617	-3.8			-7.9							GO Biological Processes	57	2.45791	AXL|B2M|C3|C5AR1|CD14|CD86|CD68|CSF2RB|F2R|FCER1G|HLA-DRB1|IGHM|JCHAIN|IL1B|IL10RA|IL12RB2|IRF5|JAK2|LYN|SMAD6|OAS2|PDE4D|CFP|SERPINB9|PRKCD|PRKCE|KLK7|PTGER4|PTGS2|RNASE6|SNCA|SYK|TLR2|TLR3|TLR4|TMF1|TNFRSF1B|VIL1|VIM|LITAF|ISG15|OPTN|IFI44|PLAAT3|IRAK3|PYCARD|TBK1|ERAP1|TENT5A|SELENOS|WDR35|SEH1L|HMCN1|GBP5|CMPK2|SGMS1|TICAM2	112	response to bacterium
GO:0032103	-6.3			-6.9							GO Biological Processes	33	3.16502	BMPR2|C3|C5AR1|CSF1R|ETS1|FCER1G|GPR4|IL1B|JAK2|ABCC1|PIK3CG|KLK7|PTGER4|PTGS2|SNCA|TLR2|TLR3|TLR4|RIPK1|OSMR|RIPOR2|USP15|OPTN|APPL1|TBK1|DDX60|NFKBIZ|NDEL1|GBP5|MOSPD2|ANO6|NAPEPLD|CCR2	112	positive regulation of response to external stimulus
GO:0050729	-2.7			-6.5							GO Biological Processes	21	4.3214	C3|ETS1|FCER1G|GPR4|IL1B|JAK2|ABCC1|PIK3CG|PTGER4|PTGS2|SNCA|TLR2|TLR3|TLR4|RIPK1|OSMR|APPL1|NFKBIZ|GBP5|NAPEPLD|CCR2	112	positive regulation of inflammatory response
GO:0004003		-9.6									GO Molecular Functions	13	10.7099	CHD3|DNA2|MCM2|MCM5|MCM7|RAD51|RFC2|RFC4|RFC5|POLQ|CHTF8|DSCC1|PIF1	113	ATP-dependent DNA helicase activity
GO:0008026		-9.6									GO Molecular Functions	13	10.7099	CHD3|DNA2|MCM2|MCM5|MCM7|RAD51|RFC2|RFC4|RFC5|POLQ|CHTF8|DSCC1|PIF1	113	ATP-dependent helicase activity
GO:0070035		-9.6									GO Molecular Functions	13	10.7099	CHD3|DNA2|MCM2|MCM5|MCM7|RAD51|RFC2|RFC4|RFC5|POLQ|CHTF8|DSCC1|PIF1	113	purine NTP-dependent helicase activity
GO:0017116		-9									GO Molecular Functions	12	10.9845	DNA2|MCM2|MCM5|MCM7|RAD51|RFC2|RFC4|RFC5|POLQ|CHTF8|DSCC1|PIF1	113	single-stranded DNA-dependent ATP-dependent DNA helicase activity
GO:0043142		-9									GO Molecular Functions	12	10.9845	DNA2|MCM2|MCM5|MCM7|RAD51|RFC2|RFC4|RFC5|POLQ|CHTF8|DSCC1|PIF1	113	single-stranded DNA-dependent ATPase activity
GO:0019900	-9.5	-9.4	-4.9	-4.1							GO Molecular Functions	122	1.87403	ACTB|ACVR1|ACVRL1|ANGPT1|RHOA|RHOB|RHOG|ARRB1|ATP1B1|BTG1|CALM2|CASP1|CASP9|CAV1|CAV2|CDH5|CDKN1A|CDKN1B|CDKN2B|CEBPA|CSPG4|CTNND1|CYLD|ACE|DNM2|DUSP1|DUSP5|DUSP6|EMP2|EPHA1|GCH1|NR3C1|IKBKB|ILK|JUP|KCNA5|LIMS1|NBR1|MAP3K5|MSN|NEDD9|NPR1|PAK2|PDGFRB|PER1|PFKM|PIK3R1|PKP2|PPP1CB|PRKAB2|MAP2K1|PTK2|PTPN1|RAC1|TRIM27|SLC12A4|STAT3|TGFBR2|USF1|UTRN|VDAC1|ZFP36|MAPKAPK3|BCAR3|CAVIN2|BECN1|TRADD|ADAM9|…	114	kinase binding
R-HSA-449147	-8.2			-9.4		-2.5					Reactome Gene Sets	45	3.17375	ALOX15|BCL2L1|CD86|CDC42|CSF1R|CSF2RA|CSF2RB|GATA3|HGF|IL1B|IL1RAP|IL10RA|IL12RB2|IL15RA|ITGB1|ITGB2|JAK2|LCP1|LYN|MAOA|MEF2A|MMP9|PIK3CA|PIK3CB|MAP2K3|PSMB8|PSMB9|PSMC2|PSME1|PSME2|PTGS2|PTPN4|SOD1|STAT1|SYK|ZEB1|TIMP1|TNFRSF1B|VCAM1|VIM|OSMR|IRAK3|TBK1|IRAK4|CCR2	115	Signaling by Interleukins
R-HSA-6785807	-3.5			-6.2							Reactome Gene Sets	17	5.11784	ALOX15|BCL2L1|GATA3|HGF|IL1B|ITGB1|ITGB2|JAK2|MAOA|MMP9|PTGS2|STAT1|ZEB1|TIMP1|TNFRSF1B|VCAM1|VIM	115	Interleukin-4 and Interleukin-13 signaling
GO:0030198	-9.4			-4.6							GO Biological Processes	77	2.24641	APP|ATP7A|BCL3|BGN|CAPG|CAPN1|CAPN2|CAPNS1|CAV1|CAV2|CD47|COL4A1|COL4A2|COL4A3|COL4A4|COL15A1|CST3|FBLN2|FGFR4|FGG|FOXF2|FN1|GSN|HPN|ICAM1|ICAM2|CCN1|ITGA3|ITGA9|ITGB3|ITGB4|ITGB6|KDR|LAMA2|LAMA4|LAMB3|MATN1|MFAP4|MMP1|MMP2|MMP15|MMP19|MYO1E|NFKB2|NID1|FURIN|SERPINE1|PDGFB|PECAM1|SERPINB5|HTRA1|PTK2|QSOX1|SPINT1|TGFBR1|TNXB|ITGA8|ADAMTS2|ADAMTS1|FLOT1|RAMP2|PDPN|ADAMTS5|RGCC|F11R|SULF2|JAM2|NTN4|…	116	extracellular matrix organization
GO:0043062	-9.4			-4.2							GO Biological Processes	85	2.14952	ABCA1|APP|ATP7A|BCL3|BGN|CAPG|CAPN1|CAPN2|CAPNS1|CAV1|CAV2|CD36|CD47|COL4A1|COL4A2|COL4A3|COL4A4|COL15A1|CST3|FBLN2|FGFR4|FGG|FOXF2|FN1|GSN|HPN|HYAL1|ICAM1|ICAM2|CCN1|ITGA3|ITGA9|ITGB3|ITGB4|ITGB6|KDR|LAMA2|LAMA4|LAMB3|LPL|MATN1|MFAP4|MMP1|MMP2|MMP15|MMP19|MYO1E|NFKB2|NID1|FURIN|SERPINE1|PDGFB|PECAM1|SERPINB5|HTRA1|PTK2|QSOX1|SDCBP|SPINT1|TGFBR1|TNXB|TSG101|ITGA8|LIPG|ADAMTS2|ADAMTS1|FLOT1|RAMP2|…	116	extracellular structure organization
R-HSA-1474244	-7.4	-3.6		-2.7							Reactome Gene Sets	59	2.27025	APP|BGN|CAPN1|CAPN2|CAPN3|CAPNS1|CAST|CD47|COL4A1|COL4A2|COL4A3|COL4A4|COL15A1|CTSD|FBLN2|FGG|FN1|ICAM1|ICAM2|ITGA3|ITGA9|ITGB3|ITGB4|ITGB6|KDR|LAMA2|LAMA4|LAMB3|MATN1|MFAP3|MFAP4|MMP1|MMP2|MMP15|MMP19|NID1|FURIN|SERPINE1|PDGFB|PECAM1|PRKCA|HTRA1|PSEN1|TNXB|LTBP4|ITGA8|ADAM9|ADAMTS2|ADAMTS1|ADAMTS5|NCSTN|CAPN7|PCOLCE2|F11R|P3H2|JAM2|NTN4|PHYKPL|LAMA1	116	Extracellular matrix organization
GO:0005178	-5.2			-3.1							GO Molecular Functions	32	2.57381	CD9|COL4A3|EMP2|FGF1|FN1|ICAM1|ICAM2|CCN1|ILK|ITGA3|ITGB3|ITGB4|ITGB6|KDR|LGALS8|MFGE8|MYH9|PRKCA|PTK2|TLN1|TSPAN8|TNXB|UTRN|LTBP4|PLPP3|ADAM9|EDIL3|FERMT2|ADAMTS5|F11R|JAM2|NPNT	116	integrin binding
R-HSA-168898	-9.3			-6.6							Reactome Gene Sets	42	3.13838	AGER|APP|BPI|CASP8|CD36|MAP3K8|DNM2|DUSP6|FGG|FOS|IKBKB|IRAK2|JUN|MEF2C|NFKB1|NFKB2|NFKBIA|PIK3C3|MAPK10|MAP2K1|LGMN|RPS6KA2|S100A1|S100A8|S100A9|S100A12|SFTPD|UBB|UBE2D2|MAPKAPK3|EEA1|IKBKG|RIPK2|TANK|TLR6|NOD1|NKIRAS1|PIK3R4|VRK3|PELI1|UNC93B1|SFTPA1	117	Toll-like Receptor Cascades
hsa04010	-8.7	-3.1					-2.5				KEGG Pathway	65	2.35262	ANGPT1|ARAF|ARRB1|BDNF|MAP3K8|DDIT3|DUSP1|DUSP5|DUSP6|EPHA2|ELK4|FGF1|FGF7|FGFR1|FGFR4|VEGFD|FLT4|FOS|GNA12|IKBKB|JUN|KDR|MEF2C|MAP3K3|MAP3K5|MET|NFKB1|NFKB2|PAK2|PDGFB|PDGFRB|PLA2G4A|PPM1A|PPM1B|PRKCA|MAPK10|MAPK13|MAP2K1|RAC1|RAP1B|RNASE1|RNASE3|RPS6KA2|MAPK12|TGFA|TGFBR1|TGFBR2|VEGFA|IL1R2|MAPKAPK3|NCOA3|MAP4K3|IKBKG|LAMTOR3|TRADD|FGF18|TAOK2|RAPGEF2|TANK|RASGRP1|GADD45G|RASGRP3|TAOK3|CACNA2D3…	117	MAPK signaling pathway
R-HSA-166016	-6.7			-4							Reactome Gene Sets	33	2.96287	AGER|APP|BPI|CASP8|CD36|MAP3K8|DNM2|DUSP6|FOS|IKBKB|IRAK2|JUN|MEF2C|NFKB1|NFKB2|NFKBIA|MAPK10|MAP2K1|RPS6KA2|S100A12|SFTPD|UBB|UBE2D2|MAPKAPK3|IKBKG|RIPK2|TANK|TLR6|NOD1|NKIRAS1|VRK3|PELI1|SFTPA1	117	Toll Like Receptor 4 (TLR4) Cascade
R-HSA-168179	-6.7										Reactome Gene Sets	28	3.30918	AGER|APP|CD36|MAP3K8|DUSP6|FOS|IKBKB|IRAK2|JUN|MEF2C|NFKB1|NFKB2|NFKBIA|MAPK10|MAP2K1|RPS6KA2|S100A12|SFTPD|UBB|MAPKAPK3|IKBKG|RIPK2|TLR6|NOD1|NKIRAS1|VRK3|PELI1|SFTPA1	117	Toll Like Receptor TLR1:TLR2 Cascade
R-HSA-181438	-6.7										Reactome Gene Sets	28	3.30918	AGER|APP|CD36|MAP3K8|DUSP6|FOS|IKBKB|IRAK2|JUN|MEF2C|NFKB1|NFKB2|NFKBIA|MAPK10|MAP2K1|RPS6KA2|S100A12|SFTPD|UBB|MAPKAPK3|IKBKG|RIPK2|TLR6|NOD1|NKIRAS1|VRK3|PELI1|SFTPA1	117	Toll Like Receptor 2 (TLR2) Cascade
GO:0010256	-9			-9.3	-6.5				-2.6		GO Biological Processes	45	3.1397	CDC42|F2R|GOLGB1|AGFG1|LMNA|PRKCB|PRKCD|PSAP|PTPRC|RFX2|SOD1|SPTA1|TMF1|RAB7A|USO1|GCC2|OPTN|STAM2|ZMPSTE24|TMED2|PDCD10|CLASP1|SYNE1|ATL3|CHMP2B|GORASP2|MYOF|SNX10|EHD3|VPS36|SNX9|DNAJC28|RAB22A|MPP5|ATP8B4|NDEL1|HOOK3|FHDC1|WHAMM|VPS37A|TOR1AIP2|ANO6|REEP3|TICAM2|MIA3	118	endomembrane system organization
GO:1903827	-9.2	-3.9	-7.7	-7.2	-2.4	-5					GO Biological Processes	96	2.02899	ACTB|ANGPT1|APOD|AR|RHOG|BDNF|BNIP3L|CASP8|CAV3|CD36|CSNK2A2|CYLD|TOR1A|EPHA2|EMD|FYN|GSN|HFE|INSIG1|ITGA3|JUP|LGALS3|MSN|MYO1C|NUCB1|PIK3R1|PPM1A|PRKAA1|PRKCH|PSEN1|PTPN1|SORL1|SPTBN1|STAC|STX4|VAMP7|GPR137B|TP53BP2|TSG101|TXN|FZD9|STX7|PPFIA1|NUMB|VAMP8|SNX3|RAB11A|SQSTM1|CRIPT|TMEM59|BAG3|TM9SF4|BCAP31|CIB1|SORBS1|OS9|RER1|ABLIM3|RUFY3|PPP1R13B|LEPROTL1|RAB11FIP5|LDLRAP1|FBXO4|NPTN|ERLEC1|TAX1…	119	regulation of cellular protein localization
GO:0032386	-4.8	-3	-4.5	-3.8	-2.4						GO Biological Processes	69	1.79993	ANGPT1|APOD|ARHGAP1|BNIP3L|CD36|CRYAB|CSNK2A2|EMD|FER|FYN|HMOX1|HTR1B|INSIG1|JUP|MSN|MYO1C|NUCB1|PIK3R1|PPM1A|PRKAA1|MAP2K1|PSEN1|PTPN1|RAP1B|SCP2|SORL1|STXBP2|VAMP1|VAMP7|TXN|WNT7A|VAMP8|SNX3|VAMP3|BAG3|TM9SF4|GAB2|BCAP31|CIB1|OS9|RNF139|ABLIM3|RUFY3|SNAPIN|BACE1|LDLRAP1|ERLEC1|PLA2G3|SAR1B|INPP5K|NRDE2|RBM22|EDEM2|TMEM30A|VPS11|CEMIP|USP36|VPS18|PINK1|RIPOR1|ZC3H12A|FBXL20|BORCS5|MIEF2|UHMK1|TA…	119	regulation of intracellular transport
GO:0000041	-9.2										GO Biological Processes	35	3.525	ARHGAP1|ATOX1|ATP6V1B2|ATP6V1C1|ATP6V1E1|ATP6V0B|ATP6V0A1|ATP6AP1|ATP7A|SLC31A2|CP|DNM2|HFE|TRPC3|TRPC6|SLC30A1|SLC30A4|ATP6V0E1|ATP6V0D1|COX17|SLC30A9|LMTK2|ISCU|SLC40A1|ATP6V1D|ATP6V1H|TMEM165|MCOLN1|SLC39A8|TMEM163|SLC25A28|SLC39A13|SLC39A11|ATP6V1C2|REP15	120	transition metal ion transport
hsa05120	-8.7										KEGG Pathway	26	4.24134	ATP6V1B2|ATP6V1C1|ATP6V1E1|ATP6V0B|ATP6V0A1|ATP6AP1|IKBKB|JUN|MET|NFKB1|NFKBIA|MAPK10|MAPK13|RAC1|RNASE1|MAPK12|TJP1|IKBKG|ATP6V0E1|ATP6V0D1|NOD1|F11R|ATP6V1D|ATP6V1H|JAM2|ATP6V1C2	120	Epithelial cell signaling in Helicobacter pylori infection
ko05120	-8.4										KEGG Pathway	25	4.25813	ATP6V1B2|ATP6V1C1|ATP6V1E1|ATP6V0B|ATP6V0A1|ATP6AP1|IKBKB|JUN|MET|NFKB1|NFKBIA|MAPK10|MAPK13|RAC1|MAPK12|TJP1|IKBKG|ATP6V0E1|ATP6V0D1|NOD1|F11R|ATP6V1D|ATP6V1H|JAM2|ATP6V1C2	120	Epithelial cell signaling in Helicobacter pylori infection
GO:0015682	-7.5										GO Biological Processes	17	5.46934	ARHGAP1|ATP6V1B2|ATP6V1C1|ATP6V1E1|ATP6V0B|ATP6V0A1|ATP6AP1|DNM2|HFE|ATP6V0E1|ATP6V0D1|LMTK2|ATP6V1D|ATP6V1H|MCOLN1|ATP6V1C2|REP15	120	ferric iron transport
GO:0033572	-7.5										GO Biological Processes	17	5.46934	ARHGAP1|ATP6V1B2|ATP6V1C1|ATP6V1E1|ATP6V0B|ATP6V0A1|ATP6AP1|DNM2|HFE|ATP6V0E1|ATP6V0D1|LMTK2|ATP6V1D|ATP6V1H|MCOLN1|ATP6V1C2|REP15	120	transferrin transport
GO:0090087	-9.2		-3.6	-4.5							GO Biological Processes	112	1.91045	AGER|AIF1|ANGPT1|SLC25A5|ANXA1|APOD|ARRB1|BMP6|BNIP3L|C5|CD36|CD74|CFTR|CSNK2A2|EMD|FGG|FN1|FYN|GLUD1|GPLD1|HADH|HFE|ICA1|IFNGR1|INHBB|INSIG1|ITPR1|ITPR3|JUP|KCNA5|LPL|MYO1C|NUCB1|ORM2|P2RX7|PIK3C3|PIK3R1|PPM1A|SRGN|PRKAA1|PRKCA|PSEN1|PSMD9|PTPN1|RAC1|S100A8|SORL1|STAT3|STX4|VAMP7|TMBIM6|TSG101|TNFSF4|TXN|VSNL1|ARHGEF5|NPFF|SNX3|ADAM9|RAB11A|HMGN3|VAMP3|BAG3|RAB11FIP3|TM9SF4|C2CD2L|NR1H3|BCAP31|T…	121	regulation of peptide transport
GO:0051223	-9.1		-3.2	-4.6					-2.5		GO Biological Processes	108	1.93035	AGER|AIF1|ANGPT1|SLC25A5|ANXA1|APOD|ARRB1|BMP6|BNIP3L|C5|CD36|CFTR|CSNK2A2|EMD|FGG|FN1|FYN|GLUD1|GPLD1|HADH|ICA1|IFNGR1|INHBB|INSIG1|ITPR1|ITPR3|JUP|KCNA5|LPL|MYO1C|NUCB1|ORM2|P2RX7|PIK3C3|PIK3R1|PPM1A|SRGN|PRKAA1|PRKCA|PSEN1|PSMD9|PTPN1|RAC1|SORL1|STAT3|STX4|VAMP7|TMBIM6|TSG101|TNFSF4|TXN|VSNL1|ARHGEF5|NPFF|SNX3|ADAM9|RAB11A|HMGN3|VAMP3|BAG3|RAB11FIP3|TM9SF4|C2CD2L|NR1H3|BCAP31|TLR6|CIB1|OS9|ABL…	121	regulation of protein transport
GO:0070201	-8.9		-4.9	-4.6		-3.2					GO Biological Processes	113	1.88314	AGER|AIF1|ANGPT1|SLC25A5|ANXA1|APOD|ARRB1|BMP6|BNIP3L|C5|CASP8|CD36|CFTR|CSNK2A2|CTSD|EMD|FGG|FN1|FYN|GLUD1|GPLD1|HADH|ICA1|IFNGR1|INHBB|INSIG1|ITPR1|ITPR3|JUP|KCNA5|LPL|MYO1C|NUCB1|ORM2|P2RX7|PIK3C3|PIK3R1|PPM1A|SRGN|PRKAA1|PRKCA|PSEN1|PSMD9|PTPN1|RAC1|SORL1|STAT3|STX4|VAMP7|TMBIM6|TP53BP2|TSG101|TNFSF4|TXN|VSNL1|ARHGEF5|NPFF|SNX3|ADAM9|RAB11A|HMGN3|VAMP3|BAG3|RAB11FIP3|TM9SF4|C2CD2L|NR1H3|BCAP3…	121	regulation of establishment of protein localization
GO:0051046	-8.7			-4.1							GO Biological Processes	119	1.83038	GRK2|AGER|AIF1|SLC25A5|ANXA1|ARRB1|ATP6AP1|BCR|BMP6|C5|CD74|CFTR|EDN1|EDN3|EDNRB|FER|FGFR1|FGG|FN1|GLUD1|GNAI2|GPLD1|HADH|HFE|HMOX1|HTR1B|ICA1|IFNGR1|INHA|INHBB|ITPR1|ITPR3|KCNA5|LPL|SMAD4|MAOB|MEF2C|MYO6|NPR1|ORM2|P2RX4|P2RX7|PIK3C3|SRGN|PRKCA|PSMD9|RAB27A|RAC1|RAP1B|S100A8|SDCBP|SLC6A4|SNCG|SORL1|STAT3|STX4|STXBP2|VAMP1|VAMP7|TAC1|TMBIM6|TSG101|TNFSF4|VSNL1|WNT7A|SLC30A1|NPFF|VAMP8|ADAM9|HMGN3|…	121	regulation of secretion
GO:1903530	-8.1			-4							GO Biological Processes	110	1.84109	GRK2|AGER|AIF1|SLC25A5|ANXA1|ARRB1|ATP6AP1|BCR|BMP6|C5|CFTR|EDN1|EDN3|FER|FGFR1|FGG|FN1|GLUD1|GNAI2|GPLD1|HADH|HFE|HMOX1|HTR1B|ICA1|IFNGR1|INHA|INHBB|ITPR1|ITPR3|KCNA5|LPL|SMAD4|MAOB|MEF2C|ORM2|P2RX7|PIK3C3|SRGN|PRKCA|PSMD9|RAB27A|RAC1|RAP1B|SDCBP|SLC6A4|SNCG|SORL1|STAT3|STX4|STXBP2|VAMP1|VAMP7|TAC1|TMBIM6|TSG101|TNFSF4|VSNL1|WNT7A|SLC30A1|NPFF|VAMP8|ADAM9|HMGN3|VAMP3|VPS4B|RAB11FIP3|GAB2|C2CD2L|…	121	regulation of secretion by cell
GO:0019216	-9.2			-3.3							GO Biological Processes	81	2.17669	ABCA1|ACACB|ACADVL|ACOX1|ALAS1|ANXA1|APOD|ASAH1|BBS4|BMP6|TSPO|CAPN2|CAV1|CD36|CD74|CREBL2|EGR1|FGF1|FGFR4|FMO5|GPLD1|HMGCS2|HPGD|IDH1|CCN1|INSIG1|ME1|NFE2L1|NFKB1|NPAS2|PDGFB|PDGFRB|PIK3R1|PPARA|PPARG|PRKAA1|PRKAB2|PTK2|RARRES2|RBL2|RORA|SCD|CCL21|SORL1|THRA|NSMAF|PLPP1|NCOA1|MTMR1|SOCS2|MTMR3|KLF4|GGPS1|NCOR1|NR1D2|NR1H3|VAV3|NPC2|SORBS1|WDTC1|SIRT3|MLYCD|LDLRAP1|ZBTB20|WDR91|GRHL1|PIK3R4|G0S2|…	122	regulation of lipid metabolic process
GO:1902532	-9.2			-7.8	-3.4						GO Biological Processes	100	1.99348	RHOA|ARRB1|ATF3|BCL3|CALM2|CASP8|CAV1|CAV3|CD74|CLIC2|CYLD|DDIT3|DDX3X|DUSP1|DUSP5|DUSP6|EPHA2|FBP1|GBA|GNAI2|GPX1|GSTM2|ITGA3|ITPR1|SMAD4|MARK3|MCL1|MET|MTM1|P2RX7|PER1|PLAUR|PPM1A|PPM1B|PPP2R5B|PRKAA1|PTPN1|RGS3|RORA|SMPD1|SORL1|TMBIM6|TIMP3|TPT1|UBE2B|DYRK3|DYRK2|RIOK3|SOCS2|LIMD1|NOL3|KLF4|SLC9A3R1|GSTO1|NCOR1|MFN2|ARHGAP25|TANK|RANBP9|HIPK3|SPRY1|CREB3|CIB1|STK38|SIRT3|SH3BP4|SESN1|RRM2B|VRK…	123	negative regulation of intracellular signal transduction
GO:0006469	-5.2		-2.8	-5.1							GO Biological Processes	46	2.16576	ADARB1|CAV1|CAV3|CDKN1A|CDKN1B|CDKN2B|CEBPA|DUSP1|DUSP5|DUSP6|EPHA1|GBA|ILK|LRP6|PAK2|PSEN1|PTPN1|TRIM27|RGS3|SMPD1|SORL1|TAF7|TSG101|GPRC5A|GMFG|MVP|HIPK3|TRIB1|SPRY1|CIB1|STK38|FBXO7|WWTR1|TAOK3|INPP5K|RASIP1|DBNDD2|INKA2|DUSP22|ZFYVE28|CDK5RAP3|DUSP16|SPRY4|ITPRIP|SMCR8|DAB2IP	123	negative regulation of protein kinase activity
GO:0043409	-4.8										GO Biological Processes	37	2.29165	ARRB1|ATF3|CAV1|CAV3|CYLD|DUSP1|DUSP5|DUSP6|GBA|SMAD4|P2RX7|PER1|PTPN1|RGS3|SMPD1|SORL1|TIMP3|KLF4|SLC9A3R1|NCOR1|RANBP9|HIPK3|SPRY1|STK38|SIRT3|VRK3|TAOK3|INPP5K|NDRG2|PINK1|CDK5RAP3|DUSP16|SPRY4|SIRPA|DAB2IP|FLCN|KLHL31	123	negative regulation of MAPK cascade
M5937		-9.2			-2.6						Hallmark Gene Sets	40	3.29535	AK4|ALDH7A1|CDK1|COL5A1|EGFR|ENO1|GPC4|FKBP4|SLC37A4|GALE|GOT2|GYS1|HK2|HMMR|STMN1|LCT|MIF|MPI|NASP|PGAM2|PKM|PLOD2|PYGB|SDHC|AURKA|TPI1|STC2|B4GALT2|ARTN|MED24|GNPDA1|GNE|KIF20A|KDELR3|ECD|FAM162A|GMPPA|CLN6|PGM2|DEPDC1	124	HALLMARK GLYCOLYSIS
GO:0019904	-9.1	-7.6	-5.9	-5.3							GO Molecular Functions	116	1.88169	ACOX1|APP|AR|RHOA|ARHGAP1|CALM2|CAPG|CASP1|CASP8|CASP9|CASP10|CFTR|DDIT3|DNM2|EBF1|ETV6|FGFR1|FN1|FYN|GNAI3|GPX1|GUSB|ICA1|ID3|ILK|INPP5A|ITGA3|JUN|LAMP2|SMAD2|MCL1|MEF2C|MAP3K5|MLF1|CITED1|MYH9|MYO1D|NFE2L1|OSBP|PAWR|PLAUR|PLSCR1|PPARA|PPARG|PSEN1|PTK2|RAB27A|SCNN1A|SCNN1B|SNTA1|TGFBR3|TGM2|THRA|TLN1|TP53BP2|UVRAG|ZBTB16|NCOA3|FZD4|IKBKG|TRADD|ADAM9|RIPK2|SQSTM1|BCL10|AP4M1|TCEAL1|SLC9A3R1|ARHGA…	125	protein domain specific binding
GO:0017038		-4.9	-4.3			-9.1					GO Biological Processes	26	4.93842	AGTR2|CSE1L|HSP90AB1|HSPD1|IPO5|NUP88|PEX14|HDAC3|ZPR1|PDCD5|NUTF2|TIMM17B|PHB2|TNPO3|NXT1|PAM16|FAM53C|UFM1|NUP133|IPO4|NUP85|TIMM50|NUP35|DNAJC19|CHCHD4|ROMO1	126	protein import
GO:0034504		-4.3	-7.4			-9					GO Biological Processes	30	4.2582	AGTR2|BYSL|CSE1L|DKC1|HSP90AB1|IPO5|NUP88|RANGAP1|TCP1|CCT3|HDAC3|ZPR1|NUTF2|MCRS1|CCT7|CCT4|CCT2|PHB2|CCT5|RRS1|TNPO3|POLR1A|NXT1|FAM53C|UFM1|WRAP53|NUP133|IPO4|NUP85|NUP35	126	protein localization to nucleus
GO:0051170		-5.2	-4.3			-7.2					GO Biological Processes	21	4.82845	AGTR2|CSE1L|HSP90AB1|IPO5|NUP88|SNRPD3|SNRPE|SNRPG|HDAC3|ZPR1|NUTF2|DDX20|PHB2|TNPO3|NXT1|FAM53C|UFM1|NUP133|IPO4|NUP85|NUP35	126	import into nucleus
GO:0006606		-5.3	-4.2			-5.4					GO Biological Processes	17	4.45597	AGTR2|CSE1L|HSP90AB1|IPO5|NUP88|HDAC3|ZPR1|NUTF2|PHB2|TNPO3|NXT1|FAM53C|UFM1|NUP133|IPO4|NUP85|NUP35	126	protein import into nucleus
M5953	-4.5			-9.1							Hallmark Gene Sets	28	4.55187	BIRC3|CFB|BPGM|CD37|CSF2RA|CTSS|HBEGF|ETS1|FCER1G|IL1B|IL10RA|ITGB2|LCP1|MMP9|ABCB1|PSMB8|PTGS2|RBP4|SPP1|STRN|TNFRSF1B|GPNMB|PPP1R15A|NIN|TLR8|ANKH|DCBLD2|TOR1AIP2	127	HALLMARK KRAS SIGNALING UP
GO:0008608		-9.1									GO Biological Processes	16	7.75377	CCNB1|CENPC|CENPE|ECT2|NEK2|AURKC|AURKB|NDC80|SPAG5|RACGAP1|RCC2|KNL1|CDT1|NUF2|KNSTRN|SGO1	128	attachment of spindle microtubules to kinetochore
GO:0051988		-5.6									GO Biological Processes	8	10.1395	CCNB1|ECT2|NEK2|AURKB|SPAG5|RACGAP1|RCC2|KNSTRN	128	regulation of attachment of spindle microtubules to kinetochore
GO:0051984		-4.6	-3								GO Biological Processes	11	5.49225	CCNB1|CDC6|DDX11|FEN1|NUMA1|AURKB|DLGAP5|RCC2|RAD18|SMC6|CDT1	128	positive regulation of chromosome segregation
GO:0045005		-9.1									GO Biological Processes	18	6.74049	BLM|BRCA2|DDX11|DNA2|MSH3|PCNA|POLE|RAD51|TIMELESS|SMARCAL1|EXD2|ZGRF1|FANCM|NUCKS1|EME1|PRIMPOL|MMS22L|CENPS	129	DNA-dependent DNA replication maintenance of fidelity
GO:0031297		-7.9									GO Biological Processes	15	7.06146	BLM|BRCA2|DDX11|DNA2|PCNA|RAD51|SMARCAL1|EXD2|ZGRF1|FANCM|NUCKS1|EME1|PRIMPOL|MMS22L|CENPS	129	replication fork processing
GO:0016579	-3.2		-9			-8.8					GO Biological Processes	44	3.0869	ACTL6A|APC|EP300|MDM2|MDM4|PSMA4|PSMC1|PSMC4|PSMD12|RAD23B|MAP3K7|TRAF3|TRAF6|UBE2D1|USP1|USP7|STAM|SUPT3H|USP14|USP2|USP34|CCP110|USP33|OTUD3|USP24|UCHL5|OTUD6B|UIMC1|INO80|OTUD4|ZRANB1|INO80D|USP47|ASXL2|YOD1|MBD5|USP37|SUDS3|USP46|BRCC3|ACTR8|MYSM1|KDM1B|INO80E	130	protein deubiquitination
R-HSA-5688426	-2.6		-8.4			-8.3					Reactome Gene Sets	44	2.95179	ACTL6A|APC|EP300|IDE|MDM2|MDM4|PSMA4|PSMC1|PSMC4|PSMD12|RAD23B|MAP3K7|TGFB1|TRAF3|TRAF6|UBE2D1|USP7|STAM|AXIN2|TNKS|USP14|USP2|USP34|CCP110|USP33|OTUD3|USP24|UCHL5|UIMC1|INO80|ZRANB1|INO80D|USP47|ASXL2|YOD1|MBD5|USP37|SUDS3|BRCC3|TNKS2|ACTR8|MYSM1|KDM1B|INO80E	130	Deubiquitination
GO:0019783			-4.8								GO Molecular Functions	21	3.26887	USP1|USP7|USP14|USP2|USP34|USP33|OTUD3|USP24|SENP6|SENP1|UCHL5|OTUD6B|OTUD4|ZRANB1|USP47|YOD1|USP37|USP46|BRCC3|ALG13|MYSM1	130	ubiquitin-like protein-specific protease activity
GO:0048871	-8.8			-5.8							GO Biological Processes	88	2.06321	ACACB|ACADVL|ACTB|ADCY3|ADCY9|AQP2|ATP6AP1|BBS2|BBS4|BMP6|CAV1|CD36|CFTR|TPP1|CTSH|DDIT3|S1PR1|EDNRB|EGR1|GATM|GBA|GPX1|HADH|HFE|ID1|ITGB3|LAMA4|LCN2|LEPR|LIPA|MET|MTF1|MYO5B|NOS3|NPR3|P2RX4|P2RX7|PDGFRB|PRKAA1|PRKAB2|PRKCA|RAC1|RP1|SCD|SCNN1A|SCNN1B|SFTPD|STAT3|STAT6|TFE3|THRA|GPR137B|UBB|VEGFA|OGT|RAB11A|IP6K1|PLEKHM1|MFN2|NR1D2|NR1H3|GADD45G|ADAMTS5|WHRN|WWTR1|NPHP3|GRHL1|SLC40A1|G0S2|CLDN18|V…	131	multicellular organismal homeostasis
GO:0060627	-8.8			-6.7	-5.3				-2.6		GO Biological Processes	95	2.00055	ANGPT1|ANXA1|APP|ARHGAP1|ARRB1|ATP6AP1|BCR|C4A|C4BPA|CAV1|CAV3|CD36|CD47|CFTR|DNM2|TOR1A|FER|FGG|GNAI2|NCKAP1L|HFE|HMOX1|HTR1B|INSIG1|ITGB3|LGALS3|MFGE8|MSN|SERPINE1|PPARG|PRKAA1|MAP2K1|PSEN1|PTPN1|RAB5B|RAB27A|RAB5C|RAC1|RAP1B|ROCK1|CCL21|SDCBP|SFTPD|SORL1|STX4|STXBP2|VAMP1|VAMP7|TSG101|VEGFA|VSNL1|WNT7A|NUMB|VAMP8|VAMP4|SNX3|RAB11A|VAMP3|VPS4B|GOSR1|ZFYVE16|GAB2|NR1H3|FLOT1|MERTK|RAB10|RNF139|E…	132	regulation of vesicle-mediated transport
GO:0051051	-8			-3.2							GO Biological Processes	87	1.99534	ANGPT1|SLC25A5|ANXA1|APOD|APP|ARHGAP1|ATP7A|BCR|CALM2|CAV1|CAV3|CD36|CD47|CD74|CLIC2|CRYAB|EDN1|FN1|GEM|GCLC|GNAI2|GSTM2|HADH|HMOX1|HTR1B|ICAM1|INHA|INHBB|INSIG1|ITGB3|LGALS3|MAOB|NFKB1|NOS3|SRGN|PSEN1|PSMD9|RAC1|RAP1B|TRIM27|SDCBP|TMBIM6|TXN|VSNL1|SLC30A1|FZD9|NPFF|VAMP8|PEA15|SNX3|VAMP3|SLC9A3R1|GSTO1|VPS4B|BAG3|RAB11FIP3|KCNE2|NR1H3|ARL6IP5|OS9|CYFIP1|ISCU|PNKD|RAB11FIP5|ERLEC1|REM1|RGCC|STXBP…	132	negative regulation of transport
ko04620				-8.8							KEGG Pathway	20	6.25257	CD14|CD86|CTSK|IL1B|IRF5|IRF7|PIK3CA|PIK3CB|MAP2K3|SPP1|STAT1|TLR2|TLR3|TLR4|RIPK1|AKT3|TBK1|IRAK4|TLR8|TICAM2	133	Toll-like receptor signaling pathway
hsa04620				-8.3							KEGG Pathway	20	5.85826	CD14|CD86|CTSK|IL1B|IRF5|IRF7|PIK3CA|PIK3CB|MAP2K3|SPP1|STAT1|TLR2|TLR3|TLR4|RIPK1|AKT3|TBK1|IRAK4|TLR8|TICAM2	133	Toll-like receptor signaling pathway
GO:0032479				-8.2							GO Biological Processes	21	5.46224	CD14|IRF5|IRF7|STAT1|SYK|TLR2|TLR3|TLR4|UBA7|UFD1|TRIM25|UBE2L6|ISG15|TREX1|PYCARD|TBK1|HERC5|TLR8|IFIH1|TRIM56|ITCH	133	regulation of type I interferon production
GO:0032606				-8.1							GO Biological Processes	21	5.37622	CD14|IRF5|IRF7|STAT1|SYK|TLR2|TLR3|TLR4|UBA7|UFD1|TRIM25|UBE2L6|ISG15|TREX1|PYCARD|TBK1|HERC5|TLR8|IFIH1|TRIM56|ITCH	133	type I interferon production
ko05164	-3			-7.1							KEGG Pathway	23	4.32258	FAS|HLA-DMA|HLA-DRB1|AGFG1|IL1B|IRF7|JAK2|OAS1|OAS2|PIK3CA|PIK3CB|PRKCB|MAP2K3|DNAJC3|STAT1|TLR3|TLR4|TRIM25|AKT3|PYCARD|TBK1|IRAK4|IFIH1	133	Influenza A
GO:0019843					-2.7	-8.8					GO Molecular Functions	15	9.21502	RPL8|DDX21|EMG1|RRS1|ERAL1|MRPL18|MRPS18C|MRPS7|PTCD3|IMP3|DDX28|MRPS11|MRPL11|NOL12|UTP23	134	rRNA binding
GO:0042273			-5.1		-3.5	-7	-2.8				GO Biological Processes	14	7.43843	NSA2|RRS1|GTPBP4|RSL1D1|RPL26L1|MRTO4|PAK1IP1|BRIX1|DDX28|MRPL11|LAS1L|NIFK|MAK16|FTSJ3	134	ribosomal large subunit biogenesis
GO:0042255						-5					GO Biological Processes	11	6.4551	RRS1|ERAL1|RRP7A|ABT1|MRPS7|MRTO4|BRIX1|DDX28|DHX37|MRPS11|MRPL11	134	ribosome assembly
M53	-8.7										Canonical Pathways	20	5.38704	CD47|COL4A1|COL4A3|COL4A4|FGG|FN1|CCN1|ITGB3|KDR|LAMA4|PDGFB|PDGFRB|PECAM1|PLAU|PLAUR|PVR|TGFBR2|VEGFA|EDIL3|F11R	135	PID INTEGRIN3 PATHWAY
M160	-6.2										Canonical Pathways	23	3.59985	RHOA|CASP8|CDKN1B|COL4A1|COL4A3|COL4A4|COL15A1|FN1|ILK|ITGB3|KDR|MFGE8|PIK3R1|PI4KA|PTK2|RAC1|ROCK1|TGFBR2|TLN1|VEGFA|EDIL3|VAV3|F11R	135	PID AVB3 INTEGRIN PATHWAY
M18	-5.9										Canonical Pathways	21	3.68522	COL4A1|COL4A3|COL4A4|CSPG4|F13A1|FGG|FN1|ITGA3|ITGA9|LAMA2|LAMA4|LAMB3|NID1|PLAU|PLAUR|TGM2|VEGFA|ITGA8|JAM2|NPNT|LAMA1	135	PID INTEGRIN1 PATHWAY
GO:0006909	-4.1			-8.7							GO Biological Processes	39	3.31943	ALOX15|AXL|C2|C3|CD14|CDC42|FCER1G|IGHM|IL1B|IL15RA|ITGAL|ITGB1|ITGB2|LYN|NCF2|PIK3CA|PIK3CB|PRKCD|PRKCE|PTPRC|RAP1A|SOD1|SYK|TLR2|TLR4|TYROBP|WAS|RAB7A|ARPC1B|CORO1A|TREX1|RAB11FIP2|APPL1|CYFIP2|PYCARD|GULP1|MYO1G|ANO6|TICAM2	136	phagocytosis
GO:0045807				-6							GO Biological Processes	20	4.22251	AXL|B2M|BICD1|C2|C3|CD14|CDC42|FCER1G|IL1B|IL15RA|PPP3CA|PTPRC|RAP1A|SNCA|SOD1|SYK|APLN|APPL1|PYCARD|ANO6	136	positive regulation of endocytosis
GO:0030100	-4.2			-4.9							GO Biological Processes	26	2.93523	ALOX15|AXL|B2M|BICD1|C2|C3|CD14|CDC42|EFNB2|FCER1G|IL1B|IL15RA|PIK3CB|PPP3CA|PTPRC|RAP1A|SNCA|SOD1|SYK|TLR2|APLN|MTMR2|APPL1|PYCARD|RUFY2|ANO6	136	regulation of endocytosis
GO:0050764				-4.7							GO Biological Processes	14	4.64477	ALOX15|C2|C3|FCER1G|IL1B|IL15RA|PTPRC|RAP1A|SOD1|SYK|TLR2|APPL1|PYCARD|ANO6	136	regulation of phagocytosis
GO:0016042	-8.7			-4.9							GO Biological Processes	68	2.29617	ACACB|ACADVL|ACOX1|ASAH1|AUH|CPT1B|CYP27A1|FUCA1|GALC|GBA|GPLD1|HADH|HEXA|HEXB|HPGD|HSD11B1|HSD17B4|IDH1|LIPA|LPL|MMUT|NAGA|PCCB|ENPP2|PEX13|PHYH|PLA2G4A|PLCB4|PPARA|PRKAA1|ABCD3|PEX2|RARRES2|SCP2|SMPD1|SORL1|THRA|ABHD16A|LIPG|SIRT2|PDXDC1|PLCB1|MLYCD|CES3|PLA2G2D|NAAA|PLA2G3|PNPLA8|ABHD5|HSD17B11|AIG1|ACER3|PECR|CYP26B1|BDH2|AKR1B10|NCEH1|ABHD4|ACAD10|BCO2|HINT2|MCEE|ACBD5|ABHD3|PLBD2|LIPH|DAGLB…	137	lipid catabolic process
GO:0032787	-8.5										GO Biological Processes	108	1.88384	ACACB|ACADVL|ACOX1|ADH6|ALOX5AP|ANXA1|APP|AUH|BGN|CAV1|CD36|CD74|CPT1B|CREM|CSPG4|CYP2J2|CYP27A1|EDN1|EPHX1|FBP1|FGFR4|GPX1|GSTM2|HADH|HPGD|HSD17B4|IDH1|INSIG1|LPL|LTA4H|LTC4S|ME1|MMUT|NFE2L1|NPC1|OSBP|P2RX7|PCCB|PEX13|PFKM|PGM1|PHYH|PLA2G4A|PON3|PPARA|PPARG|PRKAA1|PRKAB2|PSEN1|ABCD3|PEX2|SCD|SCP2|STAT3|VDAC1|ALDH5A1|ABHD16A|GNPAT|OGT|DEGS1|VNN2|HACD1|PLAA|LIPG|CYP7B1|QKI|NCOR1|OSBPL2|NR1H3|SLC27…	137	monocarboxylic acid metabolic process
GO:0006631	-8.3			-2.9							GO Biological Processes	74	2.16434	ACACB|ACADVL|ACOX1|ALOX5AP|ANXA1|AUH|CAV1|CD36|CD74|CPT1B|CREM|CYP2J2|EDN1|EPHX1|GPX1|GSTM2|HADH|HPGD|HSD17B4|INSIG1|LPL|LTA4H|LTC4S|MMUT|NFE2L1|PCCB|PEX13|PHYH|PLA2G4A|PON3|PPARA|PPARG|PRKAA1|PRKAB2|ABCD3|PEX2|SCD|SCP2|ABHD16A|GNPAT|DEGS1|HACD1|PLAA|LIPG|QKI|NCOR1|NR1H3|SLC27A3|ACOT7|WDTC1|ACSBG1|MLYCD|NAAA|PLA2G3|PNPLA8|ABHD5|AIG1|ACSL5|ACSM5|PECR|ACSS2|BDH2|GPAM|ELOVL5|ECHDC3|ACAD10|MCEE|ACBD5…	137	fatty acid metabolic process
GO:0044242	-8.1										GO Biological Processes	52	2.54123	ACACB|ACADVL|ACOX1|ASAH1|AUH|CPT1B|FUCA1|GALC|GBA|GPLD1|HADH|HEXA|HEXB|HPGD|HSD17B4|IDH1|LPL|MMUT|NAGA|PCCB|ENPP2|PEX13|PHYH|PLA2G4A|PPARA|ABCD3|PEX2|SCP2|SMPD1|SORL1|ABHD16A|LIPG|SIRT2|PDXDC1|MLYCD|PNPLA8|ABHD5|AIG1|ACER3|PECR|CYP26B1|BDH2|AKR1B10|ACAD10|BCO2|MCEE|ACBD5|ABHD3|PLBD2|LIPH|DAGLB|NUDT7	137	cellular lipid catabolic process
GO:0072330	-6.4	-2.7									GO Biological Processes	63	2.06707	ACACB|ACADVL|ALOX5AP|ANXA1|APP|BGN|CD74|CSPG4|CYP27A1|EDN1|FBP1|FGFR4|GSTM2|HPGD|HSD17B4|INSIG1|LPL|LTA4H|LTC4S|OSBP|P2RX7|PFKM|PGM1|PLA2G4A|PPARA|PRKAA1|PRKAB2|PSEN1|ABCD3|SCD|SCP2|STAT3|OGT|DEGS1|HACD1|LIPG|CYP7B1|QKI|NCOR1|OSBPL2|NR1H3|ACOT7|WDTC1|ACSBG1|MLYCD|OSBPL3|ZBTB20|NUPR1|PLA2G3|PNPLA8|ACSM5|PECR|ACSS2|ELOVL5|HSD3B7|OSBPL6|OSBPL9|ABHD3|LIPH|DAGLB|FADS6|ENO4|HACD4	137	monocarboxylic acid biosynthetic process
GO:0051347	-8.6	-8.5	-4.3	-8.7							GO Biological Processes	56	2.61602	AXL|C5AR1|CALM1|CD86|CDC42|CSF1R|HBEGF|ERBB4|F2R|HGF|HLA-DRB1|IGFBP6|IL1B|JAK2|LCP2|LYN|NBN|DDR2|PARN|PIK3CA|PIK3CB|PIK3CG|PKIB|PRKCD|MAP2K3|PTPRC|RAP1A|SNCA|SOD1|SYK|TEK|TLR3|TLR4|VLDLR|RIPK1|KSR1|TOPORS|CIB1|MAP3K2|PDCD10|ATG14|PIK3R5|LPAR3|MDFIC|PLCE1|TAOK3|PRKAG2|SNX9|DCUN1D1|STRADB|ZFP91|OSBPL8|AGAP2|DTX3L|TNFAIP8L3|NCF1	138	positive regulation of transferase activity
GO:0032147	-4.7			-4.8							GO Biological Processes	28	2.75037	C5AR1|CD86|F2R|HGF|IGFBP6|IL1B|JAK2|PIK3CA|PIK3CB|PRKCD|MAP2K3|PTPRC|SOD1|SYK|TLR3|TLR4|RIPK1|KSR1|MAP3K2|LPAR3|MDFIC|PLCE1|TAOK3|PRKAG2|STRADB|ZFP91|OSBPL8|AGAP2	138	activation of protein kinase activity
GO:0048812	-5.5	-8.6	-4.3	-4					-2.4		GO Biological Processes	85	2.09974	KIF1A|CDH11|CHN1|CRABP2|DBN1|DLG4|DVL3|EFNA4|EFNB3|MEGF8|EGFR|CTTN|EPHA3|EPHA7|EPHB6|GDI1|GLI3|HSP90AA1|HSP90AB1|STMN1|LIMK1|LLGL1|CAPRIN1|MOV10|NCAM1|NEO1|NFIB|PLCG1|MAPK7|PTN|ROBO2|CXCL12|SHH|SMO|AURKA|DYNLT1|TIAM1|TOP2B|UGT8|FZD3|UNC5C|SYNGAP1|WASF1|ARTN|NUMBL|KIF20B|FEZ1|CUL7|HDAC6|PQBP1|ABI2|SEMA3A|SEMA4D|SARM1|ADNP|GRIP1|RBFOX2|TSKU|SIPA1L1|SS18L1|AUTS2|TIAM2|PACSIN1|SH3KBP1|CDKL3|NLGN3|ABI…	139	neuron projection morphogenesis
GO:0032990	-6.1	-8.2	-4.2	-4.4					-2.6		GO Biological Processes	87	2.0333	KIF1A|CDH11|CHN1|CRABP2|DBN1|DLG4|DVL3|EFNA4|EFNB3|MEGF8|EGFR|CTTN|EPHA3|EPHA7|EPHB6|GDI1|GLI3|HSP90AA1|HSP90AB1|STMN1|LIMK1|LLGL1|CAPRIN1|MOV10|NCAM1|NDUFS6|NEO1|NFIB|PLCG1|MAPK7|PTN|NECTIN2|ROBO2|CXCL12|SHH|SMO|AURKA|DYNLT1|TIAM1|TOP2B|UGT8|FZD3|UNC5C|SYNGAP1|WASF1|ARTN|NUMBL|KIF20B|FEZ1|CUL7|HDAC6|PQBP1|ABI2|SEMA3A|SEMA4D|SARM1|ADNP|GRIP1|RBFOX2|TSKU|SIPA1L1|SS18L1|AUTS2|TIAM2|PACSIN1|SH3KBP1|…	139	cell part morphogenesis
GO:0120039	-6.3	-8.2	-4.1	-4.4							GO Biological Processes	85	2.05657	KIF1A|CDH11|CHN1|CRABP2|DBN1|DLG4|DVL3|EFNA4|EFNB3|MEGF8|EGFR|CTTN|EPHA3|EPHA7|EPHB6|GDI1|GLI3|HSP90AA1|HSP90AB1|STMN1|LIMK1|LLGL1|CAPRIN1|MOV10|NCAM1|NEO1|NFIB|PLCG1|MAPK7|PTN|ROBO2|CXCL12|SHH|SMO|AURKA|DYNLT1|TIAM1|TOP2B|UGT8|FZD3|UNC5C|SYNGAP1|WASF1|ARTN|NUMBL|KIF20B|FEZ1|CUL7|HDAC6|PQBP1|ABI2|SEMA3A|SEMA4D|SARM1|ADNP|GRIP1|RBFOX2|TSKU|SIPA1L1|SS18L1|AUTS2|TIAM2|PACSIN1|SH3KBP1|CDKL3|NLGN3|ABI…	139	plasma membrane bounded cell projection morphogenesis
GO:0048858	-6.2	-8.1	-4	-4.4							GO Biological Processes	85	2.04456	KIF1A|CDH11|CHN1|CRABP2|DBN1|DLG4|DVL3|EFNA4|EFNB3|MEGF8|EGFR|CTTN|EPHA3|EPHA7|EPHB6|GDI1|GLI3|HSP90AA1|HSP90AB1|STMN1|LIMK1|LLGL1|CAPRIN1|MOV10|NCAM1|NEO1|NFIB|PLCG1|MAPK7|PTN|ROBO2|CXCL12|SHH|SMO|AURKA|DYNLT1|TIAM1|TOP2B|UGT8|FZD3|UNC5C|SYNGAP1|WASF1|ARTN|NUMBL|KIF20B|FEZ1|CUL7|HDAC6|PQBP1|ABI2|SEMA3A|SEMA4D|SARM1|ADNP|GRIP1|RBFOX2|TSKU|SIPA1L1|SS18L1|AUTS2|TIAM2|PACSIN1|SH3KBP1|CDKL3|NLGN3|ABI…	139	cell projection morphogenesis
GO:0051962		-7.4	-3.8								GO Biological Processes	71	2.11929	ADGRB2|CRABP2|DBN1|DLG4|DPYSL3|DVL3|ECT2|EGF|MEGF8|EPHA3|ETV5|EZH2|FKBP1B|GDI1|GLI1|GLI3|GRID2|HDAC1|HDAC2|LIMK1|CAPRIN1|NAP1L1|SERPINI1|PPP1CC|PTK7|PTN|REST|ROBO2|CXCL12|SH3GL3|SHH|SMO|TCF12|DYNLT1|TIAM1|WNT2|XRCC5|FZD3|NUMBL|KIF20B|FEZ1|TOX|CUL7|KATNB1|SEMA3A|SEMA4D|ADGRL1|TRIM32|KDM1A|ADGRL3|ADNP|GRIP1|TENM4|SS18L1|TIAM2|PACSIN1|CDKL3|NLGN3|TENM3|PARD3|PARP6|NLGN2|TGIF2|ZNF335|P3H1|CAPRIN2|FBX…	139	positive regulation of nervous system development
GO:0019901	-8.4	-8.6	-4	-4							GO Molecular Functions	85	2.09659	PARP1|CACNB3|CCNA2|CCNB1|CCND2|CCNE1|CDC25B|CDC25C|CDKN2C|CKS1B|EGFR|ELAVL1|FOXM1|GRB14|GYS1|HSPB1|HSP90AA1|HSP90AB1|KIF11|LLGL1|MSH2|NPM1|PEBP1|PCNA|PIN1|PLCG1|PLK1|PPP1CC|MAPK7|MAP2K6|PTN|PTPN14|RAD9A|RYR2|AURKA|TIAM1|TOP2A|TOP2B|TP53|VRK1|MAP3K12|AXIN1|SKAP1|UNC5C|CCNK|ARTN|PRC1|CCNE2|MAPKAPK2|MAPK8IP1|FEZ1|TELO2|SV2A|KIF14|KIF20A|TRAP1|SPRY2|KHDRBS1|CEP43|CEP250|CHEK2|CNKSR2|TPX2|CEP152|RHOBT…	140	protein kinase binding
GO:0032870	-8.6		-7.3	-3.9							GO Biological Processes	110	1.87358	ADCY3|ADCY9|GRK2|AIF1|ANXA1|AR|RHOA|ASS1|ATP6V1B2|ATP6V1C1|ATP6V1E1|ATP6V0B|ATP6V0A1|ATP6AP1|BBS2|BBS4|KLF9|CASP9|CAV1|CAV2|RUNX1|CTSH|DUSP1|EDN1|FER|FOS|FOSB|FYN|GCLC|GNAI2|GPLD1|NR3C1|ICAM1|INHBB|INSIG1|LEPR|LMO2|LPL|MEF2C|FOXO4|MSN|MYO1C|NFKB1|NPC1|SERPINF1|PER1|PIK3R1|PPARA|PPARG|PRKAA1|PTK2|PTPN1|RAP1B|RARRES2|ROCK1|SLIT3|SORL1|STAT3|STAT6|TAF7|TCF21|TFPI|THRA|TNFSF4|USF1|ZFP36|NCOA4|NCOA3|B…	141	cellular response to hormone stimulus
GO:0071417	-8.3		-4.2	-6.9							GO Biological Processes	100	1.92075	ACTB|ADCY3|ADCY9|AGER|AIF1|APP|ASS1|ATP6V1B2|ATP6V1C1|ATP6V1E1|ATP6V0B|ATP6V0A1|ATP6AP1|ATP7A|CAPN2|CASP7|CAV1|CAV2|CAV3|CD36|CFTR|COL4A1|DNM2|EDN1|EGR1|FDX1|FER|FYN|GCLC|GNAI2|GPLD1|GSTM2|HTR1B|ICAM1|ID1|INHBB|INSIG1|JUP|LPL|MEF2C|FOXO4|MMP2|MYO1C|NFKB1|P2RX4|P2RX7|PDE4B|PIK3R1|PPARG|PRKAA1|MAPK13|LGMN|PSEN1|PTK2|PTPN1|RAP1B|RARRES2|ROCK1|RYR3|SLC6A4|SORL1|STAT3|STAT6|USF1|BCAR3|OGT|LAMTOR3|RIPK…	141	cellular response to organonitrogen compound
GO:1901699	-8.2		-4.9	-8							GO Biological Processes	107	1.86079	ACTB|ADCY3|ADCY9|GRK2|AGER|AIF1|APP|ASS1|ATP6V1B2|ATP6V1C1|ATP6V1E1|ATP6V0B|ATP6V0A1|ATP6AP1|ATP7A|CAPN2|CASP7|CAV1|CAV2|CAV3|CD36|CFTR|COL4A1|DNM2|EDN1|EGR1|FDX1|FER|FYN|GCLC|GNAI2|GPLD1|GSTM2|HTR1B|ICAM1|ID1|INHBB|INSIG1|JUP|LPL|MEF2C|MAP3K5|FOXO4|MMP2|MYO1C|NFKB1|P2RX4|P2RX7|PDE4B|PIK3R1|PPARG|PRKAA1|MAPK13|LGMN|PSEN1|PTK2|PTPN1|RAP1B|RARRES2|ROCK1|RYR3|SLC6A4|SORL1|STAT3|STAT6|USF1|BCAR3|OGT|…	141	cellular response to nitrogen compound
GO:1901652	-7.3			-4.6					-2.7		GO Biological Processes	89	1.90891	ADCY3|ADCY9|AGER|ANXA1|APP|ASS1|ATP6V1B2|ATP6V1C1|ATP6V1E1|ATP6V0B|ATP6V0A1|ATP6AP1|CAT|CAV1|CAV2|CD36|CDKN1B|EDN1|EDNRB|EGR1|FER|FYN|GCLC|GNAI2|GPLD1|HADH|ICAM1|ID1|INHBB|INSIG1|KHK|LPL|LRP6|FOXO4|MMP2|CITED1|MYO1C|NFKB1|NFKBIA|PIK3R1|PPARA|PPARG|PRKAA1|LGMN|PSEN1|PTK2|PTPN1|RAP1B|RARRES2|ROCK1|SORT1|SORL1|STAT3|STAT6|TGFBR3|USF1|BTG2|BCAR3|OGT|TNFSF10|RIPK2|SOCS2|EIF2B2|ATP6V0E1|ATP6V0D1|KLF4|T…	141	response to peptide
GO:0043434	-6.4		-3	-3					-2.7		GO Biological Processes	75	1.93465	ADCY3|ADCY9|ANXA1|ASS1|ATP6V1B2|ATP6V1C1|ATP6V1E1|ATP6V0B|ATP6V0A1|ATP6AP1|CAT|CAV1|CAV2|CDKN1B|EDN1|EDNRB|EGR1|FER|FYN|GCLC|GNAI2|GPLD1|HADH|ICAM1|INHBB|INSIG1|KHK|LPL|LRP6|FOXO4|CITED1|MYO1C|NFKB1|PIK3R1|PPARA|PPARG|PRKAA1|PTK2|PTPN1|RAP1B|RARRES2|ROCK1|SORT1|SORL1|STAT3|STAT6|TGFBR3|USF1|BTG2|BCAR3|OGT|TNFSF10|SOCS2|EIF2B2|ATP6V0E1|ATP6V0D1|SORBS1|TRIM16|AHCYL1|RAB10|WDTC1|CYFIP1|SIK2|ATP6V1D|…	141	response to peptide hormone
GO:0006354			-8.6			-3					GO Biological Processes	26	4.46585	ERCC2|HMGN1|HNRNPU|MLLT3|POLR2K|SUPT5H|TCEA1|CDK13|LDB1|TAF1C|TAF1A|CTR9|ZMYND11|SUPT16H|SCAF8|WDR43|AFF4|HTATSF1|SETD2|CDK12|SETD5|IWS1|POLR1E|WDR61|RNF168|ZNF326	142	DNA-templated transcription, elongation
GO:0032784			-6								GO Biological Processes	14	5.81133	HMGN1|HNRNPU|SUPT5H|CDK13|LDB1|ZMYND11|SUPT16H|SCAF8|WDR43|HTATSF1|CDK12|SETD5|RNF168|ZNF326	142	regulation of DNA-templated transcription, elongation
GO:0006368			-5.4			-2.7					GO Biological Processes	18	4.12232	ERCC2|HNRNPU|MLLT3|POLR2K|SUPT5H|TCEA1|CDK13|LDB1|CTR9|ZMYND11|SUPT16H|WDR43|AFF4|SETD2|CDK12|IWS1|WDR61|RNF168	142	transcription elongation from RNA polymerase II promoter
GO:0042803	-8.5	-4.8		-7.3							GO Molecular Functions	108	1.88384	ACVR1|AOX1|ATF3|BNIP3L|CAT|CAV2|SCARB2|CEBPA|CPOX|CRYAB|DDIT3|DEFA4|DEFA5|FGFR1|FLT4|GCH1|GSS|GSTM2|HARS1|HMOX1|HSD11B1|HSD17B4|IDH1|IKBKB|IMPA1|INHBB|IRAK2|JUP|LPL|LRP6|SMAD4|MCL1|MEF2D|MAP3K5|MGAT2|CITED1|MMUT|MYH9|NAGA|NPR3|PDGFB|PECAM1|PML|PON3|ABCD3|TRIM27|S100A1|S100A6|S100A13|SNX1|SNX2|STAT3|TRPC6|TSG101|TXN|USF1|USF2|VEGFA|ZBTB16|FZD4|FZD9|EEA1|IKBKG|RIPK2|MTMR1|PSMF1|VPS4B|RAB11FIP3|TRIM…	143	protein homodimerization activity
GO:0003158	-8.5			-2.7							GO Biological Processes	38	3.14372	ACVR1|ACVRL1|RHOA|RHOB|BMP6|BTG1|CDH5|COL15A1|S1PR1|FGF1|GJA4|GPX1|ICAM1|ID1|IKBKB|KDR|SMAD4|MET|AFDN|MSN|PECAM1|RAP1B|ROCK1|TJP1|VEGFA|WNT7A|RAPGEF2|PDPN|HEY1|CLIC4|SLC40A1|F11R|RAPGEF6|ROBO4|DLL4|FOXJ2|STARD13|MARVELD2	144	endothelium development	Endothelial cell development
GO:0002064	-6.6			-3.3							GO Biological Processes	47	2.40867	AR|BMP6|CDH5|CDKN1A|COL15A1|CST3|EPHA2|FGFR1|FOXJ1|FOSL2|GPX1|HSD17B4|ICAM1|ID1|IKBKB|IL6ST|MET|AFDN|MSN|MYO1E|PDGFB|PECAM1|RAP1B|ROCK1|ROS1|TJP1|TMOD1|VEGFA|WNT7A|SLC9A3R1|RAPGEF2|FEM1B|PALLD|EXPH5|SIPA1L3|WHRN|CLIC4|F11R|SIDT2|RAPGEF6|ARID4B|ROBO4|HYDIN|SHROOM3|MARVELD2|YIPF6|RILPL1	144	epithelial cell development	Endothelial cell development
GO:0045446	-6.3			-2.7							GO Biological Processes	31	2.943	ACVR1|ACVRL1|BMP6|BTG1|CDH5|COL15A1|S1PR1|GPX1|ICAM1|ID1|IKBKB|KDR|SMAD4|MET|AFDN|MSN|PECAM1|RAP1B|ROCK1|TJP1|VEGFA|WNT7A|RAPGEF2|PDPN|HEY1|CLIC4|F11R|RAPGEF6|ROBO4|FOXJ2|MARVELD2	144	endothelial cell differentiation	Endothelial cell development
GO:0001885	-5.6			-2.9							GO Biological Processes	21	3.525	CDH5|COL15A1|GPX1|ICAM1|ID1|IKBKB|MET|AFDN|MSN|PECAM1|RAP1B|ROCK1|TJP1|VEGFA|WNT7A|RAPGEF2|CLIC4|F11R|RAPGEF6|ROBO4|MARVELD2	144	endothelial cell development	Endothelial cell development
GO:0061028	-4.5			-2.4							GO Biological Processes	16	3.63361	CDH5|ICAM1|IKBKB|AFDN|MSN|PECAM1|RAP1B|ROCK1|TJP1|VEGFA|WNT7A|RAPGEF2|F11R|RAPGEF6|ROBO4|MARVELD2	144	establishment of endothelial barrier	Endothelial cell development
hsa04071	-8.5			-4.7							KEGG Pathway	36	3.25747	RHOA|ASAH1|CTSD|S1PR1|FYN|GNA12|GNAI2|GNAI3|MAP3K5|NFKB1|NOS3|PIK3CD|PIK3R1|PLCB4|PPP2R5B|PRKCA|MAPK10|MAPK13|MAP2K1|RAC1|RNASE1|RNASE3|ROCK1|MAPK12|SMPD1|NCOA3|NSMAF|DEGS1|TRADD|SPTLC2|GAB2|TANK|SPTLC1|PLCB1|SGMS2|NANOS3	145	Sphingolipid signaling pathway
ko04071	-6.6			-5.1							KEGG Pathway	31	3.04276	RHOA|ASAH1|CTSD|S1PR1|FYN|GNA12|GNAI2|GNAI3|MAP3K5|NFKB1|NOS3|PIK3CD|PIK3R1|PLCB4|PPP2R5B|PRKCA|MAPK10|MAPK13|MAP2K1|RAC1|ROCK1|MAPK12|SMPD1|NSMAF|DEGS1|TRADD|SPTLC2|GAB2|SPTLC1|PLCB1|SGMS2	145	Sphingolipid signaling pathway
M238	-4.8			-4.3							Canonical Pathways	15	4.04028	RHOA|ARRB1|DNM2|GNA12|GNAI2|GNAI3|NOS3|PIK3R1|PRKCA|ROCK1|SNX1|SNX2|TRPC6|AKAP13|PLCB1	145	PID THROMBIN PAR1 PATHWAY
GO:0007062		-4.4	-8.4								GO Biological Processes	19	6.00899	ATRX|CTNNB1|MRE11|RAD51C|SFPQ|SMC1A|AXIN2|TNKS|SMC3|CTCF|STAG2|POGZ|PDS5A|CHTF8|SLF2|MCMBP|NAA50|SLF1|NSMCE2	146	sister chromatid cohesion
GO:0007064		-2.5	-5.5								GO Biological Processes	10	7.66329	ATRX|SMC1A|TNKS|POGZ|PDS5A|CHTF8|SLF2|NAA50|SLF1|NSMCE2	146	mitotic sister chromatid cohesion
GO:0007063			-5.2								GO Biological Processes	9	8.15095	ATRX|CTNNB1|SFPQ|AXIN2|TNKS|CTCF|SLF2|SLF1|NSMCE2	146	regulation of sister chromatid cohesion
GO:0034341	-3.4			-8.4							GO Biological Processes	27	4.34584	B2M|CD44|CDC42|HLA-DRB1|IRF5|IRF7|JAK2|OAS1|OAS2|PRKCD|SNCA|STAT1|STXBP3|TLR2|TLR3|TLR4|VCAM1|VIM|WAS|TRIM25|ZYX|CALCOCO2|PARP14|CXCL16|TRIM8|PARP9|GBP5	147	response to interferon-gamma
GO:0071346	-3			-7.3							GO Biological Processes	24	4.28748	B2M|CD44|CDC42|HLA-DRB1|IRF5|IRF7|JAK2|OAS1|OAS2|PRKCD|STAT1|STXBP3|TLR2|TLR3|TLR4|VCAM1|VIM|WAS|TRIM25|ZYX|PARP14|TRIM8|PARP9|GBP5	147	cellular response to interferon-gamma
R-HSA-913531			-3	-6.6		-2.6					Reactome Gene Sets	24	3.92121	B2M|CD44|HLA-DRB1|IFI35|IFIT2|IFIT3|IRF5|IRF7|JAK2|OAS1|OAS2|PRKCD|PSMB8|STAT1|UBA7|VCAM1|TRIM25|UBE2L6|ISG15|SAMHD1|HERC5|TRIM8|SEH1L|GBP5	147	Interferon Signaling
GO:0060333				-5.8							GO Biological Processes	15	5.35934	B2M|CD44|HLA-DRB1|IRF5|IRF7|JAK2|OAS1|OAS2|PRKCD|STAT1|VCAM1|TRIM25|PARP14|TRIM8|PARP9	147	interferon-gamma-mediated signaling pathway
R-HSA-877300				-5.1							Reactome Gene Sets	14	5.00205	B2M|CD44|HLA-DRB1|IRF5|IRF7|JAK2|OAS1|OAS2|PRKCD|STAT1|VCAM1|TRIM25|TRIM8|GBP5	147	Interferon gamma signaling
GO:0071407	-8.3	-3.6	-2.7	-3.7							GO Biological Processes	89	2.00547	ABCA1|ACTB|ADCY3|AIF1|ALPL|ANXA1|APP|AR|RHOA|ASS1|KLF9|CASP7|CASP8|CASP9|CAV1|RUNX1|CDKN1B|CEBPA|CFTR|DNM2|EDN1|EGR1|FDX1|GCLC|GPLD1|NR3C1|GSTM2|ICAM1|ID1|ID3|INSIG1|JUP|LGALS1|LRP6|MEF2C|MSN|NFE2L1|NFKB1|NPC1|P2RX4|P2RX7|PAK2|PDE4B|PDGFB|SERPINF1|PER1|PPARA|PPARG|RAP1B|RORA|RYR3|SLC6A4|STAT3|TAF7|TCF21|TFPI|ZFP36|NCOA4|NCOA3|PLPP1|RIOK3|KLF4|TRIP4|CYP7B1|RNF14|NCOR1|RAPGEF2|AKAP9|FLOT1|KAT5|ATG7…	148	cellular response to organic cyclic compound
GO:0032496	-7.6			-5.6							GO Biological Processes	64	2.21933	ABCA1|ALAD|ALPL|RHOA|ASS1|BCR|BMP6|BPI|TSPO|CAPN2|CASP1|CASP8|CASP9|CD36|CD55|DEFA4|DEFA5|EDN1|EDNRB|FER|FOS|GCH1|HPGD|ICAM1|IRF8|IRAK2|LCN2|MAOB|MEF2C|MGST1|CITED1|NFKB1|NFKB2|NFKBIA|NOS3|P2RX7|SERPINE1|PDE4B|PRKCA|PTGIR|S100A8|S100A9|TAC1|TFPI|TNFSF4|ZFP36|MAPKAPK3|ADAM9|RIPK2|BCL10|PLAA|NR1H3|TRIB1|PRDX3|OTUD5|PLSCR4|PELI1|TNIP3|ZC3H12A|TRIM5|TRIM41|SIRPA|DAB2IP|ACOD1	148	response to lipopolysaccharide
GO:0002237	-7.3			-5.9							GO Biological Processes	66	2.14725	ABCA1|ALAD|ALPL|RHOA|ASS1|BCR|BMP6|BPI|TSPO|CAPN2|CASP1|CASP8|CASP9|CD36|CD55|DEFA4|DEFA5|EDN1|EDNRB|FER|FOS|GCH1|HPGD|ICAM1|IRF8|IRAK2|LCN2|MAOB|MEF2C|MGST1|CITED1|NFKB1|NFKB2|NFKBIA|NOS3|P2RX7|SERPINE1|PDE4B|PRKCA|PTGIR|S100A8|S100A9|TAC1|TFPI|TNFSF4|ZFP36|MAPKAPK3|ADAM9|RIPK2|BCL10|PLAA|NR1H3|TRIB1|TLR6|PRDX3|SIRT2|OTUD5|PLSCR4|PELI1|TNIP3|ZC3H12A|TRIM5|TRIM41|SIRPA|DAB2IP|ACOD1	148	response to molecule of bacterial origin
GO:0071396	-7		-2.7	-3.9							GO Biological Processes	94	1.84529	ABCA1|ADCY3|ANXA1|AR|RHOA|ASS1|BCR|BMP6|BPI|KLF9|TSPO|CAPN2|CASP1|CASP9|RUNX1|CD36|CFTR|CD55|DEFA4|DEFA5|EDN1|EDNRB|FDX1|GJB3|GPLD1|NR3C1|ICAM1|IRF8|ID3|INSIG1|IRAK2|LCN2|LPL|LRP6|MEF2C|MSN|NFE2L1|NFKB1|NFKBIA|NOS3|NPC1|SERPINE1|PDE4B|SERPINF1|PER1|PPARA|PPARG|PRKAA1|PRKCA|RORA|SLC6A4|TAF7|TCF21|TFPI|TNFSF4|ZFP36|NCOA4|NCOA3|FZD4|PLPP1|ADAM9|RIPK2|BCL10|KLF4|TRIP4|PLAA|CYP7B1|RNF14|NCOR1|NR1H3|TR…	148	cellular response to lipid
GO:0048545	-6.2										GO Biological Processes	62	2.06348	AGL|AIF1|ALAD|ALPL|ANXA1|ANXA3|AR|RHOA|ASS1|BMP6|KLF9|TSPO|CASP9|CAV1|RUNX1|CDKN1A|DSG2|DUSP1|EDN1|FOS|FOSB|GBA|NR3C1|HTR1B|ICAM1|IDH1|IL1RN|MAOB|NPC1|SERPINF1|PER1|PPARA|SLIT3|TAF7|TCF21|TFPI|TGFBR2|ZFP36|NCOA4|PLPP1|NCOA1|ADAM9|TRIP4|CYP7B1|RNF14|NCOR1|NR1H3|PDCD7|RAMP2|TXNIP|AKAP13|ACSBG1|UFL1|UFSP2|CALCOCO1|GPAM|DDRGK1|FBXO32|CREBRF|PAQR7|KCTD6|ACOD1	148	response to steroid hormone
GO:0000154						-8.3					GO Biological Processes	12	11.7952	DKC1|FBL|EMG1|RPUSD2|TRMT112|GAR1|MRM3|NAT10|NOP10|METTL16|BUD23|FTSJ3	149	rRNA modification
GO:0016741			-6.5		-3.6	-8.1					GO Molecular Functions	26	4.42534	ATIC|FBL|PRMT1|ASH2L|ECE2|SMYD5|PRMT5|EMG1|TRMT112|TRMT6|NSUN2|PRMT6|MRM3|CIAPIN1|TRMT11|METTL16|NDUFAF5|SETD6|WDR82|COQ5|BUD23|TRMT61A|FTSJ3|TRMT10B|METTL2A|CSKMT	149	transferase activity, transferring one-carbon groups
GO:0008168			-6		-3.9	-7.9					GO Molecular Functions	25	4.46789	FBL|PRMT1|ASH2L|ECE2|SMYD5|PRMT5|EMG1|TRMT112|TRMT6|NSUN2|PRMT6|MRM3|CIAPIN1|TRMT11|METTL16|NDUFAF5|SETD6|WDR82|COQ5|BUD23|TRMT61A|FTSJ3|TRMT10B|METTL2A|CSKMT	149	methyltransferase activity
GO:0008757			-4.7		-3.9	-7.6					GO Molecular Functions	21	5.0967	FBL|PRMT1|ASH2L|PRMT5|EMG1|TRMT112|TRMT6|NSUN2|PRMT6|MRM3|TRMT11|METTL16|SETD6|WDR82|COQ5|BUD23|TRMT61A|FTSJ3|TRMT10B|METTL2A|CSKMT	149	S-adenosylmethionine-dependent methyltransferase activity
GO:0001510			-5			-7.2					GO Biological Processes	15	7.02097	FBL|HSD17B10|EMG1|TRMT112|TRMT6|NSUN2|MRM3|TRMT11|RBM15|METTL16|BUD23|TRMT61A|FTSJ3|TRMT10B|METTL2A	149	RNA methylation
GO:0009636	-8.3			-6.5							GO Biological Processes	90	1.9931	ACTB|ADH6|ALAD|ALOX5AP|ANXA1|RHOA|RHOB|ASS1|ATP7A|CAPN2|CASP8|CAT|CD36|CDKN1A|CLIC2|CPOX|CRYAB|CST3|DNM2|DUSP1|EDN1|EGR1|EPHX1|FOS|FYN|GCH1|GPX1|GPX2|GPX3|GSN|GSTM2|HBQ1|HMOX1|HP|HPGD|HTR1B|ICAM1|JUN|KCNA5|KDR|LCN2|LTC4S|MAOB|MAP3K5|MET|MGST1|MGST3|NFKB1|NOS3|NUCB1|PAWR|PDGFB|PDGFRB|PON3|PPARA|PRKAA1|MAPK13|S100A8|S100A9|SLC6A4|STAT3|STAT6|TRPC6|TXN|SLC30A1|SLC30A4|ADAM9|KLF4|GSTO1|TXNIP|PRDX3|ZN…	150	response to toxic substance
GO:0097237	-7.3										GO Biological Processes	52	2.40908	ACTB|ALOX5AP|ANXA1|RHOB|ATP7A|CAT|CD36|CLIC2|CST3|DNM2|EGR1|GCH1|GPX1|GPX2|GPX3|GSTM2|HBQ1|HMOX1|HP|KDR|LCN2|LTC4S|MAP3K5|MET|MGST1|MGST3|NFKB1|NOS3|PAWR|PDGFB|PDGFRB|PRKAA1|MAPK13|S100A9|STAT6|TRPC6|TXN|KLF4|GSTO1|PRDX3|ZNF277|SIRT3|SESN1|SELENOT|AKR1B10|PLEKHA1|PINK1|ZC3H12A|TP53INP1|PXDNL|SIRPA|GSTK1	150	cellular response to toxic substance
GO:0098869	-5.2										GO Biological Processes	26	2.92364	ALOX5AP|ATP7A|CAT|CD36|CLIC2|GCH1|GPX1|GPX2|GPX3|GSTM2|HBQ1|HP|LTC4S|MGST1|MGST3|NOS3|S100A9|TXN|GSTO1|PRDX3|SIRT3|SESN1|SELENOT|TP53INP1|PXDNL|GSTK1	150	cellular oxidant detoxification
GO:0098754	-5										GO Biological Processes	30	2.61251	ALOX5AP|ATP7A|CAT|CD36|CLIC2|GCH1|GPX1|GPX2|GPX3|GSTM2|HBQ1|HP|LTC4S|MGST1|MGST3|NOS3|PON3|S100A9|TXN|SLC30A1|GSTO1|PRDX3|AKR7A3|SIRT3|SESN1|SELENOT|AKR1B10|TP53INP1|PXDNL|GSTK1	150	detoxification
GO:1990748	-4.9										GO Biological Processes	27	2.74314	ALOX5AP|ATP7A|CAT|CD36|CLIC2|GCH1|GPX1|GPX2|GPX3|GSTM2|HBQ1|HP|LTC4S|MGST1|MGST3|NOS3|S100A9|TXN|GSTO1|PRDX3|SIRT3|SESN1|SELENOT|AKR1B10|TP53INP1|PXDNL|GSTK1	150	cellular detoxification
GO:0032934	-8.2										GO Molecular Functions	23	4.51507	ABCA1|APOD|TSPO|CAV1|SCARB2|GPR183|INSIG1|NFE2L1|NPC1|OSBP|RORA|SCP2|OSBPL2|NR1H3|NPC2|OSBPL3|GRAMD1C|GRAMD1B|STARD5|STARD3NL|OSBPL5|OSBPL6|OSBPL9	151	sterol binding
GO:0005496	-6.3										GO Molecular Functions	28	3.14854	ABCA1|APOD|AR|TSPO|CAV1|SCARB2|GPR183|NR3C1|HSD11B1|INSIG1|NFE2L1|NPC1|OSBP|RORA|SCP2|OSBPL2|NR1H3|NPC2|PGRMC1|OSBPL3|GRAMD1C|GRAMD1B|STARD5|STARD3NL|OSBPL5|OSBPL6|OSBPL9|PAQR7	151	steroid binding
GO:0010876	-6.2			-4.9							GO Biological Processes	71	1.95793	ABCA1|ACACB|ANXA1|APOD|AUP1|BMP6|TSPO|CAV1|CD36|SCARB2|CDS1|CFTR|CPT1B|ACE|EDN1|CLN8|HEXB|ITGB3|LPL|LRP6|MSR1|NFKB1|NFKBIA|NPC1|OSBP|P2RX4|P2RX7|PITPNA|PLA2G4A|PPARA|PPARG|PRKAB2|ABCD3|SCP2|VAMP7|TAC1|FZD4|NCOA1|ABCC3|LIPG|VPS4B|C2CD2L|OSBPL2|NR1H3|ABCA8|NPC2|SLC27A3|ESYT1|LRP10|OSBPL3|LDLRAP1|PLA2G2D|PLA2G3|PNPLA8|ABHD5|ACSL5|GRAMD1C|TMEM30A|ATP8B2|GRAMD1B|ZC3H12A|STARD5|SERAC1|OSBPL5|OSBPL6|OSB…	151	lipid localization
GO:0015485	-6										GO Molecular Functions	18	4.25466	ABCA1|APOD|TSPO|CAV1|SCARB2|NFE2L1|NPC1|SCP2|OSBPL2|NR1H3|NPC2|OSBPL3|GRAMD1C|GRAMD1B|STARD5|STARD3NL|OSBPL5|OSBPL6	151	cholesterol binding
GO:0006869	-5.9			-5.1							GO Biological Processes	64	1.98728	ABCA1|ACACB|ANXA1|APOD|BMP6|TSPO|CAV1|CD36|SCARB2|CFTR|CPT1B|ACE|EDN1|CLN8|ITGB3|LRP6|MSR1|NFKB1|NFKBIA|NPC1|OSBP|P2RX4|P2RX7|PITPNA|PLA2G4A|PPARA|PPARG|PRKAB2|ABCD3|SCP2|VAMP7|TAC1|FZD4|NCOA1|ABCC3|LIPG|VPS4B|C2CD2L|OSBPL2|NR1H3|ABCA8|NPC2|SLC27A3|ESYT1|LRP10|OSBPL3|LDLRAP1|PLA2G2D|PLA2G3|PNPLA8|ACSL5|GRAMD1C|TMEM30A|ATP8B2|GRAMD1B|STARD5|SERAC1|OSBPL5|OSBPL6|OSBPL9|C1QTNF1|TMEM30B|SLC10A6|SFTPA1	151	lipid transport
ko05152	-4.4			-8.1							KEGG Pathway	25	4.54097	C3|CALM1|CD14|CEBPG|CTSS|FCER1G|HLA-DMA|HLA-DRB1|IL1B|IL10RA|ITGB2|JAK2|LAMP1|PPP3CA|STAT1|SYK|TLR2|TLR4|RAB7A|KSR1|AKT3|CORO1A|ARHGEF12|ATP6V0A4|IRAK4	152	Tuberculosis
hsa05152	-4.2			-7.5							KEGG Pathway	25	4.23351	C3|CALM1|CD14|CEBPG|CTSS|FCER1G|HLA-DMA|HLA-DRB1|IL1B|IL10RA|ITGB2|JAK2|LAMP1|PPP3CA|STAT1|SYK|TLR2|TLR4|RAB7A|KSR1|AKT3|CORO1A|ARHGEF12|ATP6V0A4|IRAK4	152	Tuberculosis
ko05140				-7							KEGG Pathway	15	6.68083	C3|HLA-DMA|HLA-DRB1|IL1B|ITGB1|ITGB2|JAK2|NCF2|PRKCB|PTGS2|STAT1|TLR2|TLR4|IRAK4|NCF1	152	Leishmaniasis
hsa05140				-6.1							KEGG Pathway	15	5.73765	C3|HLA-DMA|HLA-DRB1|IL1B|ITGB1|ITGB2|JAK2|NCF2|PRKCB|PTGS2|STAT1|TLR2|TLR4|IRAK4|NCF1	152	Leishmaniasis
ko05145	-3.3			-6							KEGG Pathway	17	4.89139	BIRC2|BIRC3|BCL2L1|GNAI1|HLA-DMA|HLA-DRB1|IL10RA|ITGB1|JAK2|PIK3CG|MAP2K3|STAT1|TLR2|TLR4|AKT3|PIK3R5|IRAK4	152	Toxoplasmosis
GO:0003743					-3.3	-8.1					GO Molecular Functions	13	10.0221	EIF2D|EIF2S1|EIF2B1|EIF4A1|EIF5|DENR|EIF3B|EIF3J|EIF2B4|EIF2B3|EIF2S2|EIF4E2|EIF5B	153	translation initiation factor activity
GO:0008135					-2.5	-7.1					GO Molecular Functions	15	6.93837	EIF2D|EIF2S1|EIF2B1|EIF4A1|EIF5|EIF5A|ETF1|DENR|EIF3B|EIF3J|EIF2B4|EIF2B3|EIF2S2|EIF4E2|EIF5B	153	translation factor activity, RNA binding
GO:0002183					-4.4	-5.6					GO Biological Processes	9	10.1102	EIF2D|EIF4A1|EIF4EBP1|EIF5|DENR|EIF3B|EIF3J|EIF2B3|EIF2S2	153	cytoplasmic translational initiation
R-HSA-72731						-5.2					Reactome Gene Sets	5	24.5734	EIF2S1|EIF2B1|EIF2B4|EIF2B3|EIF2S2	153	Recycling of eIF2:GDP
GO:1902115	-5		-8								GO Biological Processes	36	3.26038	ARHGAP35|HNRNPU|TRIM37|CNOT2|NPM1|PIP4K2A|PROX1|RALB|TPR|STAM|FEZ2|CEP135|USP6NL|CCP110|IFT140|G3BP2|SEPTIN9|SDCCAG8|ATXN2L|DZIP1|SENP6|UBQLN2|DCDC2|STYXL1|TBC1D22B|CCDC88A|MDM1|TBC1D24|CNOT6|ODF2L|CEP97|CEP295|EVI5L|PIKFYVE|CNOT6L|NBDY	154	regulation of organelle assembly
hsa04611	-7.3			-7.9							KEGG Pathway	21	5.29287	F2R|FCER1G|GNAI1|ITGB1|ITPR2|LCP2|LYN|PPP1R12A|P2RY1|PIK3CA|PIK3CB|PIK3CG|PLCB2|RAP1A|SYK|TBXAS1|ROCK2|AKT3|GNA13|ARHGEF12|PIK3R5	155	Platelet activation
M124	-3.1			-6.6							Canonical Pathways	17	5.47255	CDC42|GNAI1|HLA-DRB1|ITGB1|JAK2|LYN|MMP9|PIK3CA|PIK3CB|PIK3CG|PLCB2|PTPRC|STAT1|GNA13|PIK3R5|SSH1|ITCH	155	PID CXCR4 PATHWAY
R-HSA-9027276				-6.5							Reactome Gene Sets	7	18.9661	EPOR|JAK2|LYN|PIK3CA|PIK3CB|PIK3CG|PIK3R5	155	Erythropoietin activates Phosphoinositide-3-kinase (PI3K)
GO:0048017	-3			-5.6							GO Biological Processes	22	3.64946	CSF1R|EPOR|ERBB4|F2R|GATA3|HGF|JAK2|LYN|PIK3CA|PIK3CB|PIK3CG|PLCB2|PLD1|TEK|HCST|PIK3R5|PLCE1|PREX2|PLCD3|PIK3IP1|TNFAIP8L3|NCF1	155	inositol lipid-mediated signaling
R-HSA-114604				-5							Reactome Gene Sets	9	8.36058	CDC42|FCER1G|LCP2|LYN|PIK3CA|PIK3CB|PIK3CG|SYK|PIK3R5	155	GPVI-mediated activation cascade
GO:0009060						-7.8					GO Biological Processes	16	7.23079	COX5B|COX8A|DLD|DLST|HIF1A|IDH3A|IDH3B|MDH1|NDUFA4|PDHA1|UQCRB|UQCRC1|VCP|SUCLG1|COX5A|MTFR1	156	aerobic respiration
hsa00020						-4.4					KEGG Pathway	8	8.27735	DLD|DLST|IDH3A|IDH3B|LDLR|MDH1|PDHA1|SUCLG1	156	Citrate cycle (TCA cycle)
GO:0061912	-7.8			-2.6							GO Biological Processes	23	4.2966	AUP1|LGALS8|BECN1|RIPK2|SQSTM1|STBD1|SPTLC2|BAG3|MFN2|NOD1|SPTLC1|CLEC16A|UFL1|UBQLN1|TEX264|RETREG1|ATG2B|VPS13D|PINK1|DDRGK1|ACBD5|WDR81|MAP1LC3C	157	selective autophagy
GO:0051383		-7.7									GO Biological Processes	12	8.98732	CENPC|CENPE|DLGAP5|SMC4|NDC80|SMC2|CENPN|CENPK|CDT1|NUF2|CENPS|CENPW	158	kinetochore organization
GO:0000910	-4.4	-7.7									GO Biological Processes	34	3.25703	ARL3|BRCA2|CDC6|CDC25B|ECT2|INCENP|STMN1|PIN1|PLK1|RTKN|AURKA|AURKC|PRC1|UNC119|AURKB|KIF23|KIF20B|CUL7|KIF14|KIF20A|PLK4|CIT|NUP62|KIF4A|CKAP2|RACGAP1|NUSAP1|ANLN|CEP55|SEPTIN11|PDXP|E2F8|CSPP1|E2F7	159	cytokinesis
GO:0032465		-7.2									GO Biological Processes	23	4.21073	BRCA2|CDC6|CDC25B|ECT2|INCENP|PIN1|PLK1|AURKA|AURKC|PRC1|AURKB|KIF23|KIF20B|KIF14|KIF20A|PLK4|CIT|NUP62|RACGAP1|PDXP|E2F8|CSPP1|E2F7	159	regulation of cytokinesis
GO:0000281		-6.8			-3						GO Biological Processes	20	4.51418	ARL3|ECT2|INCENP|STMN1|PLK1|RTKN|PRC1|UNC119|KIF23|KIF20B|CUL7|KIF20A|CIT|NUP62|KIF4A|CKAP2|RACGAP1|NUSAP1|ANLN|CEP55	159	mitotic cytokinesis
GO:0051302	-3.4	-6.7									GO Biological Processes	32	3.08337	BLM|BRCA2|CDC6|CDC25B|ECT2|INCENP|PIN1|PLK1|PTN|SFRP2|SHH|AURKA|AURKC|TGFB2|TGFB3|PRC1|AURKB|KIF23|KIF20B|KIF14|KIF20A|PLK4|CIT|ORC6|NUP62|RACGAP1|PDGFC|PDXP|E2F8|CSPP1|E2F7|ASPM	159	regulation of cell division
GO:0000022		-5.8									GO Biological Processes	7	12.8153	NUMA1|AURKC|PRC1|AURKB|KIF23|KIF4A|RACGAP1	159	mitotic spindle elongation
hsa04928	-7.6			-3.5							KEGG Pathway	32	3.27989	ADCY3|ADCY9|ARAF|RHOA|ARRB1|CDKN1A|EGR1|FGFR1|FOS|GNA12|GNAI2|GNAI3|ITPR1|ITPR3|LRP6|MEF2C|MEF2D|MMP15|PDE4A|PDE4B|PLCB4|PRKCA|MAP2K1|RNASE3|SLC9A3R1|ARHGEF11|MAFB|CREB3|SLC34A2|AKAP13|PLCB1|ADCY4	160	parathyroid hormone synthesis, secretion and action
M8	-5.6										Canonical Pathways	20	3.67687	ADCY3|ADCY9|RHOA|EDN1|EDN3|EDNRB|FOS|GNA12|GNAI2|GNAI3|JUN|MMP1|PLA2G4A|PRKCA|PRKCH|MAP2K1|RAC1|TRPC6|PLCB1|ADCY4	160	PID ENDOTHELIN PATHWAY
hsa04024	-4.7										KEGG Pathway	42	2.15243	ACOX1|ADCY3|ADCY9|RHOA|ATP1B1|BDNF|CALM2|CFTR|EDN1|EDN3|FOS|GABBR1|GNAI2|GNAI3|HTR1B|JUN|AFDN|NFKB1|NFKBIA|NPR1|NPY1R|PDE4A|PDE4B|PIK3CD|PIK3R1|PPARA|PPP1CB|PRKCA|MAPK10|MAP2K1|RAC1|RAP1B|RNASE1|RNASE3|ROCK1|VAV1|NCOA3|VAV3|CREB3|ADCY10|C1QTNF1|ADCY4	160	cAMP signaling pathway
hsa04270	-4.7										KEGG Pathway	30	2.53623	ADCY3|ADCY9|ARAF|RHOA|CALM2|EDN1|EDN3|GNA12|GUCY1A2|ITPR1|ITPR3|NPR1|PLA2G4A|PLCB4|PPP1CB|PRKCA|PRKCH|PRKG1|MAP2K1|PTGIR|RNASE3|ROCK1|ARHGEF11|CALCRL|RAMP2|PLCB1|PLA2G2D|PLA2G3|ADCY4|MYLK4	160	Vascular smooth muscle contraction
ko04270	-4.4			-2.8							KEGG Pathway	27	2.58444	ADCY3|ADCY9|ARAF|RHOA|CALM2|GNA12|GUCY1A2|ITPR1|ITPR3|NPR1|PLA2G4A|PLCB4|PPP1CB|PRKCA|PRKCH|PRKG1|MAP2K1|PTGIR|ROCK1|ARHGEF11|CALCRL|RAMP2|PLCB1|PLA2G2D|PLA2G3|ADCY4|MYLK4	160	Vascular smooth muscle contraction
hsa04210	-7.5			-3.8							KEGG Pathway	38	2.91471	ACTB|PARP4|CAPN1|CAPN2|CASP7|CASP8|CASP9|CASP10|CTSC|CTSD|CTSH|CTSZ|DDIT3|FOS|IKBKB|ITPR1|ITPR3|JUN|MCL1|MAP3K5|NFKB1|NFKBIA|PIK3CD|PIK3R1|MAPK10|MAP2K1|RNASE3|SPTAN1|IKBKG|BECN1|TRADD|CTSF|TNFSF10|TANK|PARP3|GADD45G|TUBA8|DAB2IP	161	Apoptosis
ko04210	-7			-4.3							KEGG Pathway	35	2.9375	ACTB|PARP4|CAPN1|CAPN2|CASP7|CASP8|CASP9|CASP10|CTSC|CTSD|CTSH|CTSZ|DDIT3|FOS|IKBKB|ITPR1|ITPR3|JUN|MCL1|MAP3K5|NFKB1|NFKBIA|PIK3CD|PIK3R1|MAPK10|MAP2K1|SPTAN1|IKBKG|TRADD|CTSF|TNFSF10|PARP3|GADD45G|TUBA8|DAB2IP	161	Apoptosis
R-HSA-382551	-7.5			-3.5		-4.3					Reactome Gene Sets	112	1.78187	ABCA1|ACO1|ADCY3|ADCY9|SLC25A5|APOD|AQP2|ATP1B1|ATP2A3|ATP6V1B2|ATP6V1C1|ATP6V1E1|ATP6V0B|ATP6V0A1|ATP6AP1|ATP7A|CA4|CALM2|RUNX1|CFTR|CLIC2|CP|CTNS|TSC22D3|GNG11|GNGT2|HFE|HMOX1|LCN2|LIPA|LPL|MYO5B|NPC1|FURIN|PSMA2|PSMC5|PSMD9|PSMD11|ABCD3|RNF5|RYR3|SCNN1A|SCNN1B|SEL1L|SLC1A5|SLC3A2|SLC6A6|SLC12A4|SLC15A2|SLC16A2|TRPC3|TRPC6|UBB|VDAC1|SLC30A1|PEX3|ABCC3|RAB11A|ATP6V0E1|ATP6V0D1|SLC33A1|LIPG|PSMF1…	162	Transport of small molecules
R-HSA-1650814		-7.5									Reactome Gene Sets	20	4.91843	BMP1|SERPINH1|COL1A1|COL4A5|COL5A1|COL8A2|COL11A1|COL16A1|PCOLCE|PLOD2|PPIB|COL14A1|ADAMTS3|P3H1|COL18A1|COL25A1|COL27A1|COL26A1|ADAMTS14|COL24A1	163	Collagen biosynthesis and modifying enzymes	Collagen biosynthesis
R-HSA-1474290		-5.9									Reactome Gene Sets	21	3.84458	BMP1|SERPINH1|COL1A1|COL4A5|COL5A1|COL8A2|COL11A1|COL16A1|PCOLCE|PLOD2|PPIB|COL14A1|ADAMTS3|P3H1|COL18A1|COL25A1|LOXL3|COL27A1|COL26A1|ADAMTS14|COL24A1	163	Collagen formation	Collagen biosynthesis
hsa05167	-5.6			-7.4							KEGG Pathway	25	4.18987	ANGPT2|FAS|C3|CALM1|CD86|GNG5|IRF7|ITPR2|JAK2|LYN|NFATC1|PIK3CA|PIK3CB|PIK3CG|PPP3CA|PTGS2|RB1|STAT1|SYK|TLR3|AKT3|ATG14|PIK3R5|GABARAPL1|TBK1	164	kaposi sarcoma-associated herpesvirus infection
hsa04625	-2.8			-6.3							KEGG Pathway	17	5.16567	CALM1|FCER1G|IL1B|ITPR2|NFATC1|PIK3CA|PIK3CB|PPP3CA|PRKCD|PTGS2|STAT1|SYK|KSR1|AKT3|MRAS|ARHGEF12|PYCARD	164	c-type lectin receptor signaling pathway
hsa05163	-4.8			-5.7							KEGG Pathway	25	3.38681	FAS|B2M|CALM1|GNAI1|GNG5|IL1B|IL10RA|ITPR2|NFATC1|PIK3CA|PIK3CB|PLCB2|PPP3CA|PRKCB|PTGER4|PTGS2|RB1|TAP1|TAPBP|RIPK1|ROCK2|AKT3|GNA13|ARHGEF12|TBK1	164	human cytomegalovirus infection
hsa05170			-3.2	-5							KEGG Pathway	23	3.26553	FAS|B2M|BCL2L1|CALM1|GNAI1|GNG5|ITPR2|NFATC1|PIK3CA|PIK3CB|PPP3CA|PRKCB|MAP2K3|TAP1|TAPBP|TLR2|TLR4|TNFRSF1B|RIPK1|AKT3|SAMHD1|TBK1|IRAK4	164	human immunodeficiency virus 1 infection
M1908				-4.6							BioCarta Gene Sets	9	7.50308	CALM1|FCER1G|LYN|NFATC1|PIK3CA|PIK3CG|PPP3CA|PRKCB|SYK	164	BIOCARTA FCER1 PATHWAY
GO:0006643	-7.4										GO Biological Processes	47	2.55568	ARSA|ASAH1|CREM|CLN8|FUCA1|KDSR|GALC|GBA|GPLD1|HEXA|HEXB|CCN1|NAGA|P2RX7|ENPP2|PIGC|PIGH|CTSA|PRKAA1|SFTPB|ST3GAL4|SMPD1|NSMAF|DEGS1|PLPP1|PLPP3|HACD1|PIGB|SPTLC2|ST3GAL6|SPTLC1|SERINC3|PDXDC1|ESYT1|SIRT3|PIGP|PIGG|ACER3|SERINC1|ELOVL5|MPPE1|PIGO|A3GALT2|SGMS2|PIGW|HACD4|PYURF	165	membrane lipid metabolic process
GO:0006665	-4.8										GO Biological Processes	34	2.40117	ARSA|ASAH1|CREM|CLN8|KDSR|GALC|GBA|HEXA|HEXB|CCN1|NAGA|P2RX7|ENPP2|CTSA|PRKAA1|SFTPB|SMPD1|NSMAF|DEGS1|PLPP1|PLPP3|HACD1|SPTLC2|SPTLC1|SERINC3|PDXDC1|ESYT1|SIRT3|ACER3|SERINC1|ELOVL5|A3GALT2|SGMS2|HACD4	165	sphingolipid metabolic process
GO:0006664	-4.7										GO Biological Processes	26	2.73759	ARSA|ASAH1|CREM|FUCA1|GALC|GBA|GPLD1|HEXA|HEXB|NAGA|PIGC|PIGH|CTSA|PRKAA1|ST3GAL4|SMPD1|PIGB|ST3GAL6|ESYT1|PIGP|PIGG|MPPE1|PIGO|A3GALT2|PIGW|PYURF	165	glycolipid metabolic process
GO:1903509	-4.7										GO Biological Processes	26	2.71293	ARSA|ASAH1|CREM|FUCA1|GALC|GBA|GPLD1|HEXA|HEXB|NAGA|PIGC|PIGH|CTSA|PRKAA1|ST3GAL4|SMPD1|PIGB|ST3GAL6|ESYT1|PIGP|PIGG|MPPE1|PIGO|A3GALT2|PIGW|PYURF	165	liposaccharide metabolic process
GO:0046467	-4.6										GO Biological Processes	31	2.44249	ASAH1|CLN8|KDSR|GBA|CCN1|P2RX7|PIGC|PIGH|PRKAA1|ST3GAL4|SMPD1|NSMAF|DEGS1|PLPP1|PLPP3|HACD1|PIGB|SPTLC2|SPTLC1|SIRT3|PIGP|PIGG|ACER3|ELOVL5|MPPE1|PIGO|A3GALT2|SGMS2|PIGW|HACD4|PYURF	165	membrane lipid biosynthetic process
GO:0032204		-3.8	-7.4			-3.6					GO Biological Processes	20	4.98114	ATM|ATR|ATRX|CCT6A|CTNNB1|ERCC4|HNRNPD|HNRNPU|MRE11|TERF1|USP7|TNKS|SMG6|SMG5|TERF2IP|HMBOX1|STN1|TNKS2|NAF1|DHX36	166	regulation of telomere maintenance
GO:0010833		-5.4	-5.9			-5.7					GO Biological Processes	18	4.42768	ATM|ATR|CCT6A|CTNNB1|ERCC4|HNRNPU|MRE11|RFC1|TERF1|TNKS|SMG6|SMG5|TERF2IP|HMBOX1|STN1|TNKS2|NAF1|DHX36	166	telomere maintenance via telomere lengthening
GO:1904356		-2.9	-5.5			-3.8					GO Biological Processes	15	4.89948	ATM|ATR|CCT6A|CTNNB1|ERCC4|HNRNPU|TERF1|TNKS|SMG6|SMG5|HMBOX1|STN1|TNKS2|NAF1|DHX36	166	regulation of telomere maintenance via telomere lengthening
GO:0051053		-4.6	-5						-2.5		GO Biological Processes	24	3.08509	ATM|ATR|ERCC4|GJA1|MSH6|HNRNPU|LIG3|TERF1|TTF1|TNKS|TRIP12|PDS5A|SMG6|SMCHD1|GTPBP4|UBR5|TERF2IP|RIF1|TSPYL2|STN1|TET1|TNKS2|ZRANB3|HELB	166	negative regulation of DNA metabolic process
GO:0032210			-4.8			-4.2					GO Biological Processes	13	4.88716	ATM|ATR|CCT6A|CTNNB1|HNRNPU|TERF1|TNKS|SMG6|SMG5|HMBOX1|STN1|TNKS2|NAF1	166	regulation of telomere maintenance via telomerase
GO:0003013	-6.9			-7.4							GO Biological Processes	46	2.67552	BMPR2|SERPING1|CALM1|CD38|CDC42|CCN2|HBEGF|EPAS1|F2R|F5|FLI1|GJA5|GCLM|GPR4|ITPR2|JAK2|SMAD7|MEF2A|P2RY1|PDE4D|PIK3CA|PIK3CG|MAP2K3|PTGS2|RGS2|RGS4|ACSM3|SGK1|SLC8A3|SOD1|SRI|STAT1|TEK|THRB|APLN|KCNK6|ROCK2|ZMPSTE24|BVES|TREX1|MYOF|EHD3|ERAP1|RNLS|HEG1|WDR35	167	circulatory system process
GO:0008015	-6.1			-6.8							GO Biological Processes	44	2.61056	BMPR2|SERPING1|CALM1|CD38|CDC42|CCN2|HBEGF|EPAS1|F2R|F5|FLI1|GJA5|GCLM|GPR4|ITPR2|JAK2|SMAD7|MEF2A|P2RY1|PDE4D|PIK3CA|PIK3CG|MAP2K3|PTGS2|RGS2|RGS4|ACSM3|SGK1|SLC8A3|SOD1|SRI|STAT1|TEK|THRB|APLN|KCNK6|ROCK2|ZMPSTE24|BVES|MYOF|EHD3|ERAP1|RNLS|WDR35	167	blood circulation
GO:0034762				-5.8							GO Biological Processes	43	2.42301	APLNR|C3|CALM1|CTSS|STOM|F2R|G6PD|GJA5|IL1B|ITGB1|LYN|MEF2A|MMP9|PDE4D|ABCB1|PIK3CG|PRKCB|PRKCE|RAP1A|RGS2|RGS4|SNCA|SRI|STXBP3|YWHAH|SLMAP|RIPK1|KCNK6|ZMPSTE24|CORO1A|RHOQ|APPL1|EHD3|PRKAG2|AZIN1|SELENOS|CTTNBP2NL|AHNAK|TMEM109|OSBPL8|CNIH3|ANO6|CCR2	167	regulation of transmembrane transport
GO:0003015	-3.4			-5.2							GO Biological Processes	27	2.9758	CALM1|CDC42|CCN2|HBEGF|EPAS1|GJA5|ITPR2|JAK2|SMAD7|MEF2A|PDE4D|PIK3CA|PIK3CG|MAP2K3|RGS2|RGS4|SLC8A3|SOD1|SRI|THRB|APLN|KCNK6|ZMPSTE24|BVES|TREX1|EHD3|RNLS	167	heart process
GO:0060047	-2.7			-5							GO Biological Processes	26	2.96613	CALM1|CDC42|CCN2|HBEGF|EPAS1|GJA5|ITPR2|JAK2|SMAD7|MEF2A|PDE4D|PIK3CA|PIK3CG|MAP2K3|RGS2|RGS4|SLC8A3|SOD1|SRI|THRB|APLN|KCNK6|ZMPSTE24|BVES|EHD3|RNLS	167	heart contraction
ko04015	-7.2			-7.4							KEGG Pathway	26	4.02546	ANGPT2|CALM1|CDC42|CSF1R|F2R|FYB1|GNAI1|HGF|ITGAL|ITGB1|ITGB2|LCP2|P2RY1|PIK3CA|PIK3CB|PLCB2|PRKCB|MAP2K3|RAP1A|TEK|AKT3|RGS14|MRAS|LPAR3|PLCE1|MAGI3	168	Rap1 signaling pathway
ko05205	-4			-6.5							KEGG Pathway	24	3.84394	FAS|CD44|CDC42|DDX5|HBEGF|ERBB4|HGF|ITGB1|ITGB5|ITPR2|MMP9|PPP1R12A|PIK3CA|PIK3CB|PRKCB|RDX|TLR2|TLR4|FZD1|ROCK2|AKT3|MRAS|ARHGEF12|PLCE1	168	Proteoglycans in cancer
hsa05205	-4.1			-5.9							KEGG Pathway	24	3.57945	FAS|CD44|CDC42|DDX5|HBEGF|ERBB4|HGF|ITGB1|ITGB5|ITPR2|MMP9|PPP1R12A|PIK3CA|PIK3CB|PRKCB|RDX|TLR2|TLR4|FZD1|ROCK2|AKT3|MRAS|ARHGEF12|PLCE1	168	Proteoglycans in cancer
GO:2000116	-3.8			-7.3							GO Biological Processes	28	3.76188	BIRC2|BIRC3|FAS|AQP1|CASP4|CD44|CCN2|DPEP1|F2R|HGF|JAK2|MMP9|SERPINB9|PSMB9|PTGS2|SIAH2|SNCA|SYK|VIL1|RIPK1|DNAJB6|DLC1|CYFIP2|PYCARD|UACA|WDR35|PERP|ACER2	169	regulation of cysteine-type endopeptidase activity
GO:0052548	-4.3			-6.7							GO Biological Processes	38	2.82725	BIRC2|BIRC3|FAS|AQP1|SERPING1|C3|CASP4|CD44|CCN2|DPEP1|F2R|HGF|JAK2|LYN|MMP9|SERPINB9|PROS1|PSMB8|PSMB9|PSME1|PSME2|PTGS2|SIAH2|SNCA|SYK|TIMP1|VIL1|RIPK1|ROCK2|SPOCK2|DNAJB6|DLC1|CYFIP2|PYCARD|UACA|WDR35|PERP|ACER2	169	regulation of endopeptidase activity
GO:0043281	-3.4			-6.5							GO Biological Processes	25	3.7286	BIRC2|BIRC3|FAS|AQP1|CASP4|CD44|CCN2|DPEP1|F2R|HGF|JAK2|MMP9|SERPINB9|PTGS2|SIAH2|SNCA|SYK|VIL1|RIPK1|DNAJB6|DLC1|PYCARD|UACA|WDR35|ACER2	169	regulation of cysteine-type endopeptidase activity involved in apoptotic process
GO:0043154				-4.7							GO Biological Processes	13	4.97263	BIRC2|BIRC3|AQP1|CD44|DPEP1|HGF|MMP9|SERPINB9|PTGS2|SIAH2|SNCA|VIL1|DNAJB6	169	negative regulation of cysteine-type endopeptidase activity involved in apoptotic process
GO:0019827			-7.3								GO Biological Processes	29	3.56674	BCL9|CTNNB1|DDX6|FANCD2|LIG4|CNOT2|PCM1|PRRX1|POLR2K|PROX1|RAF1|SS18|VPS72|SMC1A|SMC3|CTR9|YAP1|TAF6L|ZC3H13|WDR43|TUT4|RIF1|METTL14|MCPH1|ZNF322|TET1|DIS3L2|ZNF358|BCL9L	170	stem cell population maintenance
GO:0098727		-2.4	-7.2								GO Biological Processes	29	3.52324	BCL9|CTNNB1|DDX6|FANCD2|LIG4|CNOT2|PCM1|PRRX1|POLR2K|PROX1|RAF1|SS18|VPS72|SMC1A|SMC3|CTR9|YAP1|TAF6L|ZC3H13|WDR43|TUT4|RIF1|METTL14|MCPH1|ZNF322|TET1|DIS3L2|ZNF358|BCL9L	170	maintenance of cell number
GO:0035690	-6			-7.3							GO Biological Processes	36	3.10472	AHR|AQP1|AXL|B2M|DPEP1|ETS1|FECH|FOLR2|GCLM|GNAI1|HGF|IL1B|ITPR2|PPP1R12A|P2RY1|PPP3CA|PRKCD|PRKCE|PSAP|PTGS2|RAP1A|RGS10|SOD1|TFRC|TLR3|VIM|RIPK1|ROCK2|NET1|PDCD10|TREX1|SSH1|WDR35|PPP1R14A|LYPD1|ACER2	171	cellular response to drug
GO:0014074				-4.4							GO Biological Processes	17	3.68485	ADSS2|AHR|BIRC2|AQP1|DMTN|IL1B|ITPR2|P2RY1|PIK3CG|PTGS2|RAP1A|SELL|SLC8A3|SOD1|STAT1|TEK|SSH1	171	response to purine-containing compound
GO:0046683				-4.4							GO Biological Processes	16	3.85343	AHR|BIRC2|AQP1|DMTN|IL1B|ITPR2|P2RY1|PIK3CG|PTGS2|RAP1A|SELL|SLC8A3|SOD1|STAT1|TEK|SSH1	171	response to organophosphorus
GO:0031330	-7.3		-4.7						-3		GO Biological Processes	56	2.31643	ACACB|ALAD|TSPO|CSNK2A2|CST3|FBP1|GPLD1|HFE|HMOX1|HP|LEPR|MCL1|MET|MTM1|NPC1|FURIN|PML|PPARA|CTSA|PSEN1|PTK2|QSOX1|RNF5|ROCK1|SDCBP|SORL1|STAT3|TIMP3|ZFP36|OGT|PSMF1|NCOR1|RGP1|TOB1|ATG7|RRAGA|USP19|OS9|GABARAPL2|SIRT2|CLEC16A|POLDIP2|NUPR1|ERLEC1|CHMP4A|USP25|UBXN1|RASIP1|NRDE2|USP36|PINK1|DDRGK1|SECISBP2|CDK5RAP3|SMCR8|DAB2IP	172	negative regulation of cellular catabolic process
GO:0009895	-6.9		-4.5	-2.6					-3.2		GO Biological Processes	61	2.17388	ACACB|ALAD|TSPO|CSNK2A2|CST3|FBP1|FYN|GPLD1|HFE|HMOX1|HP|LEPR|MCL1|MET|MTM1|NPC1|FURIN|PML|PPARA|CTSA|PRKAA1|PSEN1|PTK2|QSOX1|RNF5|ROCK1|SDCBP|SORL1|STAT3|TIMP3|ZFP36|OGT|SNX3|PSMF1|NCOR1|RGP1|TOB1|ATG7|RRAGA|USP19|OS9|GABARAPL2|SIRT2|CLEC16A|POLDIP2|NUPR1|ERLEC1|CHMP4A|USP25|UBXN1|RASIP1|NRDE2|USP36|PINK1|DDRGK1|SECISBP2|CDK5RAP3|RILP|AZIN2|SMCR8|DAB2IP	172	negative regulation of catabolic process
GO:0010507	-5										GO Biological Processes	23	3.06194	TSPO|HMOX1|LEPR|MCL1|MET|MTM1|NPC1|CTSA|PTK2|QSOX1|RNF5|STAT3|ATG7|RRAGA|SIRT2|CLEC16A|POLDIP2|NUPR1|CHMP4A|RASIP1|USP36|PINK1|SMCR8	172	negative regulation of autophagy
GO:0042177	-5										GO Biological Processes	30	2.61251	ALAD|CSNK2A2|CST3|FYN|HFE|MTM1|FURIN|PML|CTSA|PSEN1|ROCK1|SDCBP|TIMP3|OGT|SNX3|PSMF1|RGP1|USP19|OS9|GABARAPL2|SIRT2|CLEC16A|ERLEC1|USP25|UBXN1|DDRGK1|CDK5RAP3|RILP|AZIN2|DAB2IP	172	negative regulation of protein catabolic process
GO:0098781		-2.8	-2.8			-7.3					GO Biological Processes	17	6.13207	CCNT2|GTF2F1|GTF2F2|MARS1|NCBP1|NCL|POLR2B|POLR2C|SNAPC3|TAF11|GTF3C4|MACROH2A1|PWP1|INTS7|NOL11|INTS14|NIFK	173	ncRNA transcription
GO:0016073						-6.7					GO Biological Processes	16	5.9347	CCNT2|DKC1|GTF2F1|GTF2F2|NCBP1|EXOSC10|POLR2B|POLR2C|SNAPC3|TAF11|EXOSC8|INTS7|NOP10|EXOSC5|METTL16|INTS14	173	snRNA metabolic process
GO:0048729	-7.2	-3.6	-4.8	-2.4		-3.2				-3.9	GO Biological Processes	104	1.80321	ACTB|ACVR1|ACVRL1|ADARB1|AR|RHOA|RHOB|ATP7A|BBS4|CAV3|COL4A1|CTSH|CTSZ|TOR1A|S1PR1|EDN1|EPHA2|FGF1|FGF7|FGFR1|FOXF2|CCN1|ILK|ITGA3|ITGB3|ITGB4|KDR|LRP6|TACSTD2|SMAD2|SMAD4|MATN1|MEF2C|MET|CITED1|MSN|MYO9A|NOS3|SERPINB5|PKP2|PML|PSEN1|PSMA2|PSMC5|PSMD9|PSMD11|RAC1|BRD2|CCL11|SPINT1|TAL1|TBX2|TCF21|TGFBR1|TGFBR2|TGFBR3|TGM2|VEGFA|WNT7A|WNT2B|FZD4|ITGA8|BCL10|KLF4|SLC9A3R1|CYP7B1|PSMF1|WDR1|FEM1B|SP…	174	tissue morphogenesis	Epithelium morphogenesis
GO:0002009	-6.7	-3.1	-4.5			-3.5				-3.1	GO Biological Processes	89	1.85065	ACTB|ACVR1|ACVRL1|AR|RHOA|RHOB|ATP7A|BBS4|CAV3|COL4A1|CTSH|CTSZ|TOR1A|EDN1|EPHA2|FGF1|FGF7|FGFR1|FOXF2|CCN1|ILK|KDR|LRP6|TACSTD2|SMAD4|MEF2C|MET|CITED1|MSN|MYO9A|SERPINB5|PML|PSEN1|PSMA2|PSMC5|PSMD9|PSMD11|RAC1|BRD2|CCL11|SPINT1|TBX2|TCF21|TGFBR2|TGM2|VEGFA|WNT7A|WNT2B|FZD4|BCL10|KLF4|SLC9A3R1|CYP7B1|PSMF1|WDR1|FEM1B|SPRY1|FST|PDPN|RAB10|SOSTDC1|CLIC4|NPHP3|PARD6A|IFT52|WNT16|DLL4|RASIP1|IFT57|KI…	174	morphogenesis of an epithelium	Epithelium morphogenesis
GO:0051186	-7.1	-3.6	-2.7	-5		-6.6					GO Biological Processes	96	1.84392	ACACB|ALAD|ALAS1|APP|BLVRB|TSPO|CAT|CPOX|CTNS|CYB5A|CYB5R3|FBP1|FMO5|FOLH1|FYN|GCH1|GCLC|GPX1|GPX3|GSS|GSTM2|HBQ1|HMGCS2|HMOX1|HP|HSD17B4|IDH1|MAOB|ME1|MOCS1|MMUT|NFE2L1|P2RX7|PCCB|PFKM|PGM1|PHYH|PPARA|PPOX|PRKAA1|PSEN1|RAC1|SCD|STAT3|UROD|OGT|SUCLA2|VNN2|HACD1|PPT2|GSTO1|NCOR1|AHCYL1|ALDH1L1|PGRMC1|PRDX3|ACOT7|ACSBG1|MLYCD|ISCU|ACOT9|ZBTB20|NUPR1|EIF2AK1|MAT2B|TMEM14C|ACSL5|COQ3|PARP16|SLC25A38|…	175	cofactor metabolic process
GO:0048037	-5.2	-2.6	-2.5				-3.3				GO Molecular Functions	78	1.77486	ACACB|ACADVL|ACO1|ACOX1|ALAS1|AOX1|CAT|CYB5A|CYP2J2|CYP4B1|CYP27A1|CYB5R3|FDX1|FMO5|GLUD1|GSS|GSTM2|GUCY1A2|HADH|HBQ1|HDC|HMOX1|HPGD|HSD11B1|IDH1|LCN2|MAOB|ME1|MGST1|MOCS1|COX1|MMUT|NOS3|PHYH|PPOX|QSOX1|PYGL|PYGM|REV3L|SCP2|SDHA|CYP7B1|SPTLC2|SPTLC1|PGRMC1|HIBADH|NUDT6|ACOT7|SIRT2|PDXDC1|SIRT3|ISCU|EIF2AK1|KMT5B|CYB5R4|CYB5R1|MOCOS|P3H2|SLC48A1|LMBRD1|CISD1|CYP26B1|BDH2|SQOR|PPCDC|METTL17|ACBD3|V…	175	cofactor binding
hsa04371	-6.4			-7							KEGG Pathway	21	4.67658	APLNR|CALM1|CCN2|GNAI1|GNG5|ITPR2|MEF2A|PDE3B|PIK3CG|PLCB2|PRKAB1|PRKCE|SLC8A3|SPP1|APLN|AKT3|GNA13|MRAS|PIK3R5|GABARAPL1|PRKAG2	176	Apelin signaling pathway
GO:0051235	-7		-2.7	-3							GO Biological Processes	61	2.18059	ABCA1|ACACB|AUP1|BBS4|BCL3|TSPO|CALM2|CAPN3|CAV1|CD36|CDS1|CLIC2|DDIT3|GSN|GSTM2|HEXB|INSIG1|ITGB3|ITPR1|ITPR3|LCN2|LPL|MSR1|NFKB1|NFKBIA|P2RX7|PML|PPARA|PPARG|SRGN|RYR3|S100A8|S100A9|CCL21|SORL1|TXN|UVRAG|SLC30A4|NOL3|TMSB10|GSTO1|NR1H3|AKAP9|OS9|RER1|MORC3|ABHD5|TPCN1|VPS13D|MCOLN1|CEMIP|ARHGAP21|PINK1|SLC8B1|ZC3H12A|ANKRD13C|TAF3|TAPT1|MCOLN2|NRROS|SMIM22	177	maintenance of location
GO:0051651	-4.7		-2.4								GO Biological Processes	22	3.03341	BBS4|BCL3|TSPO|CAV1|GSN|INSIG1|PML|SRGN|SORL1|TXN|UVRAG|TMSB10|AKAP9|OS9|RER1|MORC3|VPS13D|ARHGAP21|PINK1|ANKRD13C|TAF3|TAPT1	177	maintenance of location in cell
GO:0032507	-4.4										GO Biological Processes	18	3.30918	BBS4|BCL3|TSPO|CAV1|GSN|INSIG1|PML|SORL1|TXN|TMSB10|OS9|RER1|MORC3|VPS13D|PINK1|ANKRD13C|TAF3|TAPT1	177	maintenance of protein location in cell
GO:0030317	-7										GO Biological Processes	28	3.37812	ADCY3|BBS2|DEFB1|DNAH5|INPP5B|UBE2B|LRRC6|DNAH1|DNAI1|PLA2G3|CFAP44|SPAG16|CFAP69|SPEF2|CFAP43|ROPN1L|ARMC2|IQCG|DRC7|SLC9B2|DNAAF6|CFAP251|SLC9B1|TCTE1|TAC4|CFAP157|CCDC39|HOATZ	178	flagellated sperm motility
GO:0097722	-7										GO Biological Processes	28	3.37812	ADCY3|BBS2|DEFB1|DNAH5|INPP5B|UBE2B|LRRC6|DNAH1|DNAI1|PLA2G3|CFAP44|SPAG16|CFAP69|SPEF2|CFAP43|ROPN1L|ARMC2|IQCG|DRC7|SLC9B2|DNAAF6|CFAP251|SLC9B1|TCTE1|TAC4|CFAP157|CCDC39|HOATZ	178	sperm motility
GO:0007288	-6.9										GO Biological Processes	11	7.96271	BBS2|UBE2B|DNAH1|PLA2G3|CFAP44|SPAG16|SPEF2|CFAP43|ARMC2|IQCG|CFAP157	178	sperm axoneme assembly
GO:0097191	-6.8			-2.8							GO Biological Processes	48	2.41714	ACVR1|AR|ATF3|CASP8|CASP9|CAV1|CYLD|DAPK1|DDX3X|FGFR1|FGG|FYN|GCLC|GPX1|HMOX1|ICAM1|KRT18|LCN2|LGALS3|LTBR|MCL1|NOS3|P2RX7|SERPINE1|PAK2|PIK3R1|PML|SORT1|STX4|TGFBR1|TIMP3|PEA15|TRADD|TNFSF12|TNFSF10|BCL10|NOL3|BAG3|FEM1B|CIB1|RBCK1|G0S2|DDX47|ZDHHC3|TMBIM1|ITPRIP|IL33|DAB2IP	179	extrinsic apoptotic signaling pathway
GO:0008625	-5.9										GO Biological Processes	25	3.25341	ATF3|CASP8|DAPK1|DDX3X|FGG|GPX1|HMOX1|ICAM1|LGALS3|NOS3|SERPINE1|PIK3R1|SORT1|STX4|TIMP3|PEA15|TRADD|TNFSF10|BAG3|FEM1B|DDX47|ZDHHC3|TMBIM1|ITPRIP|DAB2IP	179	extrinsic apoptotic signaling pathway via death domain receptors
GO:2001236	-5.4										GO Biological Processes	35	2.50231	ACVR1|AR|ATF3|CASP8|CAV1|CYLD|DDX3X|FGFR1|FGG|FYN|GCLC|GPX1|HMOX1|ICAM1|LGALS3|LTBR|MCL1|NOS3|SERPINE1|PAK2|PML|STX4|TGFBR1|TIMP3|PEA15|TRADD|TNFSF12|TNFSF10|BCL10|NOL3|FEM1B|RBCK1|G0S2|TMBIM1|ITPRIP	179	regulation of extrinsic apoptotic signaling pathway
GO:1902041	-4.6										GO Biological Processes	18	3.41768	ATF3|CASP8|DDX3X|FGG|GPX1|HMOX1|ICAM1|LGALS3|NOS3|SERPINE1|STX4|TIMP3|PEA15|TRADD|TNFSF10|FEM1B|TMBIM1|ITPRIP	179	regulation of extrinsic apoptotic signaling pathway via death domain receptors
GO:0043021			-3.1			-6.8					GO Molecular Functions	18	5.32115	EIF2S1|EIF5A|ETF1|NME1|ABCE1|SNRPB2|SNRPD3|GTPBP6|PRMT5|CPSF6|ERAL1|OLA1|SEC61A1|PTCD3|DHX33|NAA15|MRRF|TIMM50	180	ribonucleoprotein complex binding
GO:1901615	-6.7			-5.8							GO Biological Processes	89	1.85397	ABCA1|ACACB|ACADVL|ADH6|APP|ASAH1|ATP7A|BMP6|CAT|CEBPA|CFTR|CTNS|CYP27A1|CYB5R3|CLN8|FDX1|FGF1|FGFR1|FGFR4|FMO5|GBA|GCH1|HDC|HMGCS2|HPN|HSD17B4|IMPA1|INPP4A|INPP5A|INPP5B|INSIG1|ITPK1|ITPKB|LEPR|LIPA|MAOB|CITED1|NFE2L1|NFKB1|NPC1|NPR1|OCA2|OSBP|PLA2G4A|PLCB4|PRKAA1|LGMN|SCD|SCP2|SLC16A2|SMPD1|PLPP1|PLPP3|DHRS3|CYP7B1|GGPS1|SPTLC2|RAPGEF2|IP6K1|OSBPL2|CPQ|SPTLC1|NPC2|FAXDC2|PLCB1|PNKD|OSBPL3|LDLRA…	181	organic hydroxy compound metabolic process
GO:0008202	-5.3										GO Biological Processes	57	1.9885	ABCA1|ACACB|ACADVL|APP|ASAH1|BMP6|TSPO|CAT|CEBPA|CFTR|CYP27A1|CYB5R3|EGR1|CLN8|FDX1|FGF1|FGFR1|FGFR4|FMO5|GBA|HMGCS2|HSD11B1|HSD17B4|INSIG1|LEPR|LIPA|NFE2L1|NFKB1|NPC1|OSBP|PRKAA1|LGMN|RORA|SCD|SCP2|SMPD1|TSPOAP1|CYP7B1|GGPS1|OSBPL2|NPC2|FAXDC2|OSBPL3|LDLRAP1|HSD17B11|CYB5R1|CYP26B1|GPAM|PLEKHA1|ACBD3|HSD3B7|STARD3NL|HINT2|PIP4P1|OSBPL5|OSBPL6|OSBPL9	181	steroid metabolic process
GO:0006066	-4.7			-2.5							GO Biological Processes	61	1.86414	ABCA1|ACACB|ACADVL|ADH6|APP|ASAH1|BMP6|CAT|CEBPA|CFTR|CYP27A1|CYB5R3|CLN8|FDX1|FGF1|FGFR1|FMO5|GBA|GCH1|HMGCS2|IMPA1|INPP4A|INPP5A|INPP5B|INSIG1|ITPK1|ITPKB|LEPR|NFE2L1|NFKB1|NPC1|PLA2G4A|PLCB4|PRKAA1|SCD|SMPD1|PLPP1|PLPP3|DHRS3|CYP7B1|GGPS1|SPTLC2|IP6K1|SPTLC1|NPC2|PLCB1|LDLRAP1|NAAA|INPP5K|COQ3|RETSAT|BPNT2|ACER3|PECR|ACSS2|AKR1B10|GPAM|PCBD2|PIP4P1|OSBPL5|SDR16C5	181	alcohol metabolic process
M5898		-6.3				-6.7					Hallmark Gene Sets	19	4.98021	CSTF3|DAD1|GTF2F1|GUK1|IMPDH2|SMAD5|NME1|POLB|POLR2C|RFC3|SRSF6|TAF10|UMPS|NELFE|USP11|RAE1|SF3A3|SEC61A1|GTF2H5	182	HALLMARK DNA REPAIR
GO:0016482	-6.7		-2.8		-3.7				-4.5		GO Biological Processes	39	2.6728	CLN5|EMP2|MSN|MYO1D|PIK3C3|MAP2K1|TRIM27|SORT1|SNX1|SNX2|SORL1|EEA1|BECN1|SNX3|AP4M1|VAMP3|GOSR1|RGP1|KIF1C|LMTK2|DENND5A|HEATR5A|TMEM87A|DENND2A|WDR91|VPS54|RAB14|WIPI1|VPS53|VPS50|VPS11|SNX16|AKTIP|RILP|TMEM87B|WDR81|PHETA2|WASHC2C|DENND10	183	cytosolic transport	Vesicle-mediated transport
GO:0098927	-6.4										GO Biological Processes	17	4.688	EMP2|MSN|MYO1D|PIK3C3|MAP2K1|SORL1|EEA1|BECN1|SNX3|LMTK2|WDR91|VPS11|SNX16|AKTIP|RILP|WDR81|DENND10	183	vesicle-mediated transport between endosomal compartments	Vesicle-mediated transport
GO:0045022	-5.3				-2.5						GO Biological Processes	15	4.45466	EMP2|MSN|PIK3C3|MAP2K1|EEA1|BECN1|SNX3|LMTK2|WDR91|VPS11|SNX16|AKTIP|RILP|WDR81|DENND10	183	early endosome to late endosome transport	Vesicle-mediated transport
GO:0031625	-2.8		-6.6		-3.5	-3.7					GO Molecular Functions	40	2.68344	APC|BCL2|BID|GSK3B|HSPA5|HSPA8|MDM2|TRIM37|PA2G4|PRKAR2A|PRKAR2B|RALB|RPL5|HLTF|TRAF3|TRAF6|UBE2D1|UBE2L3|SUMO1|USP7|CUL5|AXIN2|CUL3|HERC2|PIAS2|USP2|MFHAS1|BAG4|DNM1L|ERLIN1|TRIOBP|GLMN|FAF2|SMG5|FANCL|YOD1|SLF2|RNF20|SLF1|SHPRH	184	ubiquitin protein ligase binding
GO:0044389	-3.3	-2.4	-6.3		-3.2	-3.4					GO Molecular Functions	41	2.58515	APC|BCL2|BID|GSK3B|HSPA5|HSPA8|MDM2|TRIM37|PA2G4|PRKAR2A|PRKAR2B|RALB|RPL5|HLTF|TRAF3|TRAF6|UBE2D1|UBE2L3|SUMO1|USP7|STAM|CUL5|AXIN2|CUL3|HERC2|PIAS2|USP2|MFHAS1|BAG4|DNM1L|ERLIN1|TRIOBP|GLMN|FAF2|SMG5|FANCL|YOD1|SLF2|RNF20|SLF1|SHPRH	184	ubiquitin-like protein ligase binding
GO:0042162		-6.6									GO Molecular Functions	14	6.23445	BLM|XRCC6|HNRNPA2B1|RPA1|RPA2|TP53BP1|XRCC5|TELO2|RAD50|KDM1A|ACD|NABP2|PIF1|CTC1	185	telomeric DNA binding
CORUM:5231		-5									CORUM	5	16.4768	XRCC6|RPA1|RPA2|TP53BP1|XRCC5	185	53BP1-containing complex
GO:0010165		-4.8									GO Biological Processes	11	5.66388	BLM|BRCA2|CASP3|XRCC6|MSH2|RAD51|SFRP2|TP53|TP53BP1|XRCC5|NUCKS1	185	response to X-ray
GO:0036503	-6.6										GO Biological Processes	28	3.243	AMFR|AUP1|CAV1|TOR1A|DNAJB2|DNAJB9|RNF5|SEL1L|RNF103|UBXN8|BCAP31|TRIM13|MARCHF6|USP19|OS9|RNF139|UBXN4|FBXO6|ERLEC1|USP25|UBQLN1|UBXN1|RNF121|EDEM2|DERL1|HM13|SYVN1|DNAJC18	186	ERAD pathway
GO:1904380	-5.5										GO Biological Processes	10	6.81302	AMFR|RNF5|SEL1L|RNF103|TRIM13|MARCHF6|OS9|RNF139|EDEM2|SYVN1	186	endoplasmic reticulum mannose trimming
R-HSA-901032	-5.4										Reactome Gene Sets	11	6.06683	AMFR|RNF5|SEL1L|UBB|RNF103|TRIM13|MARCHF6|OS9|RNF139|EDEM2|SYVN1	186	ER Quality Control Compartment (ERQC)
GO:0030433	-5.2										GO Biological Processes	22	3.26675	AMFR|AUP1|CAV1|DNAJB2|DNAJB9|RNF5|SEL1L|RNF103|UBXN8|BCAP31|TRIM13|MARCHF6|USP19|OS9|UBXN4|FBXO6|UBQLN1|RNF121|EDEM2|DERL1|SYVN1|DNAJC18	186	ubiquitin-dependent ERAD pathway
R-HSA-532668	-5.2										Reactome Gene Sets	14	4.63285	AMFR|RNF5|SEL1L|UBB|RNF103|TRIM13|MARCHF6|OS9|RNF139|UBXN1|EDEM2|NGLY1|DERL1|SYVN1	186	N-glycan trimming in the ER and Calnexin/Calreticulin cycle
R-HSA-113510		-6.5									Reactome Gene Sets	11	8.23838	CCNB1|CDK1|ORC1|ORC5|PRIM1|PRIM2|TFDP1|ORC6|ORC3|POLA2|MCM8	187	E2F mediated regulation of DNA replication
R-HSA-113507		-5.8									Reactome Gene Sets	7	12.8153	CCNB1|CDK1|ORC1|ORC5|ORC6|ORC3|MCM8	187	E2F-enabled inhibition of pre-replication complex formation
GO:0007507	-3.6	-4.6	-6.5	-5.6						-2.9	GO Biological Processes	63	2.12754	AP1B1|ANK2|ATM|BMP5|CACNA1C|COL2A1|CREB1|ATF2|CTNNB1|DSP|EDNRA|EP300|GJA1|HNRNPU|JARID2|LOX|LTBP1|MDM2|MDM4|MYH10|NEDD4|PAK1|MED1|PROX1|PTPN11|RAF1|RARB|ROBO1|SLC8A1|SMARCD3|SOS1|TBX1|TGFB1|TTN|NSD2|WNT5A|LUZP1|AXIN2|TRIP11|SLIT2|IFT140|MATR3|YAP1|PDLIM5|FRS2|RPGRIP1L|ZFPM2|SETD2|NOX4|SOX6|MIB1|STRA6|CPLANE1|ADIPOR2|FAT4|DYNC2H1|BICC1|CCM2|SETDB2|MYOCD|OSR1|DHX36|DIPK2A	188	heart development
GO:0003205			-5.1								GO Biological Processes	26	2.97723	ANK2|BMP5|DSP|LTBP1|MDM2|MDM4|MYH10|MED1|PROX1|RARB|ROBO1|SMARCD3|SOS1|TBX1|TGFB1|NSD2|WNT5A|LUZP1|TRIP11|SLIT2|MATR3|FRS2|ZFPM2|STRA6|CPLANE1|MYOCD	188	cardiac chamber development
GO:0003279			-5							-2.8	GO Biological Processes	20	3.49554	ANK2|BMP5|LTBP1|MDM2|MDM4|MYH10|PROX1|RARB|ROBO1|TBX1|NSD2|WNT5A|LUZP1|TRIP11|SLIT2|MATR3|FRS2|ZFPM2|STRA6|CPLANE1	188	cardiac septum development
GO:1904029		-6.5				-2.7					GO Biological Processes	24	3.73059	BLM|CASP3|CCNA2|CCNB1|CCND2|CCNE1|CCNF|CDC6|CDC25C|CDK4|CDKN2C|CDKN3|CKS1B|EGFR|HSP90AB1|PLK1|ADAM17|TFAP4|NR2F2|CCNK|PKMYT1|CCNB2|CCNE2|CCNQ	189	regulation of cyclin-dependent protein kinase activity
GO:0000079		-6.2									GO Biological Processes	23	3.71535	BLM|CASP3|CCNA2|CCNB1|CCND2|CCNE1|CCNF|CDC6|CDC25C|CDK4|CDKN2C|CDKN3|CKS1B|EGFR|PLK1|ADAM17|TFAP4|NR2F2|CCNK|PKMYT1|CCNB2|CCNE2|CCNQ	189	regulation of cyclin-dependent protein serine/threonine kinase activity
GO:0061061	-6.5	-2.7	-2.9	-3							GO Biological Processes	103	1.74665	ACVR1|ADARB1|RHOA|ASS1|ATF3|BDNF|BTG1|CAPN2|CAPN3|CAV1|CAV2|CAV3|CD9|CRYAB|CTF1|DDIT3|S1PR1|EDN1|EDNRB|EGR1|EMD|FGFR1|FHL1|FLOT2|FOS|FRG1|GPX1|HLF|HLX|ID3|ILK|LAMA2|LGALS1|SMAD4|MEF2C|MEF2D|MAP3K5|FOXO4|MTM1|MYH9|PDGFB|PDGFRB|PKP2|PPARA|PRKAA1|RORA|SORT1|MAPK12|SGCB|SGCG|SVIL|TBX2|TCF21|TGFBR1|TGFBR2|TGFBR3|TMOD1|UTRN|VEGFA|XK|BTG2|ITGA8|PDLIM1|TRIP4|QKI|WDR1|NR1D2|FLOT1|RAMP2|VAMP5|USP19|AFG3L2|…	190	muscle structure development
GO:0072593	-6.5			-4.4							GO Biological Processes	55	2.21186	AIF1|RHOA|ASS1|ATP7A|BCR|TSPO|CAT|CAV1|CD36|CD47|CDKN1A|CRYAB|CTNS|DNM2|EDN1|FYN|GCH1|GNAI2|GNAI3|GPX1|GPX3|HBQ1|HP|ICAM1|CCN1|MAOB|NOS3|P2RX4|P2RX7|PDGFB|PDGFRB|PON3|RAB27A|RAC1|RORA|SFTPD|STAT3|TGFBR2|VAV1|VDAC1|KLF4|TLR6|PRDX3|TUSC2|SIRT2|SIRT3|SESN1|CYB5R4|PINK1|ZC3H12A|BCO2|PXDNL|SIRPA|NRROS|ACOD1	191	reactive oxygen species metabolic process	Reactive oxygen species metabolic pathways
GO:2000377	-4.5			-3.5							GO Biological Processes	38	2.2006	AIF1|RHOA|ASS1|BCR|TSPO|CAV1|CD36|CD47|CDKN1A|CRYAB|CTNS|DNM2|EDN1|FYN|GCH1|GNAI2|GNAI3|HP|ICAM1|P2RX4|PDGFB|PDGFRB|PON3|RAB27A|RAC1|STAT3|TGFBR2|VDAC1|KLF4|TLR6|TUSC2|SIRT2|SIRT3|PINK1|ZC3H12A|BCO2|SIRPA|ACOD1	191	regulation of reactive oxygen species metabolic process	Reactive oxygen species metabolic pathways
GO:0000054						-6.4					GO Biological Processes	7	19.6587	NUP88|ABCE1|RRS1|LSG1|RIOK2|LTV1|NOP9	192	ribosomal subunit export from nucleus
GO:0033750						-6.4					GO Biological Processes	7	19.6587	NUP88|ABCE1|RRS1|LSG1|RIOK2|LTV1|NOP9	192	ribosome localization
GO:0071428						-6.2					GO Biological Processes	7	18.3481	NUP88|ABCE1|RRS1|LSG1|RIOK2|LTV1|NOP9	192	rRNA-containing ribonucleoprotein complex export from nucleus
GO:0008233	-6.4					-2.4					GO Molecular Functions	97	1.76924	AGA|C1R|CAPN1|CAPN2|CAPN3|CAPNS1|CASP1|CASP7|CASP8|CASP9|CASP10|CTSC|TPP1|CPD|CTSD|CTSH|CTSZ|CYLD|ACE|ENPEP|F3|FOLH1|HP|HPN|CFI|LTA4H|MIPEP|MMP1|MMP2|MMP15|MMP19|FURIN|PEPD|PLAT|PLAU|CTSA|PREP|LGMN|HTRA1|PSEN1|PSMA2|TMPRSS2|USP4|UQCRC2|CTSF|ADAM9|PCSK7|ADAMTS2|ADAMTS1|TMEM59|SPCS2|RCE1|TANK|USPL1|CPQ|CLPX|USP19|FGL2|AFG3L2|ADAMTS5|NCSTN|CAPN7|BACE1|BACE2|SPCS1|USP25|AMZ2|MINDY2|UFSP2|OTUD5|TASP1|…	193	peptidase activity
GO:0070011	-5.4					-2.6					GO Molecular Functions	91	1.70822	C1R|CAPN1|CAPN2|CAPN3|CAPNS1|CASP1|CASP7|CASP8|CASP9|CASP10|CTSC|TPP1|CPD|CTSD|CTSH|CTSZ|CYLD|ACE|ENPEP|F3|FOLH1|HP|HPN|CFI|LTA4H|MIPEP|MMP1|MMP2|MMP15|MMP19|FURIN|PEPD|PLAT|PLAU|CTSA|PREP|LGMN|HTRA1|PSEN1|PSMA2|TMPRSS2|USP4|UQCRC2|CTSF|ADAM9|PCSK7|ADAMTS2|ADAMTS1|TMEM59|RCE1|TANK|USPL1|CPQ|CLPX|USP19|AFG3L2|ADAMTS5|NCSTN|CAPN7|BACE1|BACE2|USP25|AMZ2|MINDY2|UFSP2|OTUD5|TASP1|CNDP2|MINDY1|USP36|RH…	193	peptidase activity, acting on L-amino acid peptides
GO:0008234	-5		-4								GO Molecular Functions	38	2.31643	CAPN1|CAPN2|CAPN3|CAPNS1|CASP1|CASP7|CASP8|CASP9|CASP10|CTSC|CTSH|CTSZ|CYLD|LGMN|USP4|CTSF|RCE1|TANK|USPL1|USP19|CAPN7|USP25|MINDY2|UFSP2|OTUD5|MINDY1|USP36|ADGB|MINDY3|VCPIP1|ZC3H12A|USP38|USP32|SCRN2|ATG4A|USP43|USP54|USP12	193	cysteine-type peptidase activity
GO:0070286	-6.4										GO Biological Processes	15	5.2646	DNAH5|LRRC6|DNAH1|DNAI1|ZMYND10|ARMC4|DNAH7|DNAI2|CCDC65|DRC1|DNAAF1|DNAI3|DNAAF6|CCDC39|CFAP100	194	axonemal dynein complex assembly
GO:0036159	-5										GO Biological Processes	9	6.94928	LRRC6|DNAH1|ZMYND10|DNAH7|DNAAF1|DNAI3|DNAAF6|CCDC39|CFAP100	194	inner dynein arm assembly
GO:0003351	-4.4										GO Biological Processes	11	4.90013	DNAH5|LRRC6|DNAH1|NPHP3|SPA17|ADCY10|SPEF2|ROPN1L|DNAAF1|SPAG17|CCDC39	194	epithelial cilium movement
GO:0045943						-6.3					GO Biological Processes	8	14.9781	MARS1|NCL|PWP1|NOL11|HEATR1|DHX33|WDR75|UTP15	195	positive regulation of transcription by RNA polymerase I
GO:0006356						-6.1					GO Biological Processes	9	11.4147	MARS1|NCL|MACROH2A1|PWP1|NOL11|HEATR1|DHX33|WDR75|UTP15	195	regulation of transcription by RNA polymerase I
GO:0090070						-6.1					GO Biological Processes	6	23.5904	TRMT112|HEATR1|RIOK2|WDR75|UTP15|BUD23	195	positive regulation of ribosome biogenesis
GO:2000234						-6.1					GO Biological Processes	6	23.5904	TRMT112|HEATR1|RIOK2|WDR75|UTP15|BUD23	195	positive regulation of rRNA processing
GO:2000232						-5.1					GO Biological Processes	6	16.8503	TRMT112|HEATR1|RIOK2|WDR75|UTP15|BUD23	195	regulation of rRNA processing
GO:0009799	-6.3									-2.6	GO Biological Processes	33	2.83119	ACVR1|BBS4|DDIT3|DNAH5|FOXJ1|SMAD2|MEF2C|PSEN1|TBX2|TGFBR2|KIF3B|CITED2|LRRC6|SOSTDC1|DNAI1|NPHP3|ALG5|IFT52|IFT57|ARMC4|BBS7|CC2D2A|GALNT11|GREM2|DNAI2|ARL6|DISP1|DRC1|DNAAF1|BBS5|ENKUR|NEK8|CCDC39	196	specification of symmetry
GO:0009855	-6.3									-2.6	GO Biological Processes	33	2.85231	ACVR1|BBS4|DDIT3|DNAH5|FOXJ1|SMAD2|MEF2C|PSEN1|TBX2|TGFBR2|KIF3B|CITED2|LRRC6|SOSTDC1|DNAI1|NPHP3|ALG5|IFT52|IFT57|ARMC4|BBS7|CC2D2A|GALNT11|GREM2|DNAI2|ARL6|DISP1|DRC1|DNAAF1|BBS5|ENKUR|NEK8|CCDC39	196	determination of bilateral symmetry
GO:0044458	-5.9										GO Biological Processes	12	6.04285	FOXJ1|ATMIN|LRRC6|ZMYND10|SPATA6|IFT57|CC2D2A|DNAAF1|BBS5|RSPH9|CCDC39|MCIDAS	196	motile cilium assembly
GO:0007368	-5.5									-2.7	GO Biological Processes	30	2.77971	ACVR1|BBS4|DNAH5|FOXJ1|SMAD2|MEF2C|PSEN1|TBX2|TGFBR2|KIF3B|CITED2|LRRC6|DNAI1|NPHP3|ALG5|IFT52|IFT57|ARMC4|BBS7|CC2D2A|GALNT11|DNAI2|ARL6|DISP1|DRC1|DNAAF1|BBS5|ENKUR|NEK8|CCDC39	196	determination of left/right symmetry
GO:0007032	-6.3				-2.7						GO Biological Processes	24	3.51862	SCARB2|PIK3C3|RAB5B|RAB27A|TSG101|SNX3|RAB11A|SQSTM1|VPS4B|IST1|ARFGEF2|TMCC1|WASHC4|CHMP4A|VTA1|TMEM127|VPS11|CHMP1B|VPS18|AKTIP|RILP|PHETA2|ALS2CL|ANXA8	197	endosome organization
GO:0002683	-6			-6.3							GO Biological Processes	40	2.64336	ALOX15|AXL|SERPING1|RUNX3|CD14|CD86|CD68|FCER1G|GPS2|HLA-DRB1|LYN|SMAD7|MNDA|NBL1|SERPINB9|PTGER4|PTPRC|SEC14L1|TLR3|TLR4|TYROBP|UFD1|LPXN|RIPOR2|N4BP2L2|GPNMB|CIB1|IRAK3|TREX1|SAMHD1|APPL1|PARP14|SELENOS|SAMSN1|MMP28|ITCH|BPIFB1|TICAM2|MIA3|CCR2	198	negative regulation of immune system process
GO:0032102	-3.6			-5.4							GO Biological Processes	33	2.69583	ANGPT2|AOAH|SERPING1|ETS1|FAP|GATA3|GPS2|HGF|HLA-DRB1|NBL1|NT5E|NUCB2|PRKCD|PROS1|PTGER4|PTPRC|RB1|SEC14L1|SOD1|SPP1|TEK|TNFRSF1B|UFD1|KIAA0319|SEMA3C|CLASP1|PYCARD|SELENOS|SEMA3G|SEMA6A|MMP28|ITCH|GRIN3A	198	negative regulation of response to external stimulus
GO:0031348				-4.9							GO Biological Processes	25	3.02169	AOAH|SERPING1|ETS1|GATA3|GPS2|HGF|HLA-DRB1|NT5E|SERPINB9|PRKCD|PTGER4|PTPRC|RB1|SEC14L1|SOD1|TEK|TNFRSF1B|UFD1|IRAK3|TREX1|SAMHD1|PYCARD|PARP14|SELENOS|ITCH	198	negative regulation of defense response
GO:0030260	-6.3			-2.5							GO Biological Processes	35	2.73902	GRK2|CAV1|CAV2|SCARB2|CD74|CTNND1|CD55|EPHA2|FUCA2|GSN|HYAL1|ICAM1|ITGB3|ITGB6|LGALS1|MET|NPC1|PVR|TRIM27|SELPLG|SLC1A5|TMPRSS2|UVRAG|VAMP8|SNX3|XPR1|TRIM14|TRIM38|WWP1|F11R|EXOC2|VPS18|NECTIN4|TRIM5|CLEC4G	199	entry into host cell
GO:0044409	-6.3			-2.5							GO Biological Processes	35	2.73902	GRK2|CAV1|CAV2|SCARB2|CD74|CTNND1|CD55|EPHA2|FUCA2|GSN|HYAL1|ICAM1|ITGB3|ITGB6|LGALS1|MET|NPC1|PVR|TRIM27|SELPLG|SLC1A5|TMPRSS2|UVRAG|VAMP8|SNX3|XPR1|TRIM14|TRIM38|WWP1|F11R|EXOC2|VPS18|NECTIN4|TRIM5|CLEC4G	199	entry into host
GO:0051806	-6.3			-2.5							GO Biological Processes	35	2.73902	GRK2|CAV1|CAV2|SCARB2|CD74|CTNND1|CD55|EPHA2|FUCA2|GSN|HYAL1|ICAM1|ITGB3|ITGB6|LGALS1|MET|NPC1|PVR|TRIM27|SELPLG|SLC1A5|TMPRSS2|UVRAG|VAMP8|SNX3|XPR1|TRIM14|TRIM38|WWP1|F11R|EXOC2|VPS18|NECTIN4|TRIM5|CLEC4G	199	entry into cell of other organism involved in symbiotic interaction
GO:0051828	-6.2			-2.5							GO Biological Processes	35	2.72063	GRK2|CAV1|CAV2|SCARB2|CD74|CTNND1|CD55|EPHA2|FUCA2|GSN|HYAL1|ICAM1|ITGB3|ITGB6|LGALS1|MET|NPC1|PVR|TRIM27|SELPLG|SLC1A5|TMPRSS2|UVRAG|VAMP8|SNX3|XPR1|TRIM14|TRIM38|WWP1|F11R|EXOC2|VPS18|NECTIN4|TRIM5|CLEC4G	199	entry into other organism involved in symbiotic interaction
GO:0051701	-6			-2.7							GO Biological Processes	44	2.35932	GRK2|CASP8|CAV1|CAV2|SCARB2|CD74|CTNND1|CD55|EPHA2|FUCA2|GSN|HYAL1|ICAM1|ITGB3|ITGB6|LGALS1|MET|NPC1|PML|PVR|TRIM27|SELPLG|SLC1A5|TMPRSS2|TSG101|UVRAG|VAMP8|SNX3|XPR1|VPS4B|IST1|TRIM14|TRIM13|TRIM38|ATG7|RRAGA|WWP1|F11R|EXOC2|VPS18|ZC3H12A|NECTIN4|TRIM5|CLEC4G	199	interaction with host
GO:0001101	-6.3										GO Biological Processes	62	2.06943	ABCA1|ALAD|AQP2|RHOA|ASS1|ATP7A|BMP6|CAPN2|CAT|CD9|CD36|CDKN1B|COL4A1|CTSH|DUSP1|EDN1|EGR1|FGFR4|FYN|GJB3|GCLC|GSN|GSS|ICAM1|ID3|KDR|LPL|MMP2|PDGFB|PDGFRB|SERPINF1|PIK3C3|PPARG|PRKAA1|MAPK10|SCD|CCL21|SLC6A4|TMBIM6|TGFBR3|TIE1|TNFSF4|VEGFA|FZD4|GNPAT|NCOA1|LAMTOR3|KLF4|ATG7|TRIM16|RRAGA|ADNP2|UFL1|SH3BP4|SESN1|LAMTOR2|SLC38A2|GDAP2|CYP26B1|MEAK7|PINK1|ZC3H12A	200	response to acid chemical
GO:0009991	-5.9		-3.6	-3.8							GO Biological Processes	85	1.7965	ABCA1|ACACB|AGL|AIF1|ALAD|ALPL|AQP2|ASGR1|ASS1|ATF3|BBS2|BBS4|TSPO|CAT|CDKN1A|CDKN2B|CST3|DDIT3|FOS|FYN|GBA|GCLC|GNAI2|GSN|GSS|HFE|HMOX1|ICAM1|INHBB|JUN|LAMP2|LCN2|LPL|MAP3K5|FOXO4|P2RX4|P2RX7|PIK3C3|PPARA|PPARG|PRKAA1|RYR3|SLC6A4|SORL1|TMBIM6|TGFBR2|TRPC3|USF1|USF2|WNT2B|ZFP36|TFEB|GNPAT|OGT|NPFF|NCOA1|BECN1|MTMR3|BCL10|XPR1|LIPG|ATG7|RRAGA|WDR45|GABARAPL2|SIRT2|SIK2|CLEC16A|UFL1|PANX1|VPS41|EIF…	200	response to extracellular stimulus
GO:0031667	-5.8		-2.9	-2.8							GO Biological Processes	81	1.82165	ABCA1|ACACB|AGL|ALAD|ALPL|ASS1|ATF3|BBS2|BBS4|TSPO|CAT|CDKN1A|CDKN2B|CST3|DDIT3|FYN|GBA|GCLC|GNAI2|GSN|GSS|HFE|HMOX1|ICAM1|INHBB|JUN|LAMP2|LCN2|LPL|MAP3K5|FOXO4|P2RX4|P2RX7|PIK3C3|PPARA|PPARG|PRKAA1|RYR3|SLC6A4|SORL1|TMBIM6|TGFBR2|TRPC3|USF1|USF2|WNT2B|ZFP36|TFEB|GNPAT|OGT|NPFF|NCOA1|BECN1|MTMR3|BCL10|XPR1|LIPG|ATG7|RRAGA|WDR45|GABARAPL2|SIRT2|SIK2|CLEC16A|UFL1|PANX1|VPS41|EIF2AK1|SESN1|PIK3R4|SL…	200	response to nutrient levels
GO:0031669	-4.7		-4.1	-2.5							GO Biological Processes	45	2.07648	ATF3|CDKN1A|CDKN2B|FYN|GBA|HFE|HMOX1|ICAM1|INHBB|JUN|LAMP2|LCN2|LPL|MAP3K5|P2RX4|P2RX7|PIK3C3|PPARA|PPARG|PRKAA1|RYR3|USF1|USF2|WNT2B|TFEB|NCOA1|BECN1|MTMR3|XPR1|ATG7|RRAGA|WDR45|GABARAPL2|SIK2|CLEC16A|VPS41|SESN1|PIK3R4|SLC38A2|WIPI1|RIPOR1|ZC3H12A|BHLHA15|FLCN|MAP1LC3C	200	cellular response to nutrient levels
GO:0042157	-6.3										GO Biological Processes	33	2.83119	ABCA1|APOD|CTSD|GBA|GPLD1|ITGB3|OLR1|PIGC|PIGH|PIK3C3|PPARA|PPM1A|PPM1B|LIPG|PIGB|ATG7|WDR45|ZDHHC17|GOLGA7|PIGP|ZDHHC3|ZDHHC13|PIGG|WIPI1|SELENOK|ZDHHC6|MPPE1|ZDHHC14|PIGO|ABHD13|ZDHHC20|PIGW|PYURF	201	lipoprotein metabolic process
GO:0006497	-6.1										GO Biological Processes	26	3.23801	ABCA1|GBA|GPLD1|PIGC|PIGH|PIK3C3|PPM1A|PPM1B|PIGB|ATG7|WDR45|ZDHHC17|GOLGA7|PIGP|ZDHHC3|ZDHHC13|PIGG|WIPI1|SELENOK|ZDHHC6|MPPE1|ZDHHC14|PIGO|ZDHHC20|PIGW|PYURF	201	protein lipidation
GO:0042158	-5.6										GO Biological Processes	26	3.07281	ABCA1|GBA|GPLD1|PIGC|PIGH|PIK3C3|PPM1A|PPM1B|PIGB|ATG7|WDR45|ZDHHC17|GOLGA7|PIGP|ZDHHC3|ZDHHC13|PIGG|WIPI1|SELENOK|ZDHHC6|MPPE1|ZDHHC14|PIGO|ZDHHC20|PIGW|PYURF	201	lipoprotein biosynthetic process
GO:0070555	-6.2					-5.2					GO Biological Processes	44	2.41523	ANXA1|APP|CD47|CHI3L1|MAP3K8|EDN1|EGR1|FGG|GCLC|HYAL1|ICAM1|IKBKB|IL1RN|IRAK2|LCN2|MAP3K3|CITED1|NFKB1|NFKBIA|PRKCA|MAPK13|PSMA2|PSMC5|PSMD9|PSMD11|RORA|CCL11|CCL21|TFPI|UBB|IL1R2|IKBKG|RIPK2|SQSTM1|PSMF1|TANK|NOD1|PLCB1|TOLLIP|PELI1|ZC3H12A|SIRPA|DAB2IP|ACOD1	202	response to interleukin-1
GO:0071347	-5.8					-5.5					GO Biological Processes	39	2.46832	CD47|CHI3L1|MAP3K8|EDN1|EGR1|FGG|HYAL1|ICAM1|IKBKB|IL1RN|IRAK2|LCN2|MAP3K3|NFKB1|NFKBIA|MAPK13|PSMA2|PSMC5|PSMD9|PSMD11|RORA|CCL11|CCL21|TFPI|UBB|IL1R2|IKBKG|RIPK2|SQSTM1|PSMF1|TANK|NOD1|PLCB1|TOLLIP|PELI1|ZC3H12A|SIRPA|DAB2IP|ACOD1	202	cellular response to interleukin-1
GO:0034612	-4.8			-3.8		-2.9					GO Biological Processes	54	1.95448	ASAH1|ASS1|CASP1|CASP8|CEBPA|CHI3L1|CYLD|EDN1|GBA|GCH1|GSS|HYAL1|ICAM1|IKBKB|ILK|KRT18|LCN2|LIMS1|LTBR|MAP3K5|NFKB1|NFKBIA|PSMA2|PSMC5|PSMD9|PSMD11|RORA|CCL11|CCL21|TNFSF4|ZFP36|MAP4K3|IKBKG|TRADD|TNFSF13|TNFSF12|ADAM9|TAX1BP1|PSMF1|TANK|CIB1|RBCK1|CDIP1|CLDN18|NUB1|INPP5K|ZFAND6|ZC3H12A|CCDC3|SPPL2A|DAB2IP|NPNT|ACOD1|OCLN	202	response to tumor necrosis factor
R-HSA-9006925	-4.1		-6.2	-2.9		-5.3					Reactome Gene Sets	40	2.60452	ADCY6|XIAP|BMI1|CAMK2A|CAMK2G|CHD4|CREB1|ATF2|CSNK2A1|ATN1|GSK3B|MDM2|NEDD4|PIP4K2A|PPP2R5A|PRKAR2A|PRKAR2B|PSMA4|PSMC1|PSMC4|PSMD12|PTPN11|TRAF6|USP7|PIP5K1B|TNKS|RRAGB|CAMKK2|FRS2|PHLPP2|RCOR1|OTUD3|SUZ12|TNRC6A|GATAD2B|RRAGD|MLST8|MAPKAP1|TNKS2|THEM4	203	Intracellular signaling by second messengers
GO:0046822		-6.1	-6.2			-3.1					GO Biological Processes	22	3.91375	DHX9|FLNA|GSK3B|MDM2|NEDD4|PKIA|PTPN11|TGFB1|TPR|XPO1|NUP58|NUP153|ANP32B|CHP1|AKAP8L|SETD2|UBR5|CTDSPL2|RAB23|RBM27|IWS1|THOC2	204	regulation of nucleocytoplasmic transport
GO:0046831			-5.3								GO Biological Processes	8	9.96228	DHX9|TPR|NUP153|AKAP8L|SETD2|RBM27|IWS1|THOC2	204	regulation of RNA export from nucleus
GO:0033157	-4.5		-4.8	-2.7		-3.5					GO Biological Processes	31	2.58436	FLNA|GSK3B|LMAN1|MDM2|PAK1|PCM1|PKIA|PTPN11|TGFB1|TPR|UBE2L3|XPO1|NPEPPS|BAG4|NUP58|C2CD5|HUWE1|ARIH2|ANP32B|CHP1|ICE1|ATP13A2|AKAP8L|SETD2|UBR5|CTDSPL2|RAB23|YOD1|IWS1|THOC2|CEP290	204	regulation of intracellular protein transport
GO:0032239			-4.7								GO Biological Processes	8	8.38929	DHX9|TPR|NUP153|AKAP8L|SETD2|RBM27|IWS1|THOC2	204	regulation of nucleobase-containing compound transport
GO:0046825			-4.4								GO Biological Processes	11	5.34561	GSK3B|MDM2|PTPN11|TPR|XPO1|ANP32B|AKAP8L|SETD2|CTDSPL2|IWS1|THOC2	204	regulation of protein export from nucleus
M66		-6.2	-2.6			-4.3					Canonical Pathways	20	4.17133	BIRC5|CAD|CCNB1|CCND2|CDK4|CREBBP|ENO1|GAPDH|KAT2A|HSPA4|HSP90AA1|NPM1|ODC1|SERPINI1|TAF12|TK1|TP53|UBTF|TRRAP|CDCA7	205	PID MYC ACTIV PATHWAY
CORUM:778		-6.2									CORUM	10	8.67197	HDAC1|HDAC2|HNRNPC|RBBP4|DPF2|SMARCA4|SMARCB1|SMARCC1|SMARCE1|ARID1A	206	LARC complex (LCR-associated remodeling complex)
hsa05225	-2.7	-5.6									KEGG Pathway	31	2.80648	CDK4|CDK6|DDB2|DVL3|EGFR|ELK1|GSTM3|IGF1R|NRAS|PLCG1|RPS6KB1|SMARCA2|SMARCA4|SMARCB1|SMARCC1|SMARCE1|TCF7|TGFB2|TGFB3|TP53|WNT2|FZD3|DPF3|ARID1A|AXIN1|LEF1|PBRM1|PHF10|TCF7L1|PIGU|ARID2	206	hepatocellular carcinoma
R-HSA-8939243		-5.6									Reactome Gene Sets	13	5.63678	CBFB|PHC1|SMARCA2|SMARCA4|SMARCB1|SMARCC1|SMARCE1|ARID1A|AUTS2|HIPK2|PBRM1|CBX8|ARID2	206	RUNX1 interacts with co-factors whose precise effect on RUNX1 targets is not known
CORUM:238		-5.4									CORUM	7	11.5337	BRCA1|SMARCA2|SMARCA4|SMARCB1|SMARCC1|SMARCE1|ARID1A	206	SWI-SNF chromatin remodeling-related-BRCA1 complex
CORUM:714		-5									CORUM	8	8.7876	HDAC1|HDAC2|RBBP4|SMARCA2|SMARCB1|SMARCC1|SMARCE1|ARID1A	206	BRM-SIN3A complex
GO:0001539	-6.2										GO Biological Processes	15	5.10976	BBS2|BBS4|DNAH1|CFAP44|DNAH7|EFHC2|CCDC65|DRC1|EFHC1|DNAI3|CFAP54|DNAH2|RSPH9|CCDC39|RSPH4A	207	cilium or flagellum-dependent cell motility
GO:0060285	-6.2										GO Biological Processes	15	5.10976	BBS2|BBS4|DNAH1|CFAP44|DNAH7|EFHC2|CCDC65|DRC1|EFHC1|DNAI3|CFAP54|DNAH2|RSPH9|CCDC39|RSPH4A	207	cilium-dependent cell motility
GO:0060759	-3.7			-6.1							GO Biological Processes	23	3.81534	BIRC2|BIRC3|AXL|CASP4|GPS2|IRF7|JAK2|PTPRC|STAT1|SYK|TLR2|TLR4|VRK2|RIPK1|IRAK3|TREX1|SAMHD1|PYCARD|TBK1|PARP14|IFIH1|PARP9|TICAM2	208	regulation of response to cytokine stimulus
GO:1903555				-5.2							GO Biological Processes	20	3.6947	AXL|CD14|CD86|FCER1G|JAK2|PTPRC|SYK|TLR2|TLR3|TLR4|TYROBP|RIPK1|GPNMB|IRAK3|TREX1|PYCARD|UBE2J1|SELENOS|IFIH1|CCR2	208	regulation of tumor necrosis factor superfamily cytokine production
GO:0150076				-5.1							GO Biological Processes	13	5.48927	C5AR1|IL1B|ITGB2|JAK2|MMP9|PTGS2|PTPRC|SNCA|TLR2|TLR3|TNFRSF1B|TYROBP|TLR8	208	neuroinflammatory response
GO:0001959	-3.6			-4.9							GO Biological Processes	20	3.55337	BIRC2|BIRC3|AXL|CASP4|GPS2|IRF7|JAK2|PTPRC|STAT1|SYK|VRK2|RIPK1|IRAK3|TREX1|SAMHD1|PYCARD|TBK1|PARP14|PARP9|TICAM2	208	regulation of cytokine-mediated signaling pathway
GO:0060760				-4.9							GO Biological Processes	11	6.27451	AXL|CASP4|IRF7|TLR2|TLR4|RIPK1|TBK1|PARP14|IFIH1|PARP9|TICAM2	208	positive regulation of response to cytokine stimulus
GO:0140030		-5.7	-6.1								GO Molecular Functions	26	3.38587	ANK2|ATRX|CHD1|MSH6|IDE|MLLT3|RAD23B|RBBP5|TAF1|YEATS4|CDYL|ZMYND11|RRP8|SUZ12|ZMYND8|UBQLN2|UIMC1|ING3|MPHOSPH8|ZRANB1|BRCC3|ZRANB3|ATRIP|GLYR1|RNF168|LRWD1	209	modification-dependent protein binding
GO:0018105		-4	-6.1	-3.2							GO Biological Processes	40	2.57091	ATM|ATP2B4|ATR|BAK1|BCL2|BRAF|CAMK2A|CSNK1G3|CSNK2A1|DYRK1A|EIF4G1|GSK3B|MAP3K10|NCK1|PAK1|PLCL1|PRKCI|PKN2|MAPK8|RAF1|SRPK2|TAF1|TGFB1|WNT5A|TNKS|LATS1|CNOT9|BAG4|TLK1|TLK2|STK38L|PLCL2|SGK3|LATS2|TERF2IP|NSD1|WNK1|MAPKAP1|TTBK2|DCLK2	210	peptidyl-serine phosphorylation
GO:0018209		-3.9	-5.7	-3.2							GO Biological Processes	41	2.45317	ATM|ATP2B4|ATR|BAK1|BCL2|BRAF|CAMK2A|CSNK1G3|CSNK2A1|DCN|DYRK1A|EIF4G1|GSK3B|MAP3K10|NCK1|PAK1|PLCL1|PRKCI|PKN2|MAPK8|RAF1|SRPK2|TAF1|TGFB1|WNT5A|TNKS|LATS1|CNOT9|BAG4|TLK1|TLK2|STK38L|PLCL2|SGK3|LATS2|TERF2IP|NSD1|WNK1|MAPKAP1|TTBK2|DCLK2	210	peptidyl-serine modification
hsa04520	-6.1										KEGG Pathway	24	3.43174	ACTB|RHOA|CSNK2A2|CTNND1|FER|FGFR1|FYN|LMO7|SMAD2|SMAD4|MET|AFDN|PTPN1|PTPRM|RAC1|RNASE1|TGFBR1|TGFBR2|TJP1|NCOA3|WASF2|SORBS1|WASF3|NECTIN4	211	Adherens junction
ko04520	-5.8										KEGG Pathway	22	3.53898	ACTB|RHOA|CSNK2A2|CTNND1|FER|FGFR1|FYN|LMO7|SMAD2|SMAD4|MET|AFDN|PTPN1|PTPRM|RAC1|TGFBR1|TGFBR2|TJP1|WASF2|SORBS1|WASF3|NECTIN4	211	Adherens junction
GO:0070085			-2.9		-6.1						GO Biological Processes	26	3.45087	DPAGT1|RPN2|SDF2|ST6GAL1|B4GALT5|ARFGEF1|OGA|MGAT4B|B3GAT3|SERP1|C1GALT1C1|SLC35C2|PIGV|ST6GALNAC1|ALG1|MAN1C1|COG6|POMGNT2|ALG2|MCFD2|B3GNT7|NUS1|TMTC2|KRTCAP2|FUOM|B3GNT8	212	glycosylation
GO:0006486			-2.9		-4.9						GO Biological Processes	23	3.20832	DPAGT1|RPN2|SDF2|ST6GAL1|B4GALT5|ARFGEF1|OGA|MGAT4B|B3GAT3|SERP1|C1GALT1C1|SLC35C2|ST6GALNAC1|ALG1|MAN1C1|POMGNT2|ALG2|MCFD2|B3GNT7|NUS1|TMTC2|KRTCAP2|B3GNT8	212	protein glycosylation
GO:0043413			-2.9		-4.9						GO Biological Processes	23	3.20832	DPAGT1|RPN2|SDF2|ST6GAL1|B4GALT5|ARFGEF1|OGA|MGAT4B|B3GAT3|SERP1|C1GALT1C1|SLC35C2|ST6GALNAC1|ALG1|MAN1C1|POMGNT2|ALG2|MCFD2|B3GNT7|NUS1|TMTC2|KRTCAP2|B3GNT8	212	macromolecule glycosylation
GO:0070372	-6.1			-3.2							GO Biological Processes	57	2.11597	AGER|ANGPT1|APP|ARRB1|ATF3|ATP6AP1|CD36|CD74|CHI3L1|CCR1|DUSP1|DUSP6|GPR183|EPHA2|FGFR4|FGG|FLT4|FN1|GNAI2|ICAM1|CCN1|JUN|KDR|SMAD4|PDGFB|PDGFRB|PRKCA|MAP2K1|PTPN1|RAP1B|ROS1|CCL11|CCL21|TGFBR3|TIMP3|ARHGEF5|RIPK2|FGF18|KLF4|SLC9A3R1|RAPGEF2|RANBP9|RASGRP1|SPRY1|NOD1|CIB1|SIRT3|NPTN|VRK3|ACKR3|NDRG2|SPRY4|SIRPA|DAB2IP|FLCN|NPNT|FFAR4	213	regulation of ERK1 and ERK2 cascade
GO:0070371	-5.6			-3.2							GO Biological Processes	58	2.02338	AGER|ANGPT1|APP|ARRB1|ATF3|ATP6AP1|CD36|CD74|CHI3L1|CCR1|CTSH|DUSP1|DUSP6|GPR183|EPHA2|FGFR4|FGG|FLT4|FN1|GNAI2|ICAM1|CCN1|JUN|KDR|SMAD4|PDGFB|PDGFRB|PRKCA|MAP2K1|PTPN1|RAP1B|ROS1|CCL11|CCL21|TGFBR3|TIMP3|ARHGEF5|RIPK2|FGF18|KLF4|SLC9A3R1|RAPGEF2|RANBP9|RASGRP1|SPRY1|NOD1|CIB1|SIRT3|NPTN|VRK3|ACKR3|NDRG2|SPRY4|SIRPA|DAB2IP|FLCN|NPNT|FFAR4	213	ERK1 and ERK2 cascade
M5942	-6.1		-2.4	-4.6							Hallmark Gene Sets	34	2.73467	BDNF|CAV1|RUNX1|CDKN1B|DUSP1|F3|FYN|NR3C1|ICA1|ID1|CCN1|INSIG1|ITGB3|MET|NFKB1|SERPINE1|PDGFRB|PIK3CD|PLCB4|PPARG|PRKCA|PTPRM|TFPI|TGFBR2|TGFBR3|TJP1|ATRN|PLPP3|NR1D2|CITED2|RBPMS|ADGRL2|DMAC2L|NEK7	214	HALLMARK UV RESPONSE DN
GO:0043628						-6.1					GO Biological Processes	11	8.48023	DKC1|FBL|HSD17B10|EXOSC10|SSB|EXOSC8|INTS7|PTCD1|POLR3K|EXOSC5|INTS14	215	ncRNA 3'-end processing
M5948	-6										Hallmark Gene Sets	29	2.99894	ABCA1|AR|BMP6|CAT|CYP27A1|HSD17B4|IDH1|NPC1|PEX6|PEX12|PEX13|PFKM|PHYH|ABCD3|SCP2|BCAR3|GNPAT|PEX16|CYP7B1|ABCA8|MLYCD|PNPLA8|HSD17B11|ACSL5|RETSAT|PECR|HSD3B7|EFHC1|GSTK1	216	HALLMARK BILE ACID METABOLISM
GO:0006625	-5.1										GO Biological Processes	20	3.40651	ACOX1|CAT|HSD17B4|IDH1|PEX6|PEX12|PEX13|PHYH|PEX2|SCP2|UBB|UBE2D2|GNPAT|PEX3|PEX16|MLYCD|ZFAND6|PECR|NUDT7|GSTK1	216	protein targeting to peroxisome
GO:0072662	-5.1										GO Biological Processes	20	3.40651	ACOX1|CAT|HSD17B4|IDH1|PEX6|PEX12|PEX13|PHYH|PEX2|SCP2|UBB|UBE2D2|GNPAT|PEX3|PEX16|MLYCD|ZFAND6|PECR|NUDT7|GSTK1	216	protein localization to peroxisome
GO:0072663	-5.1										GO Biological Processes	20	3.40651	ACOX1|CAT|HSD17B4|IDH1|PEX6|PEX12|PEX13|PHYH|PEX2|SCP2|UBB|UBE2D2|GNPAT|PEX3|PEX16|MLYCD|ZFAND6|PECR|NUDT7|GSTK1	216	establishment of protein localization to peroxisome
GO:0043574	-5										GO Biological Processes	20	3.35714	ACOX1|CAT|HSD17B4|IDH1|PEX6|PEX12|PEX13|PHYH|PEX2|SCP2|UBB|UBE2D2|GNPAT|PEX3|PEX16|MLYCD|ZFAND6|PECR|NUDT7|GSTK1	216	peroxisomal transport
GO:0006892	-6				-3.5				-4		GO Biological Processes	28	3.05943	BBS2|DNM2|KRT18|MYO1B|SORT1|SORL1|SPTBN1|STX4|VAMP7|BLZF1|VAMP8|VAMP4|AP1G2|AP4M1|VAMP3|ARFGEF2|VAMP5|RAB10|MACF1|STXBP6|GOLGA7|VPS54|RAB14|CCDC93|WIPI1|EXOC2|KIF13A|OSBPL5	217	post-Golgi vesicle-mediated transport
GO:0006893	-4.5				-2.8						GO Biological Processes	18	3.36255	BBS2|DNM2|KRT18|SPTBN1|VAMP7|BLZF1|VAMP4|VAMP3|ARFGEF2|VAMP5|RAB10|MACF1|STXBP6|GOLGA7|CCDC93|EXOC2|KIF13A|OSBPL5	217	Golgi to plasma membrane transport
GO:0061951	-4.5			-2.6							GO Biological Processes	18	3.36255	BBS2|KRT18|AFDN|SPTBN1|VAMP7|BLZF1|VAMP4|RAB11A|VAMP3|VAMP5|RAB10|MACF1|GOLGA7|KIF13A|GORASP1|ARL6|TAMALIN|RILPL1	217	establishment of protein localization to plasma membrane
M105		-6	-3.7								Canonical Pathways	18	4.42659	BLM|EGF|EGFR|XRCC6|HDAC1|HDAC2|HNRNPC|HSP90AA1|RAD1|RAD9A|RBBP4|RPS6KB1|SP3|NR2F2|XRCC5|YWHAE|RAD50|ACD	218	PID TELOMERASE PATHWAY
GO:0030261		-6									GO Biological Processes	15	5.25854	CCNB1|CDK1|INCENP|TOP2A|BANF1|AIFM1|NCAPD2|SMC4|SMC2|NCAPH2|NUSAP1|NCAPG2|NCAPG|CDCA5|PHF13	219	chromosome condensation
R-HSA-2514853		-5									Reactome Gene Sets	7	10.4852	CCNB1|CDK1|CCNB2|NCAPD2|SMC4|SMC2|NCAPG	219	Condensation of Prometaphase Chromosomes
GO:0007076		-4.8									GO Biological Processes	8	8.23838	NCAPD2|SMC4|SMC2|NCAPH2|NUSAP1|NCAPG|CDCA5|PHF13	219	mitotic chromosome condensation
GO:0050818	-6			-5.2							GO Biological Processes	25	3.29038	ANXA5|CAV1|CD9|CD36|EDN1|F3|FGG|NOS3|SERPINE1|PDGFB|PLA2G4A|PLAT|PLAU|PLAUR|PRKCA|PRKG1|PSEN1|TEC|TFPI|TSPAN8|USF1|PDPN|F11R|VKORC1|C1QTNF1	220	regulation of coagulation
GO:0030193	-5.4			-4.8							GO Biological Processes	23	3.24865	CAV1|CD9|CD36|EDN1|F3|FGG|NOS3|SERPINE1|PDGFB|PLA2G4A|PLAT|PLAU|PLAUR|PRKCA|PRKG1|TEC|TFPI|TSPAN8|USF1|PDPN|F11R|VKORC1|C1QTNF1	220	regulation of blood coagulation
GO:1900046	-5.3			-4.8							GO Biological Processes	23	3.2095	CAV1|CD9|CD36|EDN1|F3|FGG|NOS3|SERPINE1|PDGFB|PLA2G4A|PLAT|PLAU|PLAUR|PRKCA|PRKG1|TEC|TFPI|TSPAN8|USF1|PDPN|F11R|VKORC1|C1QTNF1	220	regulation of hemostasis
GO:0003724			-4.3			-6					GO Molecular Functions	13	6.63801	EIF4A1|DDX21|G3BP1|DDX20|DDX42|DDX27|DDX28|DHX33|DHX37|DDX55|DHX35|DDX31|YTHDC2	221	RNA helicase activity
ko04621	-3.4			-6							KEGG Pathway	21	4.01636	BIRC2|BIRC3|BCL2L1|CASP4|CTSB|IL1B|IRF7|ITPR2|OAS1|OAS2|PLCB2|PRKCD|STAT1|TLR4|RIPK1|GABARAPL1|PYCARD|TBK1|IRAK4|GBP5|ANTXR2	222	NOD-like receptor signaling pathway
hsa04621	-3.4			-5.4							KEGG Pathway	21	3.67086	BIRC2|BIRC3|BCL2L1|CASP4|CTSB|IL1B|IRF7|ITPR2|OAS1|OAS2|PLCB2|PRKCD|STAT1|TLR4|RIPK1|GABARAPL1|PYCARD|TBK1|IRAK4|GBP5|ANTXR2	222	NOD-like receptor signaling pathway
GO:0070182		-6									GO Molecular Functions	10	8.23838	FANCD2|HSP90AA1|HSP90AB1|PCNA|RAD51|SMARCA4|FANCI|ACD|NABP2|CDT1	223	DNA polymerase binding
R-HSA-3371511		-5.9									Reactome Gene Sets	8	10.9845	HSBP1|HSP90AA1|HSP90AB1|RPA1|RPA2|RPA3|YWHAE|HDAC6	224	HSF1 activation
GO:0010639	-3.8	-5.4	-5.9						-3		GO Biological Processes	48	2.28799	APC|ATM|ATRX|DYRK1A|ERCC4|GMFB|HNRNPU|JARID2|LIG3|LMAN1|MAP1B|MAP2|TRIM37|NPM1|OPA1|TERF1|TPR|TNKS|TRIP12|SLIT2|BAG4|FEZ2|CCP110|TOM1L1|DNM1L|HUWE1|TRIOBP|TWF2|SMG6|ZNF451|TMOD2|HDGFL3|UBR5|STYXL1|TERF2IP|AURKAIP1|MDM1|ADCK1|ODF2L|CEP97|ARHGAP28|STN1|TET1|TNKS2|NAV3|EVI5L|TTBK2|NBDY	225	negative regulation of organelle organization
GO:0043484			-4			-5.8					GO Biological Processes	18	4.53662	FUS|MAGOH|NCBP1|NCL|SRSF3|SRSF6|SF1|ZPR1|SRSF10|SNW1|RRP1B|JMJD6|PRPF19|ESRP1|PCBP4|RBM15|METTL16|RBM17	226	regulation of RNA splicing
GO:0048024		-2.7	-3			-4.9					GO Biological Processes	14	4.87118	MAGOH|NCBP1|NCL|SRSF3|SRSF6|SF1|SRSF10|SNW1|JMJD6|PRPF19|PCBP4|RBM15|METTL16|RBM17	226	regulation of mRNA splicing, via spliceosome
GO:0006303			-5.8								GO Biological Processes	20	3.98491	ATM|ERCC4|LIG3|LIG4|MRE11|POLA1|UBE2V2|SUMO1|NSD2|HERC2|MDC1|ACTR2|PAXIP1|SMCHD1|UIMC1|RIF1|DCLRE1C|BRCC3|RNF168|NSMCE2	227	double-strand break repair via nonhomologous end joining
GO:0000726		-2.9	-5.3								GO Biological Processes	20	3.68973	ATM|ERCC4|LIG3|LIG4|MRE11|POLA1|UBE2V2|SUMO1|NSD2|HERC2|MDC1|ACTR2|PAXIP1|SMCHD1|UIMC1|RIF1|DCLRE1C|BRCC3|RNF168|NSMCE2	227	non-recombinational repair
ko03015			-5.8			-3.2					KEGG Pathway	19	4.16007	CSTF2|GSPT1|PPP1CA|PPP2R5A|RNMT|RNGTT|PABPC4|RBM8A|SRRM1|PAPOLA|ACIN1|SMG6|SMG5|PPP2R3C|WDR33|PPP2R2D|PAPOLG|MSI2|PABPC4L	228	mRNA surveillance pathway
hsa03015		-2.6	-5.6			-3.1					KEGG Pathway	19	4.0273	CSTF2|GSPT1|PPP1CA|PPP2R5A|RNMT|RNGTT|PABPC4|RBM8A|SRRM1|PAPOLA|ACIN1|SMG6|SMG5|PPP2R3C|WDR33|PPP2R2D|PAPOLG|MSI2|PABPC4L	228	mRNA surveillance pathway
R-HSA-195721			-5.8			-4.7					Reactome Gene Sets	41	2.46056	AP2A1|APC|XIAP|BCL9|CAMK2A|AP2M1|CSNK2A1|CTBP2|CTNNB1|EP300|GNAO1|GNG10|GSK3B|KRAS|PPP2R5A|PSMA4|PSMC1|PSMC4|PSMD12|RBBP5|MAP3K7|TLE1|WNT5A|XPO1|AXIN2|PIP5K1B|CUL3|TNKS|USP34|DKK2|TNRC6A|TMED5|ZRANB1|SOX6|GNB4|TNKS2|ZNRF3|AMER1|BCL9L|RSPO2|TPTEP2-CSNK1E	229	Signaling by WNT	WNT signaling pathway
GO:0016055	-4.6	-2.6	-5.6			-2.7					GO Biological Processes	55	2.1074	ABL1|AP2A1|APC|XIAP|BCL9|CAMK2A|AP2M1|CSNK1G3|CSNK2A1|CTNNB1|GNAO1|GNAQ|GSK3B|MLLT3|PFDN5|PPP1CA|PSMA4|PSMC1|PSMC4|PSMD12|MAP3K7|TGFB1|TLE1|WNT5A|AXIN2|CUL3|TNKS|CCN4|LATS1|CTR9|USP34|ZEB2|HMGXB4|GPC6|YAP1|SULF1|FBXW11|LATS2|DKK2|TNRC6A|UBR5|DCDC2|WWOX|ZRANB1|USP47|IFT80|WNK1|TBL1XR1|BICC1|WDR61|TNKS2|ZNRF3|AMER1|BCL9L|RSPO2	229	Wnt signaling pathway	WNT signaling pathway
GO:0198738	-4.6	-2.6	-5.6			-2.7					GO Biological Processes	55	2.09933	ABL1|AP2A1|APC|XIAP|BCL9|CAMK2A|AP2M1|CSNK1G3|CSNK2A1|CTNNB1|GNAO1|GNAQ|GSK3B|MLLT3|PFDN5|PPP1CA|PSMA4|PSMC1|PSMC4|PSMD12|MAP3K7|TGFB1|TLE1|WNT5A|AXIN2|CUL3|TNKS|CCN4|LATS1|CTR9|USP34|ZEB2|HMGXB4|GPC6|YAP1|SULF1|FBXW11|LATS2|DKK2|TNRC6A|UBR5|DCDC2|WWOX|ZRANB1|USP47|IFT80|WNK1|TBL1XR1|BICC1|WDR61|TNKS2|ZNRF3|AMER1|BCL9L|RSPO2	229	cell-cell signaling by wnt	WNT signaling pathway
GO:0030111	-2.6	-2.7	-5.2			-4.3					GO Biological Processes	43	2.27861	ABL1|APC|XIAP|CSNK1G3|CSNK2A1|CTNNB1|GNAQ|GSK3B|MLLT3|PFDN5|PPP1CA|PSMA4|PSMC1|PSMC4|PSMD12|TGFB1|TLE1|WNT5A|AXIN2|CUL3|TNKS|CCN4|LATS1|USP34|ZEB2|HMGXB4|YAP1|SULF1|LATS2|DKK2|UBR5|DCDC2|WWOX|ZRANB1|USP47|IFT80|WNK1|TBL1XR1|BICC1|TNKS2|ZNRF3|AMER1|RSPO2	229	regulation of Wnt signaling pathway	WNT signaling pathway
GO:1905114	-3.4	-3.2	-4.5								GO Biological Processes	59	1.87488	ABL1|AP2A1|APC|XIAP|BCL9|CAMK2A|AP2M1|CSNK1G3|CSNK2A1|CTNNB1|GNAO1|GNAQ|GSK3B|MECP2|MLLT3|PFDN5|PPP1CA|PSMA4|PSMC1|PSMC4|PSMD12|MAP3K7|TGFB1|TLE1|WNT5A|AXIN2|CUL3|TNKS|CCN4|LATS1|CTR9|RIMS2|USP34|ZEB2|HMGXB4|GPC6|YAP1|RIMS1|SULF1|FBXW11|ZMYND8|LATS2|DKK2|TNRC6A|UBR5|DCDC2|WWOX|ZRANB1|USP47|IFT80|WNK1|TBL1XR1|BICC1|WDR61|TNKS2|ZNRF3|AMER1|BCL9L|RSPO2	229	cell surface receptor signaling pathway involved in cell-cell signaling	WNT signaling pathway
GO:0007040	-5.8				-3.2						GO Biological Processes	21	3.63022	ABCA1|SCARB2|TPP1|CLN5|GBA|GRN|HEXB|HPS1|P2RX7|TFEB|WASHC5|ATP6AP2|SNAPIN|NAGPA|RAB14|TMEM106B|TMEM165|VPS18|AKTIP|CCDC115|TMEM199	230	lysosome organization
GO:0080171	-5.8				-3.2						GO Biological Processes	21	3.63022	ABCA1|SCARB2|TPP1|CLN5|GBA|GRN|HEXB|HPS1|P2RX7|TFEB|WASHC5|ATP6AP2|SNAPIN|NAGPA|RAB14|TMEM106B|TMEM165|VPS18|AKTIP|CCDC115|TMEM199	230	lytic vacuole organization
ko04666				-5.8							KEGG Pathway	15	5.35934	AMPH|CDC42|LYN|PIK3CA|PIK3CB|PLD1|PRKCB|PRKCD|PRKCE|PTPRC|SYK|WAS|AKT3|ARPC1B|NCF1	231	Fc gamma R-mediated phagocytosis
GO:0038093				-5.2		-4.9					GO Biological Processes	24	3.23784	CALM1|CDC42|FCER1G|LCP2|LYN|NFATC1|PIK3CA|PIK3CB|PPP3CA|PRKCD|PRKCE|PSMB8|PSMB9|PSMC2|PSME1|PSME2|PTPRC|RAP1A|SYK|WAS|ARPC1B|APPL1|CYFIP2|MYO1G	231	Fc receptor signaling pathway
hsa04666				-5							KEGG Pathway	15	4.60095	AMPH|CDC42|LYN|PIK3CA|PIK3CB|PLD1|PRKCB|PRKCD|PRKCE|PTPRC|SYK|WAS|AKT3|ARPC1B|NCF1	231	Fc gamma R-mediated phagocytosis
GO:0002768				-4.7							GO Biological Processes	37	2.34046	BMX|C5AR1|CALM1|CD38|CDC42|FCER1G|FYB1|GATA3|GPS2|HLA-DRB1|IGHM|LCP2|LYN|MNDA|NFATC1|PDE4D|PIK3CA|PIK3CB|PPP3CA|PRKCB|PRKCD|PRKCE|PSMB8|PSMB9|PSMC2|PSME1|PSME2|PTPRC|RAP1A|SYK|WAS|LPXN|ARPC1B|APPL1|CYFIP2|MYO1G|NFKBIZ	231	immune response-regulating cell surface receptor signaling pathway
M34				-4.4							Canonical Pathways	11	5.50226	CD86|CDC42|FYB1|HLA-DRB1|LCP2|PRKCB|PRKCE|PTPRC|RAP1A|SH3BP2|WAS	231	PID TCR PATHWAY
hsa05165	-5.7	-2.5	-2.9								KEGG Pathway	61	2.00713	ATP6V1B2|ATP6V1C1|ATP6V1E1|ATP6V0B|ATP6V0A1|ATP6AP1|CASP8|CDKN1A|CDKN1B|COL4A1|COL4A2|COL4A3|COL4A4|FN1|IKBKB|ITGA3|ITGA9|ITGB3|ITGB4|ITGB6|JAK1|LAMA2|LAMA4|LAMB3|LFNG|NFKB1|PDGFRB|PIK3CD|PIK3R1|PPP2R5B|PRKCA|MAP2K1|PSEN1|PTK2|RBL2|RNASE3|TNXB|TYK2|VEGFA|WNT7A|WNT2B|FZD4|FZD9|ITGA8|IKBKG|TRADD|ATP6V0E1|ATP6V0D1|SLC9A3R1|TBPL1|BCAP31|CREB3|HEY1|PARD6A|ATP6V1D|WNT16|ATP6V1H|MAML3|PARD6B|ATP6V1C2|LA…	232	human papillomavirus infection
R-HSA-191273						-5.7					Reactome Gene Sets	8	12.5816	ACAT2|CYP51A1|DHCR24|FDFT1|FDPS|HMGCS1|MSMO1|PLPP6	233	Cholesterol biosynthesis
M5947	-5.7			-5.5							Hallmark Gene Sets	41	2.38627	AGER|RHOB|CAPG|CAPN3|KLF6|MAP3K8|CTSZ|IRF8|IFNGR1|MYO1C|MYO1E|P2RX4|FURIN|PLSCR1|PRKCH|RORA|S100A1|ST3GAL4|SLC1A5|TGM2|IL1R2|NCOA3|PLPP1|TNFSF10|SOCS2|SYNGR2|DHRS3|GSTO1|ARL4A|FGL2|PHLDA1|CYFIP1|DENND5A|LRIG1|SNX14|SLC39A8|SPRY4|HOPX|DRC1|SHE|FAM126B	234	HALLMARK IL2 STAT5 SIGNALING
R-HSA-5696398			-5.7			-4.3	-3.3				Reactome Gene Sets	21	3.76951	ACTL6A|EP300|ERCC2|ERCC4|HMGN1|LIG3|POLD2|POLR2K|RAD23B|RFC1|TCEA1|UBE2V2|SUMO1|USP7|AQR|POLD3|POLK|INO80|INO80D|ACTR8|INO80E	235	Nucleotide Excision Repair
GO:0007423	-3.2	-5.7	-5.2								GO Biological Processes	68	1.93844	ATP2B1|CASP2|CCNA2|CDK4|COL5A1|COL8A2|COL11A1|EGFR|FBN1|FRZB|GLI3|HDAC1|HDAC2|RBPJ|MCM2|MEIS1|MEIS2|MPV17|MYO7A|NF1|NHS|PBX1|PBX3|PKNOX1|PTK7|PTN|RRM1|SALL2|SHH|SMARCA4|SP3|TGFB2|TGFB3|TUB|WNT2|FZD3|ARID1A|LGR5|DCHS1|LIN7A|PROM1|MAPKAPK2|SLC25A27|SLC4A7|ABI2|SPRY2|KDM5B|PDS5B|TSKU|B9D1|HIPK2|LEF1|CYTL1|SDK2|TENM3|IFT122|SMG9|TWSG1|TGIF2|ZDHHC16|KDM2B|FOXP2|C12orf57|TTC39C|BMPER|NPHP4|SH3PXD2B|FRE…	236	sensory organ development
GO:0048880	-3.1	-5.1	-3.8								GO Biological Processes	50	2.09096	ATP2B1|CASP2|CDK4|COL5A1|COL8A2|EGFR|FBN1|GLI3|HDAC1|HDAC2|MEIS1|MEIS2|MYO7A|NF1|NHS|PBX1|PBX3|PKNOX1|PTN|RRM1|SALL2|SHH|SMARCA4|SP3|TGFB2|TUB|WNT2|ARID1A|PROM1|ABI2|SPRY2|SEMA3A|KDM5B|PDS5B|TSKU|B9D1|HIPK2|SDK2|TENM3|IFT122|SMG9|TWSG1|TGIF2|ZDHHC16|KDM2B|FOXP2|C12orf57|NPHP4|SH3PXD2B|FREM2	236	sensory system development
GO:0001654	-3.1	-5	-3.7								GO Biological Processes	49	2.1025	ATP2B1|CASP2|CDK4|COL5A1|COL8A2|EGFR|FBN1|GLI3|HDAC1|HDAC2|MEIS1|MEIS2|MYO7A|NF1|NHS|PBX1|PBX3|PKNOX1|PTN|RRM1|SALL2|SHH|SMARCA4|SP3|TGFB2|TUB|WNT2|ARID1A|PROM1|ABI2|SPRY2|KDM5B|PDS5B|TSKU|B9D1|HIPK2|SDK2|TENM3|IFT122|SMG9|TWSG1|TGIF2|ZDHHC16|KDM2B|FOXP2|C12orf57|NPHP4|SH3PXD2B|FREM2	236	eye development
GO:0150063	-3	-4.9	-3.9								GO Biological Processes	49	2.08083	ATP2B1|CASP2|CDK4|COL5A1|COL8A2|EGFR|FBN1|GLI3|HDAC1|HDAC2|MEIS1|MEIS2|MYO7A|NF1|NHS|PBX1|PBX3|PKNOX1|PTN|RRM1|SALL2|SHH|SMARCA4|SP3|TGFB2|TUB|WNT2|ARID1A|PROM1|ABI2|SPRY2|KDM5B|PDS5B|TSKU|B9D1|HIPK2|SDK2|TENM3|IFT122|SMG9|TWSG1|TGIF2|ZDHHC16|KDM2B|FOXP2|C12orf57|NPHP4|SH3PXD2B|FREM2	236	visual system development
GO:0010975	-4.5	-5.5	-5.7	-3.3							GO Biological Processes	55	2.11963	ABL1|ADAM10|ADCY6|AP2A1|ARF1|ADGRB3|BMP5|CAMK2G|EP300|EPHA4|EPHB2|GAK|ARHGAP35|GSK3B|HSPA5|MAP1B|MAP2|MDM2|NCK1|NEDD4|OPA1|PAK1|PRRX1|PRKCI|ROBO1|ITSN1|THY1|UBE3A|WNT5A|ENC1|KALRN|SLIT2|RIMS2|ZEB2|DNM1L|ACTR2|PDLIM5|TWF2|RIMS1|SETX|CRTC1|ZMYND8|TANC2|STYXL1|C21orf91|ULK4|CCDC88A|THOC2|AMIGO1|ZSWIM6|CREB3L2|TTL|ZDHHC15|DHX36|SEMA3D	237	regulation of neuron projection development
GO:0031346	-4	-4.4	-5.1								GO Biological Processes	44	2.22508	AP2A1|APC|ARF1|BMP5|EP300|EPHA4|ARHGAP35|HSPA5|MAP1B|NCK1|OPA1|PAK1|PRKCI|ROBO1|ITSN1|WNT5A|ENC1|KALRN|SLIT2|CEP135|RIMS2|CCP110|ZEB2|DNM1L|ACTR2|SEPTIN9|TWF2|DZIP1|RIMS1|SETX|CRTC1|ZMYND8|FAM98A|PLEK2|STYXL1|RAB8B|C21orf91|FNBP1L|CCDC88A|AMIGO1|CREB3L2|NAV3|ZDHHC15|DHX36	237	positive regulation of cell projection organization
GO:0060996			-5.1								GO Biological Processes	19	3.71144	ADAM10|ARF1|CAMK2A|EPHA4|EPHB2|OPA1|ITSN1|UBE3A|KALRN|DNM1L|ACTR2|PAK4|PDLIM5|ZMYND8|TANC2|C21orf91|UBA6|ZDHHC15|DHX36	237	dendritic spine development
GO:0050840	-5.7										GO Molecular Functions	19	3.86071	BGN|FBLN2|CCN1|ITGA3|ITGA9|ITGB3|LGALS1|LGALS3|NID1|VEGFA|SPARCL1|ADAM9|ADGRG1|ADAMTS5|THSD1|NTN4|PLEKHA2|CLEC14A|OLFML2A	238	extracellular matrix binding
GO:0019068					-5.7						GO Biological Processes	10	8.67574	RPS27A|SNF8|VPS4A|CHMP2A|VPS28|CHMP5|CHMP7|CHMP4C|TBC1D20|MITD1	239	virion assembly
GO:0046755					-5.2						GO Biological Processes	8	10.5394	SNF8|VPS4A|CHMP2A|VPS28|CHMP5|CHMP7|CHMP4C|MITD1	239	viral budding
GO:0039702					-4.8						GO Biological Processes	7	11.3179	SNF8|VPS4A|CHMP2A|VPS28|CHMP7|CHMP4C|MITD1	239	viral budding via host ESCRT complex
R-HSA-917729					-4.6						Reactome Gene Sets	8	8.89263	RPS27A|SNF8|VPS4A|CHMP2A|VPS28|CHMP5|CHMP7|CHMP4C	239	Endosomal Sorting Complex Required For Transport (ESCRT)
GO:0007163	-5.7	-3	-3.1								GO Biological Processes	44	2.29556	ACTB|RHOA|RHOB|RHOG|CDH5|FOXJ1|FLOT2|GSN|NCKAP1L|ILK|MAP4|MSN|MYH9|MYO9A|PTK2|RAC1|RAP1B|ROCK1|CCL21|WNT7A|PDLIM1|CYTH1|SLC9A3R1|ARHGEF11|WDR1|SPRY1|CAP1|RAB10|RUFY3|SIPA1L3|CLIC4|PARD6A|AMOTL2|KIF26B|PARVA|CYP26B1|KIAA1614|DOCK8|PARD6B|IFT20|AMOT|AMOTL1|SYNE4|LAMA1	240	establishment or maintenance of cell polarity
GO:0030010	-4.4	-3.9	-2.8								GO Biological Processes	30	2.42982	RHOA|CDH5|FOXJ1|FLOT2|GSN|MAP4|MSN|MYH9|MYO9A|PTK2|RAP1B|ROCK1|CCL21|WNT7A|CYTH1|SLC9A3R1|ARHGEF11|SPRY1|RAB10|RUFY3|SIPA1L3|AMOTL2|KIF26B|CYP26B1|DOCK8|IFT20|AMOT|AMOTL1|SYNE4|LAMA1	240	establishment of cell polarity
GO:0043112	-5.6			-3.9							GO Biological Processes	41	2.37434	GRK2|ANGPT1|ARRB1|CAPN1|CAV1|CAV3|CD9|CD36|DNM2|EDN1|HTR1B|ITGB3|FURIN|PPARA|PPARG|LGMN|PSEN1|PTPN1|SDCBP|SNX1|SORL1|UVRAG|VEGFA|NUMB|BECN1|VAMP3|NR1H3|CALCRL|FLOT1|RAMP2|ARFGEF2|LMTK2|LDLRAP1|MYLIP|PIK3R4|ACKR3|ANKRD13C|ATAD1|ANKRD13A|PHETA2|REP15	241	receptor metabolic process
GO:0006790	-5.6										GO Biological Processes	63	1.96678	ACACB|ANGPT1|BGN|CSPG4|CTNS|GCLC|GPX1|GSS|GSTM2|HEXA|HEXB|HMGCS2|HSD17B4|HYAL1|IDH1|IDS|MGST1|MGST3|MSRA|MMUT|NFE2L1|OMD|PCCB|PRELP|SCD|ST3GAL4|CHST1|SUCLA2|PAPSS2|HACD1|PPT2|CHST2|GSTO1|ST3GAL6|B3GNT2|AHCYL1|SLC35D2|ACOT7|ARSG|ACSBG1|MLYCD|ISCU|ACOT9|GLCE|MAT2B|SLC35B3|ACSL5|BPNT2|ACSM5|CNDP2|ACSS2|GPAM|SQOR|ELOVL5|XYLT1|CHPF|NDNF|MCEE|ABHD14B|GSTA5|NUDT7|GSTK1|TSTD1	242	sulfur compound metabolic process
GO:1903510	-4.5										GO Biological Processes	26	2.66491	ANGPT1|BGN|CSPG4|GUSB|HEXA|HEXB|HYAL1|IDS|ITIH3|NFKB1|OMD|PDGFB|PRELP|ST3GAL4|CHST1|CHST2|ST3GAL6|B3GNT2|LYVE1|SLC35D2|GLCE|BPNT2|CEMIP|XYLT1|CHPF|NDNF	242	mucopolysaccharide metabolic process
GO:0001655	-5.6						-2.4				GO Biological Processes	58	2.0295	ANGPT1|ANXA1|AQP2|AR|ASS1|BDNF|BMP6|CASP9|CAT|CDKN1B|COL4A1|COL4A3|COL4A4|CTSH|ACE|EGR1|ENPEP|FGF1|FGFR1|FOXJ1|HPGD|ID3|ILK|ITGA3|TACSTD2|SMAD2|SMAD4|MEF2C|CITED1|MYO1E|NID1|PDGFB|PDGFRB|PECAM1|SERPINF1|SERPINB5|TCF21|TGFBR1|VEGFA|WNT2B|ZBTB16|ITGA8|CYP7B1|ADAMTS1|FEM1B|SPRY1|WWTR1|NPHP3|RRM2B|GCNT4|KIF26B|SULF2|CYP26B1|GREB1L|LZTS2|IFT20|FLCN|NPNT	243	urogenital system development
GO:0001822	-5.3										GO Biological Processes	51	2.07989	ANGPT1|AQP2|ASS1|BDNF|BMP6|CASP9|CAT|COL4A3|COL4A4|CTSH|ACE|EGR1|ENPEP|FGF1|FGFR1|FOXJ1|HPGD|ID3|ILK|ITGA3|TACSTD2|SMAD2|SMAD4|MEF2C|CITED1|MYO1E|NID1|PDGFB|PDGFRB|PECAM1|SERPINF1|TCF21|TGFBR1|VEGFA|WNT2B|ZBTB16|ITGA8|ADAMTS1|SPRY1|WWTR1|NPHP3|RRM2B|GCNT4|KIF26B|SULF2|CYP26B1|GREB1L|LZTS2|IFT20|FLCN|NPNT	243	kidney development
GO:0072001	-5.2										GO Biological Processes	52	2.05553	ANGPT1|AQP2|ASS1|BDNF|BMP6|CASP9|CAT|COL4A1|COL4A3|COL4A4|CTSH|ACE|EGR1|ENPEP|FGF1|FGFR1|FOXJ1|HPGD|ID3|ILK|ITGA3|TACSTD2|SMAD2|SMAD4|MEF2C|CITED1|MYO1E|NID1|PDGFB|PDGFRB|PECAM1|SERPINF1|TCF21|TGFBR1|VEGFA|WNT2B|ZBTB16|ITGA8|ADAMTS1|SPRY1|WWTR1|NPHP3|RRM2B|GCNT4|KIF26B|SULF2|CYP26B1|GREB1L|LZTS2|IFT20|FLCN|NPNT	243	renal system development
GO:0048027						-5.6					GO Molecular Functions	8	12.0977	NCL|SYNCRIP|IGF2BP2|CCT5|RSL1D1|GNL3|MRPS11|UTP23	244	mRNA 5'-UTR binding
GO:0003729			-3			-4.7					GO Molecular Functions	35	2.41847	COPA|CSTF3|EIF4A1|ETF1|FUS|HNRNPAB|NCBP1|NCL|SRSF3|SRSF6|SSB|SF1|DENR|EIF2S2|G3BP1|SYNCRIP|IGF2BP2|CPSF6|EXOSC8|CCT5|CSTF2T|NOCT|RSL1D1|GNL3|MRPS7|LUC7L2|SF3B6|ESRP1|NCBP3|DHX33|PCBP4|RBM15|MRPS11|SNIP1|UTP23	244	mRNA binding
hsa04218	-2.4	-5.6									KEGG Pathway	30	2.85724	CACNA1D|CCNA2|CCNB1|CCND2|CCNE1|CDK1|CDK2|CDK4|CDK6|FOXM1|MYBL2|NRAS|PPID|PPP1CC|MAP2K6|RAD1|RAD9A|RBBP4|RRAD|TGFB2|TGFB3|TP53|ARTN|CCNB2|CCNE2|MAPKAPK2|RAD50|CHEK2|HIPK2|LIN9	245	cellular senescence
M648		-5.4									BioCarta Gene Sets	11	6.47301	CCNE1|CDK1|CDK2|CDK4|CDK6|DHFR|HDAC1|TFDP1|TGFB2|TGFB3|TP53	245	BIOCARTA G1 PATHWAY
ko04115		-5.2									KEGG Pathway	17	4.05949	CASP3|CCNB1|CCND2|CCNE1|CDK1|CDK2|CDK4|CDK6|DDB2|IGF1|RRM2|TP53|CCNB2|CCNE2|CHEK2|GTSE1|STEAP3	245	p53 signaling pathway
M279		-4.9									Canonical Pathways	16	4.05582	CCNA2|CCND2|CCNE1|CDK2|CDK4|CDK6|CREBBP|HDAC1|MAPK9|RBBP4|SMARCA4|SMARCB1|SUV39H1|TFDP1|TGFB2|UBTF	245	PID RB 1PATHWAY
R-HSA-2559583		-4.5									Reactome Gene Sets	30	2.50915	CCNA2|CCNE1|CDK2|CDK4|CDK6|CDKN2C|PHC1|EZH2|H2AX|LMNB1|MOV10|MAPK7|MAPK9|MAP2K6|RBBP4|TFDP1|TP53|HIRA|H2BC7|CCNE2|MAPKAPK2|RAD50|ANAPC10|UBE2C|KDM6B|UBE2S|CBX8|EP400|ACD|H2AZ2	245	Cellular Senescence
M5922						-5.6					Hallmark Gene Sets	15	5.21913	DKC1|EIF2S1|EIF4A1|EIF4EBP1|FUS|HSPA9|IARS1|EXOSC10|SLC1A4|SSR1|TUBB2A|NOP56|PSAT1|IMP3|EXOSC5	246	HALLMARK UNFOLDED PROTEIN RESPONSE
GO:0071496	-5.1		-5.5	-5.6							GO Biological Processes	31	2.85528	FAS|AQP1|AXL|BMPR2|CD68|CTSV|FOLR2|TNC|IL1B|LYN|NR4A2|P2RY1|PDK4|PTGER4|PTGS2|PTPRC|SOD1|TLR3|TLR4|VCAM1|RIPOR2|MAP3K2|FAM107A|ATG14|GABARAPL1|TLR8|PRKAG2|SSH1|WDR45B|CPEB4|SEH1L	247	cellular response to external stimulus
CORUM:810						-5.5					CORUM	5	28.0839	ERH|GTF2F1|POLR2B|PRMT5|WDR77	248	FCP1-associated protein complex
CORUM:811						-5.5					CORUM	5	28.0839	ERH|GTF2F1|POLR2B|PRMT5|WDR77	248	FCP1-associated protein complex
CORUM:6858						-4.7					CORUM	4	31.4539	ERH|PRMT1|PRMT5|WDR77	248	CHTOP-methylosome complex
GO:0003774	-5.5	-3.1									GO Molecular Functions	31	2.72004	BBS4|DNAH5|DNAH6|DNAH9|MYO1B|MYH9|MYO1C|MYO1D|MYO1E|MYO5B|MYO6|MYO9A|DYNLT3|KIF3B|DCTN2|KIF1C|KIF13B|DNAH1|DNAI1|KIF26B|KIF21A|DNAH7|KIF13A|KIF9|DNAI2|DYNLRB2|CGNL1|KLC4|KIF19|DNAH2|DNAH12	249	motor activity
GO:0001894				-5.5							GO Biological Processes	24	3.37801	B2M|CD38|CSF1R|CCN2|CTSK|EPAS1|F2R|JCHAIN|PDK4|RB1|RBP4|SOD1|SPP1|SYK|TFRC|TLR4|LDB2|CORO1A|SNX10|PBLD|WDR36|TMEM119|ILDR2|CCR2	250	tissue homeostasis
GO:0048771	-5.4			-5.5							GO Biological Processes	21	3.75154	AXL|BMPR2|CD38|CSF1R|CTSK|EPAS1|F2R|GJA5|DDR2|PDK4|PPP3CA|SPP1|SYK|TFRC|TIMP1|ROCK2|GPNMB|SEMA3C|SNX10|TMEM119|CCR2	250	tissue remodeling
GO:0072698			-5.5								GO Biological Processes	14	5.26309	APC|GSK3B|HNRNPU|PCM1|KIAA0753|ABHD17B|CEP83|CEP192|CCDC14|MCPH1|NEDD1|UBXN2B|TTBK2|CHAMP1	251	protein localization to microtubule cytoskeleton
GO:0044380			-5.1								GO Biological Processes	14	4.89375	APC|GSK3B|HNRNPU|PCM1|KIAA0753|ABHD17B|CEP83|CEP192|CCDC14|MCPH1|NEDD1|UBXN2B|TTBK2|CHAMP1	251	protein localization to cytoskeleton
GO:0071539			-4.7								GO Biological Processes	10	6.42728	APC|GSK3B|PCM1|KIAA0753|CEP83|CEP192|CCDC14|MCPH1|NEDD1|UBXN2B	251	protein localization to centrosome
GO:1905508			-4.5								GO Biological Processes	10	6.03774	APC|GSK3B|PCM1|KIAA0753|CEP83|CEP192|CCDC14|MCPH1|NEDD1|UBXN2B	251	protein localization to microtubule organizing center
GO:1903829	-3.6	-3.2	-2.9	-5.5		-4.2			-2.5		GO Biological Processes	30	2.8858	BICD1|CDC42|EPB41|STOM|ERBB4|FCER1G|GNAI1|IL1B|ITGB1|ITGB2|JAK2|PRKCD|PRKCE|PTGS2|RDX|TFDP2|TFRC|TYROBP|VIL1|YWHAH|ROCK2|AKAP5|CIB1|PDCD10|RAB11FIP2|ZDHHC2|SSH1|TRIM8|PARP9|DTX3L	252	positive regulation of cellular protein localization
ko05166	-5.5	-2.7									KEGG Pathway	48	2.17165	ADCY3|ADCY9|SLC25A5|ATF3|TSPO|CDKN1A|CDKN2B|CREM|EGR1|ELK4|FOS|HLA-DMB|HLA-DRA|ICAM1|IKBKB|JAK1|JUN|LTBR|SMAD2|SMAD4|MAP3K3|NFKB1|NFKB2|NFKBIA|PDGFB|PDGFRB|PIK3CD|PIK3R1|TGFBR1|TGFBR2|TLN1|VDAC1|WNT7A|WNT2B|ZFP36|IL1R2|FZD4|FZD9|IKBKG|TBPL1|KAT5|WNT16|ANAPC7|VAC14|POLD4|ANAPC1|TP53INP1|ADCY4	253	HTLV-I infection
hsa05166	-5.1	-3.7	-2.4								KEGG Pathway	52	2.0416	ADCY3|ADCY9|SLC25A5|ATF3|TSPO|CDKN1A|CDKN2B|CREM|EGR1|ELK4|FOS|HLA-DMB|HLA-DRA|ICAM1|IKBKB|JAK1|JUN|LTBR|SMAD2|SMAD4|MAP3K3|NFKB1|NFKB2|NFKBIA|PDGFB|PDGFRB|PIK3CD|PIK3R1|PRKCA|MAPK10|MAP2K1|TGFBR1|TGFBR2|TLN1|VDAC1|WNT7A|WNT2B|ZFP36|IL1R2|FZD4|FZD9|IKBKG|TBPL1|CREB3|KAT5|WNT16|ANAPC7|VAC14|POLD4|ANAPC1|TP53INP1|ADCY4	253	Human T-cell leukemia virus 1 infection
GO:0001501	-3.4	-5.5	-3.9							-2.6	GO Biological Processes	62	1.97594	ACVR2A|ANXA6|ARSL|BMP1|SERPINH1|CDH11|COL1A1|COL11A1|HAPLN1|ECM1|MEGF8|FBN1|FRZB|KAT2A|GDF10|GLI3|HOXA4|HOXA5|HOXB2|HOXB3|HOXB5|HOXB8|HOXC6|HOXD1|HOXD4|IGF1|INPPL1|MEIS1|MTHFD1|NFIB|PBX1|PPIB|SFRP2|SHH|SP3|TCOF1|TGFB2|TGFB3|TP53|NSD2|DCHS1|CHRD|RGN|LRRC17|CARM1|SEMA4D|CNMD|ADAMTS7|ANKRD11|CHST11|MEX3C|CYTL1|PDGFC|P3H1|CTC1|SLC10A7|COL27A1|PKDCC|CHADL|FREM1|ASXL1|SH3PXD2B	254	skeletal system development
GO:0016485	-5.5										GO Biological Processes	58	2.00526	C1R|C4A|C4BPA|C5|CAST|CASP1|CASP8|CD59|CLN5|CPD|CTSH|CTSZ|CD55|ACE|ENPEP|F3|FGG|GSN|HP|HPN|CFI|INPP5B|MIPEP|MYH9|P2RX7|FURIN|SERPINE1|PIK3C3|PLAT|PLAU|SRGN|LGMN|PSEN1|TMPRSS2|IL1R2|OGT|RIPK2|NOL3|PCSK7|ADAMTS2|TMEM59|SPCS2|RCE1|ATP6AP2|SPON1|AFG3L2|RNF139|NCSTN|PISD|BACE2|SPCS1|IFT52|PLGRKT|VSIR|HM13|AOPEP|SEC11C|SDE2	255	protein processing
GO:0051604	-4.4										GO Biological Processes	63	1.79723	C1R|C4A|C4BPA|C5|CAST|CASP1|CASP8|CD59|CLN5|CPD|CTSH|CTSZ|CD55|ACE|ENPEP|F3|FGG|GSN|HP|HPN|CFI|INPP5B|MIPEP|MYH9|P2RX7|FURIN|SERPINE1|PIK3C3|PLAT|PLAU|SRGN|LGMN|PSEN1|SORL1|TMPRSS2|IL1R2|OGT|RIPK2|NOL3|PCSK7|ADAMTS2|TMEM59|SPCS2|RCE1|ATP6AP2|SPON1|AFG3L2|RNF139|NCSTN|SNAPIN|PISD|BACE2|SPCS1|IFT52|TASP1|PLGRKT|VSIR|HM13|AOPEP|DISP1|SEC11C|SDE2|CISD3	255	protein maturation
GO:0007229	-3.4			-5.4							GO Biological Processes	16	4.72922	CDC42|CCN2|DMTN|FCER1G|FYB1|ITGAL|ITGB1|ITGB2|ITGB5|PLEK|PLP1|SYK|TIMP1|TYROBP|ZYX|ISG15	256	integrin-mediated signaling pathway
GO:0031668	-4.7		-5.4	-3.7							GO Biological Processes	36	2.54356	ASNS|BCL2|CBL|EIF4G1|ARHGAP35|GSTP1|HSPA5|HSPA8|ITGA4|MAX|MDM2|OPA1|PHEX|MED1|MAPK8|RALB|SLC1A2|TAF1|TNKS|DNM1L|RRAGB|POSTN|EHMT2|GCN1|USP33|RRP8|WIPI2|TNRC6A|LARS1|STK26|NUDT15|AMIGO1|RRAGD|MYOCD|CADPS2|SESN3	257	cellular response to extracellular stimulus
GO:0043015		-5.4									GO Molecular Functions	11	6.47301	BRCA2|RAD51D|FEZ1|CEP57|TUBGCP2|RACGAP1|CDK5RAP2|CENPJ|B9D2|BRSK1|TUBGCP5	258	gamma-tubulin binding
CORUM:1257		-5.4									CORUM	11	6.47301	CHD3|HDAC1|HDAC2|RBBP4|SMARCA2|SMARCB1|SMARCC1|TAF6|TAF12|KDM1A|CPSF2	259	ALL-1 supercomplex
CORUM:634		-5									CORUM	5	16.4768	GTF2I|HDAC1|HDAC2|ZMYM3|KDM1A	259	XFIM complex
CORUM:632		-4.6									CORUM	8	7.75377	CHD3|GTF2I|HDAC1|HDAC2|RBBP4|ZMYM3|KDM1A|PHF21A	259	Anti-HDAC2 complex
GO:0040008	-5.3		-3	-4							GO Biological Processes	99	1.6642	ACACB|ACVRL1|APP|AR|RHOA|BBS2|BBS4|BDNF|BTG1|CAPN3|CAV3|CDKN1A|CDKN1B|CRYAB|DDX3X|DNM2|DUSP6|E4F1|EDN1|FBP1|FGFR1|FHL1|FOXS1|FN1|HLX|HPN|DNAJB2|HYAL1|ILK|SMAD4|MEF2C|MTM1|NEDD9|NPR1|NPY1R|NRCAM|PAK2|PML|PPARA|PPARG|LGMN|PTK2|ROS1|S100A8|S100A9|SDCBP|SLC6A4|SLIT3|STAT3|TBX2|TGFBR1|TGFBR2|TGFBR3|TSG101|VEGFA|SEMA3B|LTBP4|ATRN|RAB11A|CREG1|SOCS2|TAOK2|PLAA|IST1|ARHGEF11|OLFM1|CIB1|KAT5|CGRRF1|AFG3L2…	260	regulation of growth
GO:0006778	-5.3			-3							GO Biological Processes	15	4.45466	ALAD|ALAS1|BLVRB|TSPO|CPOX|HMOX1|NFE2L1|PPOX|UROD|SUCLA2|PGRMC1|EIF2AK1|TMEM14C|SLC25A38|BDH2	261	porphyrin-containing compound metabolic process
GO:0042168	-4.9										GO Biological Processes	13	4.70524	ALAD|ALAS1|BLVRB|TSPO|CPOX|HMOX1|NFE2L1|PPOX|UROD|PGRMC1|TMEM14C|SLC25A38|BDH2	261	heme metabolic process
R-HSA-1500931	-5.3										Reactome Gene Sets	30	2.69352	ACTB|CD47|CDH5|CTNND1|FYN|ILK|ITGB4|JUP|LAMB3|LIMS1|AFDN|PIK3R1|PTK2|PVR|RSU1|SFTPD|SPTAN1|SPTBN1|CLDN12|FERMT2|CLDN15|F11R|PARD6A|CLDN18|PARVA|NECTIN4|PARD6B|SIRPA|SDK1|SFTPA1	263	Cell-Cell communication
M5934	-5.3										Hallmark Gene Sets	40	2.31643	ACOX1|ALAS1|AOX1|BLVRB|CAT|CD36|CYB5A|CYP2J2|CYP27A1|EPHA2|ENPEP|EPHX1|FBP1|GCH1|GCLC|GSS|HMOX1|HSD11B1|IRF8|IDH1|JUP|NPC1|SERPINE1|SLC1A5|SLC6A6|SLC12A4|TMBIM6|ABCC3|PAPSS2|GSTO1|MARCHF6|PGRMC1|SAR1B|RETSAT|CNDP2|NDRG2|ELOVL5|PINK1|DHRS1|SLC46A3	264	HALLMARK XENOBIOTIC METABOLISM
R-HSA-199992	-5.3										Reactome Gene Sets	21	3.37812	APP|ARRB1|CLTB|CPD|CTSZ|DNM2|RAB5C|SORT1|SNX2|STX4|VAMP7|VAMP8|AP1G2|AP4M1|TGOLN2|AP4S1|SNAPIN|NECAP1|ACBD3|SH3D19|YIPF6	265	trans-Golgi Network Vesicle Budding
GO:0050684		-5.2	-5.1			-4.7					GO Biological Processes	27	2.92679	BARD1|CCNB1|HNRNPA2B1|HNRNPL|REST|SAFB|SFSWAP|TRA2B|SNRPA|SRPK1|SUPT6H|TIA1|PABPN1|RBM10|SRSF9|FXR2|SART3|KHDRBS1|CPSF4|NCBP2|RBFOX2|RBMX|RBM15B|CPSF7|LEO1|SRSF12|RBM24	266	regulation of mRNA processing
GO:0035264			-5.2								GO Biological Processes	24	3.18793	APBA1|ATM|ATRX|BCL2|CREB1|EP300|ERCC2|GHR|PTPN11|RARB|SLC1A2|SOS1|GIGYF2|RC3H2|MBD5|FTO|TBL1XR1|PALB2|TNKS2|CCM2|ARID5B|SLITRK6|GPAT4|SELENOM	267	multicellular organism growth
GO:0061448	-3		-5.2								GO Biological Processes	34	2.56604	BMP3|BMP5|COL2A1|ATF2|CTNNB1|ITGB8|LOX|CCN3|PRRX1|PTPN11|RARB|SOX5|TGFB1|TRPS1|WNT5A|AXIN2|CCN4|TRIP11|PGRMC2|PAXIP1|SULF1|SOX6|IFT80|CREB3L2|FTO|TBL1XR1|LNPK|ADAMTS12|ARID5B|OSR2|OSR1|AMER1|SELENOM|RSPO2	268	connective tissue development
GO:0048736			-4.8								GO Biological Processes	26	2.86209	ASPH|ATRX|BAK1|CACNA1C|COL2A1|CTNNB1|PBX2|PRRX1|MED1|RARB|WNT5A|IFT140|RPGRIP1L|MAP3K20|RC3H2|IFT80|CPLANE1|DYNC2H1|LNPK|ZNRF3|OSR2|OSR1|CIBAR1|ZNF358|RDH10|RSPO2	268	appendage development
GO:0060173			-4.8								GO Biological Processes	26	2.86209	ASPH|ATRX|BAK1|CACNA1C|COL2A1|CTNNB1|PBX2|PRRX1|MED1|RARB|WNT5A|IFT140|RPGRIP1L|MAP3K20|RC3H2|IFT80|CPLANE1|DYNC2H1|LNPK|ZNRF3|OSR2|OSR1|CIBAR1|ZNF358|RDH10|RSPO2	268	limb development
GO:0002062			-4.7								GO Biological Processes	19	3.47309	COL2A1|CTNNB1|CCN3|PTPN11|RARB|SOX5|TGFB1|TRPS1|AXIN2|CCN4|TRIP11|SULF1|SOX6|IFT80|CREB3L2|LNPK|ADAMTS12|OSR2|OSR1	268	chondrocyte differentiation
GO:0035107			-4.7								GO Biological Processes	23	3.0551	ASPH|ATRX|BAK1|CACNA1C|COL2A1|CTNNB1|PBX2|PRRX1|MED1|RARB|WNT5A|IFT140|RPGRIP1L|MAP3K20|CPLANE1|DYNC2H1|LNPK|OSR2|OSR1|CIBAR1|ZNF358|RDH10|RSPO2	268	appendage morphogenesis
GO:0019838	-5.2										GO Molecular Functions	31	2.62077	ACVR1|ACVRL1|CD36|COL4A1|DUSP1|FGFR1|FGFR4|FLT4|CCN1|IL1RN|IL6ST|ITGB3|ITGB4|KDR|LIFR|FURIN|PDGFB|PDGFRB|HTRA1|SORT1|S100A13|TGFBR1|TGFBR2|TGFBR3|IL1R2|LTBP4|FGFBP1|TRIM16|CRIM1|RHBDF1|NRROS	269	growth factor binding
GO:0019955	-4.4										GO Molecular Functions	29	2.46972	ACVR1|ACVRL1|CD36|CD74|CCR1|ACKR2|IFNGR1|IL1RN|IL6ST|IL13RA1|ITGB3|LEPR|LIFR|TGFBR1|TGFBR2|TGFBR3|ZFP36|IL1R2|FZD4|LTBP4|CCRL2|TRIM16|PDPN|SOSTDC1|ACKR4|ACKR3|GREM2|NRROS|CCR2	269	cytokine binding
GO:0018108	-5.2			-3.2			-3.3				GO Biological Processes	62	1.91491	ACVR1|ANGPT1|APP|BDNF|BMP6|CAV1|CD36|CD74|CLK3|CNTN1|CSPG4|CTF1|ACE|EPHA2|EPHA1|FER|FGF7|FGFR1|FGFR4|FLT4|FYN|ICAM1|IL6ST|ITGB3|JAK1|KDR|MET|NEDD9|PAK2|PDGFB|PDGFRB|ENPP2|PECAM1|PPP2R5B|MAP2K1|PSEN1|PTK2|PTPN1|ROS1|STAT3|TAL1|TEC|TGFA|TIE1|TSG101|TYK2|VEGFA|DYRK3|DYRK2|RIPK2|GPRC5A|MVP|ABI1|HIPK3|MERTK|LMTK2|ABI3|DUSP22|CASS4|ZFYVE28|LRRK1|AFAP1L2	270	peptidyl-tyrosine phosphorylation
GO:0018212	-5.1			-3.1			-3.3				GO Biological Processes	62	1.89971	ACVR1|ANGPT1|APP|BDNF|BMP6|CAV1|CD36|CD74|CLK3|CNTN1|CSPG4|CTF1|ACE|EPHA2|EPHA1|FER|FGF7|FGFR1|FGFR4|FLT4|FYN|ICAM1|IL6ST|ITGB3|JAK1|KDR|MET|NEDD9|PAK2|PDGFB|PDGFRB|ENPP2|PECAM1|PPP2R5B|MAP2K1|PSEN1|PTK2|PTPN1|ROS1|STAT3|TAL1|TEC|TGFA|TIE1|TSG101|TYK2|VEGFA|DYRK3|DYRK2|RIPK2|GPRC5A|MVP|ABI1|HIPK3|MERTK|LMTK2|ABI3|DUSP22|CASS4|ZFYVE28|LRRK1|AFAP1L2	270	peptidyl-tyrosine modification
GO:0002698	-5.1										GO Biological Processes	29	2.70872	ANXA1|BCR|C4BPA|CD47|CD59|CD55|FER|FOXJ1|GRN|HFE|HLX|HMOX1|LGALS3|PPM1B|HTRA1|TMBIM6|TNFSF4|RIOK3|PARP3|TRIM38|FGL2|DUSP22|DHX58|MUL1|ZC3H12A|NDFIP1|IL33|CLEC4G|CCR2	271	negative regulation of immune effector process
GO:0050866	-4.5										GO Biological Processes	39	2.18214	ANXA1|BCR|BPI|RUNX1|CD9|CD74|FER|FGG|FOXJ1|GCLC|GRN|HFE|HLX|HMOX1|INHA|LGALS3|NOS3|PAWR|PDGFB|PRKG1|SFTPD|TNFSF4|PARP3|NR1H3|MERTK|FGL2|FBXO7|PLA2G2D|PAG1|DUSP22|PELI1|VSIR|ZC3H12A|NDFIP1|NFKBID|C1QTNF1|ADGRF5|CLEC4G|CCR2	271	negative regulation of cell activation
R-HSA-2995383		-5.1									Reactome Gene Sets	9	7.80478	CCNB1|CDK1|KPNB1|LBR|LMNB1|TMPO|VRK1|BANF1|CCNB2	272	Initiation of Nuclear Envelope (NE) Reformation
GO:0035173		-4.6									GO Molecular Functions	8	7.75377	CCNB1|CDK1|CDK2|AURKA|AURKC|VRK1|AURKB|HASPIN	272	histone kinase activity
GO:0008285	-5.1										GO Biological Processes	109	1.6021	ACVRL1|ADARB1|AIF1|APOD|APP|AR|BDNF|KLF9|BTG1|TSPO|CAV1|CAV2|CD9|CDH5|CDKN1A|CDKN1B|CDKN2B|CEBPA|COL4A3|DUSP1|EMD|ETV3|FOXJ1|GPLD1|HMOX1|HPN|DNAJB2|ILK|JUN|SMAD2|SMAD4|MEF2C|FOXO4|NOS3|NPR1|NPR3|PAWR|SERPINF1|PML|PPARG|PRKG1|MAP2K1|PTGIR|PTPRM|PEX2|RARRES1|RPS6KA2|SFTPD|SLC6A4|SLC16A2|SLIT3|SPINT1|STAT3|TGFBR1|TGFBR2|TGFBR3|TSG101|ZBTB16|BTG2|PLPP1|ADGRG1|KLF4|SLC9A3R1|ADAMTS1|RAPGEF2|MFN2|FGFBP1…	273	negative regulation of cell proliferation
GO:0098632	-5.1										GO Molecular Functions	17	3.86071	ANXA1|CD47|DSG2|JUP|KRT18|NRCAM|PKP2|PDLIM1|RAB10|CDC42EP1|PALLD|NPTN|STXBP6|TMOD3|ROBO4|NEXN|SIRPA	274	cell-cell adhesion mediator activity
M63	-5.1			-3.6							Canonical Pathways	13	4.85702	RHOA|FOS|GSN|ILK|ITGB3|JUN|MMP2|NFKB1|NFKBIA|PIK3R1|PLAU|RAC1|VAV3	275	PID AVB3 OPN PATHWAY
GO:0002573	-5.1			-3.2							GO Biological Processes	41	2.25056	APP|ATP6AP1|CASP8|RUNX1|CD74|CEBPA|CCR1|GPR183|EPHA2|FOS|INHA|JUN|LTBR|MEF2C|MYH9|PIK3CD|PIK3R1|PPARG|PRKCA|PSEN1|TAL1|TCTA|TFE3|TGFBR2|GPR137B|VEGFA|GAB2|MAFB|TRIB1|DHRS7B|EIF2AK1|OSTM1|CLDN18|NKAP|LRRK1|NDFIP1|JAGN1|TMEM178A|SLC9B2|ZBTB46|NRROS	276	myeloid leukocyte differentiation
GO:0060541	-5.1		-2.9								GO Biological Processes	40	2.27101	ASS1|ATP7A|CEBPA|CHI3L1|CTSH|CTSZ|FGF1|FGF7|FGFR1|FOXJ1|FLT4|HSD11B1|ID1|ITGA3|LIPA|LRP6|SMAD2|NOS3|PDGFRB|MAP2K1|SFTPD|TCF21|TGFBR2|THRA|VEGFA|WNT2B|FGF18|HS6ST1|ADAMTS2|SPRY1|PDPN|NKX2-8|NPHP3|HYDIN|SAV1|SPEF2|DISP1|DNAAF1|LAMA1|CCDC39	277	respiratory system development
GO:0030324	-4.5		-2.9								GO Biological Processes	35	2.29025	ATP7A|CEBPA|CHI3L1|CTSH|CTSZ|FGF1|FGF7|FGFR1|FOXJ1|FLT4|HSD11B1|ID1|ITGA3|LIPA|SMAD2|NOS3|PDGFRB|MAP2K1|SFTPD|TCF21|TGFBR2|THRA|VEGFA|WNT2B|FGF18|HS6ST1|ADAMTS2|SPRY1|PDPN|NKX2-8|NPHP3|SAV1|DNAAF1|LAMA1|CCDC39	277	lung development
R-HSA-1483257	-5			-5.1	-2.8						Reactome Gene Sets	22	3.37403	BMX|HADHB|PIK3CA|PIK3CB|PIK3CG|PLD1|MTMR2|LPIN2|PLAAT3|PLEKHA6|DDHD2|PIK3R5|GDE1|LPCAT2|GPCPD1|PCTP|PLEKHA3|PLBD1|OSBPL8|PHOSPHO1|MIGA1|TNFAIP8L3	278	Phospholipid metabolism
GO:0097164	-3.1			-4.4							GO Biological Processes	21	3.13202	HNMT|HPRT1|ITGB2|MAOA|NR4A2|PDE1B|PON1|PRKCD|SNCA|LPIN2|PLAAT3|MOXD1|GDE1|AZIN1|LPCAT2|SPTLC3|PCTP|PLBD1|PHOSPHO1|SGMS1|ACER2	278	ammonium ion metabolic process
GO:1904837		-5	-2.6								GO Biological Processes	11	6.04148	CREBBP|HDAC1|SMARCA4|TCF7|TLE3|KMT2D|TRRAP|LEF1|DACT1|TCF7L1|LEO1	279	beta-catenin-TCF complex assembly
GO:0034063			-5								GO Biological Processes	9	7.79657	DDX6|RPS23|G3BP2|ATXN2L|PRRC2C|PUM2|LSM14A|STYXL1|OGFOD1	280	stress granule assembly
GO:0003006	-5	-4.3									GO Biological Processes	99	1.62874	ACVR1|ALPL|ANXA1|AR|ARRB1|BBS2|BBS4|BMP6|CASP8|CDKN1B|CEBPA|CFTR|CST3|DEFB1|DIAPH2|FOXF2|GJB3|HEXB|HSD17B4|ICAM1|IDH1|CCN1|INHA|INHBB|LFNG|LRP6|SMAD4|MGST1|MMP19|CITED1|NOS3|OCA2|PDGFB|PDGFRB|SERPINF1|SERPINB5|PPARG|MAP2K1|HTRA1|PTK2|SLIT3|SPINT1|TCF21|TGFBR1|UBB|UBE2B|VEGFA|WNT7A|WNT2B|ZBTB16|TFEB|NCOA4|FZD4|NCOA1|TNFSF10|EIF2B2|ADGRG1|HS6ST1|CYP7B1|QKI|ADAMTS1|TBPL1|SPAG6|WASHC5|FEM1B|CITED2|ME…	281	developmental process involved in reproduction
GO:0070997	-3.2	-2.5	-2.8	-5							GO Biological Processes	30	2.70945	FAS|AXL|BCL2L1|C5AR1|CDC42|EFNB2|F2R|G6PD|GATA3|GCLM|ITGB2|JAK2|NR4A2|PIK3CA|RB1|SNCA|SOD1|THRB|TLR4|TNFRSF1B|TYROBP|FZD1|GPNMB|CORO1A|TBK1|SSH1|OXR1|CPEB4|DNAJC5|AGAP2	282	neuron death
GO:1901214	-3.6			-4.6							GO Biological Processes	27	2.73477	AXL|BCL2L1|C5AR1|CDC42|EFNB2|F2R|G6PD|GATA3|GCLM|ITGB2|JAK2|NR4A2|PIK3CA|SNCA|SOD1|TLR4|TNFRSF1B|TYROBP|FZD1|GPNMB|CORO1A|TBK1|SSH1|OXR1|CPEB4|DNAJC5|AGAP2	282	regulation of neuron death
M261			-4.9								Canonical Pathways	14	4.72786	ABL1|ATM|ATR|CSNK1G3|EP300|GSK3B|MDM2|MDM4|MAPK8|RPL5|UBE2D1|USP7|HUWE1|KMT5A	283	PID P53 REGULATION PATHWAY
CORUM:1332		-4.9									CORUM	9	7.41454	DHX15|EWSR1|HNRNPH1|ILF3|HNRNPM|SRPK1|HNRNPUL1|RALY|TARDBP	284	Large Drosha complex
R-HSA-73887	-4.9	-2.8									Reactome Gene Sets	31	2.54642	RHOA|CASP8|CASP10|CYLD|IKBKB|NFKB1|NFKBIA|PSEN1|RAC1|UBB|USP4|VAV1|ARHGEF5|NSMAF|IKBKG|TRADD|TNFSF10|RIPK2|SQSTM1|TAX1BP1|ARHGEF11|VAV3|RBCK1|AKAP13|ARHGEF15|NCSTN|ARHGEF3|ARHGEF38|SPPL2A|FGD3|ARHGEF37	285	Death Receptor Signalling
M128	-4.4										Canonical Pathways	15	3.77678	CASP8|CAV1|CYLD|IKBKB|MAP3K3|MAP3K5|NFKB1|SMPD1|TXN|NSMAF|MAP4K3|IKBKG|TRADD|SQSTM1|TNIK	285	PID TNF PATHWAY
GO:0006470	-3.1		-4.9	-4.1							GO Biological Processes	38	2.34407	BCL2|CAMK2G|EYA4|GSK3B|NCK1|PPP1CA|PPP1R8|PPP2R5A|PTPN2|PTPN11|PTPN13|PTPRA|TGFB1|YWHAB|PTP4A2|CDC14B|URI1|RNGTT|MFHAS1|PHLPP2|FBXW11|CABIN1|CTDSPL2|STYXL1|RPRD1A|MTMR8|PPP2R2D|SLC39A10|LHPP|PHACTR4|RPAP2|DUSP19|PPP4R2|PPM1K|SH3RF2|HACD2|CNEP1R1|PTPRQ	286	protein dephosphorylation
GO:0046916	-4.9										GO Biological Processes	27	2.74314	ACO1|APP|ATOX1|ATP6AP1|ATP7A|BMP6|SLC31A2|CP|HFE|HMOX1|LCN2|SMAD4|S100A8|S100A9|SLC30A1|SLC30A4|NCOA4|ATP6V0D1|SLC30A9|ISCU|SLC40A1|TTC7A|SLC39A8|NDFIP1|CCDC115|SLC39A13|TMEM199	287	cellular transition metal ion homeostasis
GO:0055076	-4.8										GO Biological Processes	30	2.55488	ACO1|APP|ATOX1|ATP6AP1|ATP7A|BMP6|SLC31A2|CP|HFE|HMOX1|LCN2|SMAD4|S100A8|S100A9|SLC30A1|SLC30A4|NCOA4|ATP6V0D1|SLC30A9|ISCU|EIF2AK1|SLC40A1|BDH2|TTC7A|SLC39A8|NDFIP1|SLC25A28|CCDC115|SLC39A13|TMEM199	287	transition metal ion homeostasis
M5923			-4.9								Hallmark Gene Sets	19	3.6054	ACACA|ARF1|AP2M1|GSK3B|NCK1|PPP1CA|PRKAR2A|MAPK8|PTPN11|RAF1|RALB|MAP3K7|YWHAB|ACTR2|PAK4|ECSIT|MAPKAP1|THEM4|PIKFYVE	288	HALLMARK PI3K AKT MTOR SIGNALING	mTOR signaling
GO:0042826		-4.8	-4.9								GO Molecular Functions	20	3.46514	CHD4|HNRNPD|PKN2|MAPK8|SFPQ|NR2C1|TRAF6|YWHAB|NRIP1|NCOR2|AKAP8|ZNHIT1|SMG5|AKAP8L|SUDS3|PHF6|BRMS1L|MYOCD|MIER3|DHX36	289	histone deacetylase binding
GO:0016788	-4.9	-2.8	-4.1	-3.9							GO Molecular Functions	106	1.59235	ALPL|ARSA|ASPA|MPPED2|CCR1|DNASE1L1|DUSP1|DUSP5|DUSP6|FBP1|GPLD1|HMOX1|IDS|IMPA1|INPP4A|INPP5A|INPP5B|LIPA|LPL|MTM1|PDE4A|PDE4B|ENPP2|PLA2G4A|PLCB4|PMS2|PON3|PPM1A|PPM1B|PPP1CB|PPP4C|PTPN1|PTPRM|REV3L|RNASE1|RNASE3|RNASE4|SMPD1|TSNAX|ABHD16A|GNPAT|PLPP1|PLPP3|MTMR1|MTMR3|MTMR6|PTER|CNOT8|PPT2|LIPG|POP4|ACOT7|XRN2|ARSG|SACM1L|PLCB1|CES3|ACOT9|PNKD|HIBCH|PLA2G2D|ASTE1|PLA2G3|PNPLA8|EXOSC1|ABHD5|LAC…	290	hydrolase activity, acting on ester bonds
GO:0016311	-4.4		-4.4	-4					-4		GO Biological Processes	73	1.71849	ALPL|CALM2|CDH5|DUSP1|DUSP5|DUSP6|FBP1|GBA|GNAI2|GPLD1|NCKAP1L|IKBKB|IMPA1|INPP4A|INPP5A|INPP5B|LGALS3|MEF2C|MTM1|MYO1D|PDGFRB|PON3|PPM1A|PPM1B|PPP1CB|PPP1R2|PPP2R5B|PPP4C|PTPN1|PTPRM|ROCK1|SMPD1|PLPP1|PLPP3|MTMR1|MTMR3|MTMR6|PPP6R2|LMTK2|SACM1L|CAMTA1|FKBP15|VRK3|INPP5K|SYTL2|PPP1R14D|BPNT2|SSH3|CPPED1|DUSP22|PPP4R3B|PPM1H|PPP4R4|RPRD1B|SH2D4A|PINK1|LRRC2|ARMT1|LRRK1|CDK5RAP3|DUSP16|SSH2|PIP4P1|…	290	dephosphorylation
R-HSA-171319						-4.9					Reactome Gene Sets	7	11.9662	DKC1|RUVBL1|RUVBL2|ANKRD28|GAR1|WRAP53|NOP10	291	Telomere Extension By Telomerase
M5909	-4.9										Hallmark Gene Sets	39	2.25851	ADCY9|AGL|APOD|APP|ATP6AP1|CAV3|CD36|CDKN1A|COL4A2|COL15A1|CRYAB|CTF1|FHL1|GPX3|GSN|ITGB4|LAMA2|MEF2C|MEF2D|FOXO4|MYH9|MYO1C|PFKM|PYGM|RIT1|MAPK12|SCD|SGCG|SPTAN1|SVIL|SYNGR2|SORBS3|FST|SORBS1|GABARAPL2|SIRT2|DAPK2|WWTR1|NAV2	292	HALLMARK MYOGENESIS
R-HSA-1679131				-4.9							Reactome Gene Sets	6	15.0062	CTSB|CTSK|CTSV|CTSS|TLR3|TLR8	293	Trafficking and processing of endosomal TLR
GO:0022617	-2.9			-4.8							GO Biological Processes	13	5.09245	CD44|CTSK|CTSV|CTSS|ETS1|FAP|LCP1|MMP9|MMP16|DDR2|KLK7|TIMP1|CLASP1	293	extracellular matrix disassembly
GO:0000733		-4.8									GO Biological Processes	6	12.3576	BLM|RECQL|SMARCA1|TP53|RAD54L|SMARCAL1	294	DNA strand renaturation
GO:0005525	-3.7		-4.8	-2.8		-3.2					GO Molecular Functions	42	2.21971	TRIM23|ARF1|RND3|ARL2|GNAO1|GNAQ|GNAZ|ARHGAP35|GSPT1|GUCY1A1|GUCY1B1|KRAS|MTIF2|OPA1|PCK2|RALB|RNGTT|SUCLG2|MFHAS1|GTPBP1|DNM1L|RRAGB|SEPTIN9|RHOBTB3|SEPTIN6|GTPBP4|ARL5A|EHD4|ATL1|GPN3|RAB6B|RAB23|RAB8B|GPN2|TSR1|RRAGD|EFL1|TUBA4B|RCC1L|SEPTIN12|ARL5B|RAB15	295	GTP binding
GO:0032550	-3.9		-4.8	-2.8		-3.1					GO Molecular Functions	42	2.20219	TRIM23|ARF1|RND3|ARL2|GNAO1|GNAQ|GNAZ|ARHGAP35|GSPT1|GUCY1A1|GUCY1B1|KRAS|MTIF2|OPA1|PCK2|RALB|RNGTT|SUCLG2|MFHAS1|GTPBP1|DNM1L|RRAGB|SEPTIN9|RHOBTB3|SEPTIN6|GTPBP4|ARL5A|EHD4|ATL1|GPN3|RAB6B|RAB23|RAB8B|GPN2|TSR1|RRAGD|EFL1|TUBA4B|RCC1L|SEPTIN12|ARL5B|RAB15	295	purine ribonucleoside binding
GO:0001883	-3.8		-4.7	-2.7		-3.1					GO Molecular Functions	42	2.18494	TRIM23|ARF1|RND3|ARL2|GNAO1|GNAQ|GNAZ|ARHGAP35|GSPT1|GUCY1A1|GUCY1B1|KRAS|MTIF2|OPA1|PCK2|RALB|RNGTT|SUCLG2|MFHAS1|GTPBP1|DNM1L|RRAGB|SEPTIN9|RHOBTB3|SEPTIN6|GTPBP4|ARL5A|EHD4|ATL1|GPN3|RAB6B|RAB23|RAB8B|GPN2|TSR1|RRAGD|EFL1|TUBA4B|RCC1L|SEPTIN12|ARL5B|RAB15	295	purine nucleoside binding
GO:0032549	-3.8		-4.7	-2.7		-3.4					GO Molecular Functions	42	2.17925	TRIM23|ARF1|RND3|ARL2|GNAO1|GNAQ|GNAZ|ARHGAP35|GSPT1|GUCY1A1|GUCY1B1|KRAS|MTIF2|OPA1|PCK2|RALB|RNGTT|SUCLG2|MFHAS1|GTPBP1|DNM1L|RRAGB|SEPTIN9|RHOBTB3|SEPTIN6|GTPBP4|ARL5A|EHD4|ATL1|GPN3|RAB6B|RAB23|RAB8B|GPN2|TSR1|RRAGD|EFL1|TUBA4B|RCC1L|SEPTIN12|ARL5B|RAB15	295	ribonucleoside binding
GO:0019001	-3.9		-4.6	-2.5		-3.2					GO Molecular Functions	43	2.15265	TRIM23|ARF1|RND3|ARL2|GNAO1|GNAQ|GNAZ|ARHGAP35|GSPT1|GUCY1A1|GUCY1B1|KRAS|MTIF2|OPA1|PCK2|RALB|SLC19A1|RNGTT|SUCLG2|MFHAS1|GTPBP1|DNM1L|RRAGB|SEPTIN9|RHOBTB3|SEPTIN6|GTPBP4|ARL5A|EHD4|ATL1|GPN3|RAB6B|RAB23|RAB8B|GPN2|TSR1|RRAGD|EFL1|TUBA4B|RCC1L|SEPTIN12|ARL5B|RAB15	295	guanyl nucleotide binding
GO:0014075				-4.8							GO Biological Processes	10	6.91774	HNMT|HPRT1|NR4A2|PDE1B|PPP3CA|RGS2|RGS4|RGS10|SOD1|UROS	296	response to amine
GO:0097366				-4.4							GO Biological Processes	10	6.1346	AQP1|DPEP1|HPRT1|NR4A2|PDE1B|PPP3CA|RGS2|RGS4|RGS10|SOD1	296	response to bronchodilator
GO:0048008	-4.8										GO Biological Processes	18	3.53353	APOD|BCR|CSPG4|F3|FER|MYO1E|PDGFB|PDGFRL|PDGFRB|PLAT|PTGIR|PTPN1|VEGFA|SLC9A3R1|TXNIP|PLEKHA1|CSRNP1|IFT20	297	platelet-derived growth factor receptor signaling pathway
GO:0001570	-4.8										GO Biological Processes	22	3.06996	CAV1|EPHA2|EMP2|KDR|CITED1|MYO1E|PDGFRB|PTK2|TGFBR2|TGFBR3|TIE1|VEGFA|WNT7A|FZD4|QKI|RAPGEF2|RAMP2|HEY1|RIN2|RASIP1|ACKR3|AMOT	298	vasculogenesis
R-HSA-9614085	-4.8										Reactome Gene Sets	19	3.38554	BTG1|CAT|CAV1|CDKN1A|CDKN1B|DDIT3|NR3C1|SMAD2|SMAD4|FOXO4|RBL2|TXN|KLF4|CITED2|TXNIP|SIRT3|PINK1|PLXNA4|FBXO32	299	FOXO-mediated transcription
R-HSA-9617828	-4.5										Reactome Gene Sets	9	6.13171	BTG1|CAV1|CDKN1A|CDKN1B|SMAD2|SMAD4|FOXO4|RBL2|KLF4	299	FOXO-mediated transcription of cell cycle genes
M5910	-4.8		-2.8		-4.5						Hallmark Gene Sets	24	2.89553	ABCA1|ATP7A|CAV2|CTSC|CLN5|GALC|ICA1|KRT18|LAMP2|SNX2|VAMP7|TSPAN8|TSG101|STX7|VAMP4|NAPG|VAMP3|VPS4B|ARFGEF2|RER1|SEC31A|RAB14|ATP6V1H|YIPF6	300	HALLMARK PROTEIN SECRETION
GO:0005509	-4.8			-2.5							GO Molecular Functions	99	1.61044	AIF1|ANXA1|ANXA3|ANXA5|ANXA11|ARSA|C1R|CALM2|CAPN1|CAPN2|CAPN3|CAPNS1|CDH5|CLGN|DSG2|EML1|FBLN2|GALNT3|GCH1|GSN|IDS|ITPR1|ITPR3|LPL|MATN1|MATN2|NID1|NUCB1|ENPP2|PLA2G4A|PLCB4|PLSCR1|RYR3|S100A1|S100A4|S100A6|S100A8|S100A9|S100A12|S100A13|SLIT3|SPTAN1|STIM1|TPT1|VSNL1|SPARCL1|ANXA9|LTBP4|NOL3|REPS2|RAPGEF2|RAB11FIP3|EFCAB14|EDIL3|RASGRP1|CIB1|CD93|TBC1D9B|TBC1D9|PLCB1|ESYT1|MACF1|RASGRP3|GCA|GLCE|…	301	calcium ion binding
GO:0070063			-4.8								GO Molecular Functions	16	4.03535	DHX9|GTF2E1|HNRNPU|NEDD4|PKN2|URI1|CTR9|ANP32B|SCAF8|WDR43|RPRD2|RPRD1A|SCAF4|PHRF1|RPAP2|ZNF326	302	RNA polymerase binding
GO:0033627				-4.8							GO Biological Processes	12	5.49522	ITGB1|ITGB2|ITGB5|LYN|PDE3B|PIK3CG|PODXL|SYK|LPXN|CIB1|IFT74|ACER2	303	cell adhesion mediated by integrin
M5896	-4.7										Hallmark Gene Sets	17	3.64623	ACVR1|RHOA|ID1|ID3|IFNGR2|FURIN|SERPINE1|PPM1A|SPTBN1|LEFTY2|TGFBR1|TGIF1|TJP1|BCAR3|WWTR1|ARID4B|SMURF2	304	HALLMARK TGF BETA SIGNALING
GO:0048660	-4.7										GO Biological Processes	35	2.3432	AIF1|APOD|CDKN1A|CDKN1B|S1PR1|EDN1|GNAI2|GNAI3|HMOX1|HPGD|HTR1B|ILK|JUN|MEF2C|MEF2D|MAP3K5|MMP2|NOS3|NPR1|NPR3|PDGFB|PDGFRB|PPARG|PRKG1|PTGIR|TGFBR2|TGM2|KLF4|ADAMTS1|MFN2|CALCRL|TRIB1|LDLRAP1|FOXJ2|NDRG2	305	regulation of smooth muscle cell proliferation
GO:0048659	-4.6										GO Biological Processes	35	2.31643	AIF1|APOD|CDKN1A|CDKN1B|S1PR1|EDN1|GNAI2|GNAI3|HMOX1|HPGD|HTR1B|ILK|JUN|MEF2C|MEF2D|MAP3K5|MMP2|NOS3|NPR1|NPR3|PDGFB|PDGFRB|PPARG|PRKG1|PTGIR|TGFBR2|TGM2|KLF4|ADAMTS1|MFN2|CALCRL|TRIB1|LDLRAP1|FOXJ2|NDRG2	305	smooth muscle cell proliferation
GO:0051098	-4.6		-4.7								GO Biological Processes	41	2.21986	ABL1|CTBP2|CTNNB1|DHX9|EIF4G1|EP300|EPHA4|ERCC2|ERCC4|GOLGA2|GSK3B|HMGB1|IDE|ITGA4|LOX|MAP2|NVL|PLCL1|PPP1CA|MAPK8|RALB|SMARCD3|TAF1|TDG|TGFB1|TRAF6|SUMO1|WNT5A|TNKS|BTAF1|DZIP1|HABP4|USP33|PLCL2|GTPBP4|PRMT7|NSD1|HMBOX1|ARHGAP28|MYOCD|TTBK2	306	regulation of binding
M7	-4.7										Canonical Pathways	18	3.47464	DOK1|DUSP1|S1PR1|FER|FOS|FYN|IKBKB|JUN|NFKB1|PAK2|PIK3R1|PLA2G4A|MAP2K1|PTK2|VAV1|IKBKG|PLPP1|GAB2	307	PID FCER1 PATHWAY
GO:0035493	-4.7										GO Biological Processes	10	5.79106	STX4|VAMP1|VAMP7|UVRAG|VAMP8|VAMP4|VAMP3|STXBP6|VPS11|VPS18	308	SNARE complex assembly
GO:0001503		-3.7		-4.7							GO Biological Processes	32	2.51919	ALOX15|BMPR2|RUNX3|CCN2|CTSK|DDX5|EXT1|HGF|TNC|SMAD6|SMAD7|MGP|MMP16|DDR2|PSMC2|PTGER4|PTGS2|SPP1|TEK|TUFT1|FZD1|ISG15|ZMPSTE24|GPNMB|SNX10|ATP6V0A4|ASPN|HEMGN|ANKH|PHOSPHO1|ANO6|TMEM119	309	ossification
GO:0030282				-4.5							GO Biological Processes	15	4.16838	ALOX15|BMPR2|MGP|DDR2|PTGS2|TUFT1|ISG15|ZMPSTE24|GPNMB|SNX10|ASPN|ANKH|PHOSPHO1|ANO6|TMEM119	309	bone mineralization
GO:0006929									-4.7		GO Biological Processes	5	23.6836	OPHN1|STK4|VEGFC|CD2AP|SHTN1	310	substrate-dependent cell migration
GO:0036296	-4.6										GO Biological Processes	12	4.7926	ATP6AP1|CAT|CAV1|CDKN1A|KCNA5|PDGFRB|PPARG|ATP6V0D1|ATG7|PDPN|CCDC115|TMEM199	311	response to increased oxygen levels
GO:0030866				-4.6							GO Biological Processes	9	7.50308	FMNL1|EPB41|PLEK|VIL1|ROCK2|AKAP11|RHOQ|CAVIN3|FMNL2	312	cortical actin cytoskeleton organization
GO:0042578	-3.1			-4.6							GO Molecular Functions	30	2.59415	INPP1|NT5E|PDE3B|PDE4D|PDE1B|PFKFB3|PLCB2|PLD1|PON1|PPP3CA|PTPN4|PTPRB|PTPRC|PTPRE|PTPRG|CDC14A|MTMR2|LPIN2|PTPN21|FICD|PHLPP1|SAMHD1|PLCE1|NT5C3A|GDE1|SSH1|GPCPD1|PLCD3|PHOSPHO1|NAPEPLD	313	phosphoric ester hydrolase activity
GO:0046685	-4.6										GO Biological Processes	13	4.42846	ALAD|ATF3|CDKN1A|CPOX|DDX3X|GCLC|HMOX1|SERPINF1|MAPK13|GSTO1|SLC38A2|ZC3H12A|CPEB2	314	response to arsenic-containing substance
GO:0033619	-4.6										GO Biological Processes	18	3.41768	CTSH|GPLD1|MYH9|NFKB1|P2RX7|FURIN|PSEN1|ROCK1|TIMP3|ADAM9|AFG3L2|NCSTN|BACE1|BACE2|PACSIN3|HM13|SPPL2A|SH3D19	315	membrane protein proteolysis
GO:0006509	-4.5										GO Biological Processes	15	3.86071	GPLD1|MYH9|P2RX7|FURIN|PSEN1|ROCK1|TIMP3|ADAM9|NCSTN|BACE1|BACE2|PACSIN3|HM13|SPPL2A|SH3D19	315	membrane protein ectodomain proteolysis
GO:0006978		-4.6									GO Biological Processes	8	7.75377	BRCA1|BRCA2|FOXM1|TFAP4|TP53|CHEK2|RPS6KA6|HIPK2	316	DNA damage response, signal transduction by p53 class mediator resulting in transcription of p21 class mediator
GO:0004518		-4.3	-4.5								GO Molecular Functions	29	2.57952	DDX1|ERCC4|MRE11|CNOT2|PPP1R8|RAD51C|MBD4|RIDA|POP7|POP1|RPP14|DIS3|SMG6|DROSHA|DBR1|DGCR8|N4BP2|CNOT6|MYG1|DCLRE1C|ZRANB3|PNPT1|ANGEL2|MGME1|ERI2|TSEN15|DIS3L2|CNOT6L|HARBI1	317	nuclease activity
GO:0000287		-4.5	-3.6	-2.7							GO Molecular Functions	32	2.42975	ARL3|CDK2|DUT|ENO1|FEN1|IDH2|MSH2|PGM5|PKM|PLK1|PRKACB|SRPK1|TOP2A|MAP3K6|CIB2|NUDT5|NUDT3|TREX2|MORC2|FAN1|MAST2|RPS6KA6|EXD2|PGM2|PDXP|SRR|FIGNL1|DCTPP1|PIF1|NUAK2|BRSK1|XXYLT1	318	magnesium ion binding
GO:0097352	-4.5										GO Biological Processes	15	3.86071	LAMP2|VAMP7|TSG101|UVRAG|VAMP8|SNAP29|GABARAPL2|CLEC16A|SNAPIN|UBQLN1|MCOLN1|SNX14|FYCO1|SMCR8|MAP1LC3C	319	autophagosome maturation
M5930	-4.5	-3.6		-4.4						-3.8	Hallmark Gene Sets	38	2.2006	RHOB|BDNF|BGN|CAPG|CD59|COL4A1|COL4A2|FBLN2|FN1|FUCA1|GEM|CCN1|ITGB3|JUN|LAMA2|LGALS1|MATN2|MMP1|MMP2|SERPINE1|PDGFRB|PLAUR|HTRA1|QSOX1|PVR|SAT1|SGCB|SGCG|SLIT3|TGFBR3|TGM2|TIMP3|VEGFA|EDIL3|FERMT2|PCOLCE2|NTM|LAMA1	320	HALLMARK EPITHELIAL MESENCHYMAL TRANSITION
GO:0010332		-3.2	-4.5								GO Biological Processes	13	4.62534	ATM|ATR|BAK1|BCL2|CBL|FANCD2|HSPA5|LIG4|MDM2|YAP1|TLK2|NOX4|MAP3K20	321	response to gamma radiation
M22008				-4.5							BioCarta Gene Sets	5	18.063	CD44|ITGAL|ITGB1|ITGB2|SELL	322	BIOCARTA LYMPHOCYTE PATHWAY
GO:0006352			-4.5			-2.9					GO Biological Processes	31	2.48057	CREB1|CTNNB1|E2F3|ERCC2|GTF2E1|HMGB1|MECP2|POLR2K|MED1|PSMC4|RARB|TAF1|TFAM|NR2C1|TAF15|SMARCA5|TAF1C|TAF1A|BCLAF1|MED13|SNAPC5|YAP1|TAF6L|PAXIP1|SETX|ZNF451|NRBP1|NRBF2|TFB2M|POLR1E|DHX36	323	DNA-templated transcription, initiation
GO:0071168		-4.5									GO Biological Processes	10	5.88455	EZH2|MSH2|PLK1|CARM1|MRNIP|PPHLN1|PIH1D1|MCM8|CDCA5|ESCO2	324	protein localization to chromatin
GO:0060589	-3.7		-4.5	-3.9					-3.5		GO Molecular Functions	39	2.21384	ARL2|ADGRB3|GNAQ|ARHGAP35|RANBP2|RAP1GDS1|RASA1|SOS1|THY1|ASAP2|SLIT2|BAG4|USP6NL|ARHGAP32|DNM1L|HSPH1|RIMS1|NCAPH|ARL2BP|HACD3|LARS1|DNAJC10|TBC1D8B|TBC1D22B|CCDC88A|ARFGAP1|TBC1D24|SRGAP1|ARHGAP23|ALS2|ARHGAP28|SYDE2|ARHGAP19|ARHGAP18|EVI5L|DNAJC24|RALGAPA1|ELMOD2|RGPD6	325	nucleoside-triphosphatase regulator activity
M103	-4.5										Canonical Pathways	10	5.5153	RHOA|S1PR1|GNAI2|GNAI3|ITGB3|KDR|PDGFB|PDGFRB|RAC1|VEGFA	326	PID S1P S1P1 PATHWAY
M72	-4.5										Canonical Pathways	12	4.63285	ITGB3|AFDN|PDGFB|PDGFRB|PIK3R1|PTK2|PTPRM|PVR|RAC1|RAP1B|TLN1|F11R	326	PID NECTIN PATHWAY
M100	-4.4										Canonical Pathways	17	3.45432	ANGPT1|RHOA|BDNF|GNAI3|IFNGR1|IL6ST|JAK1|KDR|AFDN|NOS3|PDGFB|PDGFRB|PIK3R1|MAP2K1|VEGFA|GAB2|PAG1	326	PID SHP2 PATHWAY
GO:0001558	-3.9	-2.7		-4.5							GO Biological Processes	32	2.45964	BMPR2|CD38|CDC42|HBEGF|G6PD|GOLGA4|IFRD1|SMAD7|RB1|RGS2|RGS4|SGK1|SPP1|CDKL5|TFRC|EBAG9|ULK2|KIAA0319|NET1|SEMA3C|CIB1|FAM107A|LPAR3|PLCE1|SEMA3G|SEMA6A|CXCL16|SOX17|NDEL1|ITCH|DCBLD2|WDR36	327	regulation of cell growth
GO:0015711	-3.8			-4.5							GO Biological Processes	36	2.30864	PLIN2|AQP1|SLC25A20|FOLR2|IL1B|ITGB1|ABCC1|NFKBIE|ABCB1|PLTP|PRKCD|PSAP|RGS2|RGS4|SLCO2A1|SYK|SLC35A2|SLC25A12|ABCC4|SLC27A2|SLCO3A1|SLC27A6|PRKAG2|ATP10A|PCTP|PLEKHA3|ATP8B4|LRRC8C|SLC25A21|OSBPL8|EMB|SLC36A1|SLC16A9|TSPO2|CA13|TNFAIP8L3	328	organic anion transport
GO:0045003		-4.5									GO Biological Processes	6	10.9845	RAD51|RAD52|XRCC3|RAD54L|FANCM|SWI5	329	double-strand break repair via synthesis-dependent strand annealing
GO:0019902	-4.4		-2.5				-2.5				GO Molecular Functions	37	2.20896	CDH5|CDKN1B|CTSC|FER|FLT4|JAK1|JUP|LGALS3|SMAD2|MAP3K5|MET|PIK3R1|PPARA|PPARG|PTK2|PTPN1|ROS1|STAT3|STAT6|SNX3|MTMR3|SLC9A3R1|PPP6R2|MVP|KIFAP3|FBXL2|TRPC4AP|VRK3|ANAPC7|SYTL2|SH2D4A|SBF2|SIRPA|DAB2IP|PPP1R18|BOD1L1|TCTEX1D4	330	phosphatase binding
GO:0032649				-4.4							GO Biological Processes	14	4.3768	AXL|CD14|CEBPG|GATA3|HLA-DRB1|IL1B|IL12RB2|PDE4D|TLR3|TLR4|ISG15|PYCARD|TLR8|CCR2	331	regulation of interferon-gamma production
GO:0009743	-4.1			-4.4							GO Biological Processes	22	3.05681	ANGPT2|CCN2|CTSV|ENSA|GCLM|HLA-DRB1|IL1B|LYN|PDK3|PIK3CA|PPP3CA|PRKCB|PRKCE|PTGS2|RAP1A|SRI|KLF7|RAB11FIP2|MLXIPL|SELENOS|WDR35|ILDR2	332	response to carbohydrate
ko05215		-4.4	-2.7								KEGG Pathway	18	3.40898	CCNE1|CDK2|CREBBP|EGF|EGFR|HSP90AA1|HSP90AB1|IGF1|IGF1R|NRAS|TCF7|TP53|HSP90B1|CCNE2|LEF1|PDGFC|TCF7L1|CREB3L4	333	Prostate cancer
GO:0051117	-4.4			-2.7							GO Molecular Functions	22	2.89553	ABCA1|AR|ATOX1|ATP1B1|ATP6V1E1|ATP6V0A1|CAV1|PSEN1|RAC1|S100A1|SNTA1|TRPC6|GABARAPL2|NCSTN|TOR1AIP1|CHMP4A|USP25|UBXN1|ADCY10|DERL1|SYVN1|METTL21A	334	ATPase binding
R-HSA-8953750		-4.4									Reactome Gene Sets	11	5.17841	BRCA1|PHC1|EZH2|RAD51|RBBP4|RBBP8|RRM2|TFDP1|CDC7|MGA|CBX5	335	Transcriptional Regulation by E2F6
GO:1903320	-4.4		-4.3								GO Biological Processes	43	2.05798	ANGPT1|ARRB1|TSPO|CAPN3|CAV1|DDX3X|EGR1|FOXF2|FYN|GCLC|DNAJB2|PSEN1|TGFBR1|UBB|USP4|OGT|RIPK2|SQSTM1|BCL10|PLAA|TANK|FEM1B|UFL1|FBXO4|UBQLN1|UBXN1|TOLLIP|NDFIP2|TRIM44|CHFR|PELI1|ARRDC3|GORASP1|PINK1|DERL1|MUL1|ZC3H12A|CDK5RAP3|NDFIP1|RASSF5|SPRTN|CDC20B|SVBP	336	regulation of protein modification by small protein conjugation or removal
GO:0032602	-4.4										GO Biological Processes	23	2.80409	AGER|AIF1|APOD|APP|C5|CD74|DDX3X|EGR1|EPHA2|HMOX1|LPL|S100A8|S100A9|TNFSF4|RIPK2|KLF4|TUSC2|IL17RA|SELENOK|MUL1|IL33|SIRPA|MCOLN2	337	chemokine production

## Sheet: Pre-term Pathway analysis
GO	TN_P7-T35	UP_P0-F28	UP_P3-T31	UP_P7-T35	gene_set_1	gene_set_2	gene_set_3	gene_set_4	#GeneInGOAndHitList	Hits	GROUP_ID	Description	Process (as shown in Figure 6C)
GO:0002274			-4.6	-31			-27		46	AIF1|ARG1|BPI|C1QA|C5AR1|CD14|MS4A3|CD53|CD68|CHIT1|FCER1G|FCGR2A|FPR1|NCKAP1L|HK3|HP|CXCL8|CXCR1|CXCR2|ITGAL|ITGB2|LCN2|LCP2|LDLR|MMP9|OLR1|ORM2|PIGR|PTPRC|PYGL|S100A8|S100A9|S100A12|SELL|TCN1|TNFAIP6|TYROBP|IL18RAP|MGAM|PGLYRP1|TLR8|ZC3H12A|PRAM1|RAB37|CLEC4D|CCR2	1	myeloid leukocyte activation	Leukocyte activation
GO:0036230			-4.4	-29			-22		40	ARG1|BPI|C5AR1|CD14|MS4A3|CD53|CD68|CHIT1|FCER1G|FCGR2A|FPR1|NCKAP1L|HK3|HP|CXCL8|CXCR1|CXCR2|ITGAL|ITGB2|LCN2|MMP9|OLR1|ORM2|PIGR|PTPRC|PYGL|S100A8|S100A9|S100A12|SELL|TCN1|TNFAIP6|TYROBP|IL18RAP|MGAM|PGLYRP1|PRAM1|RAB37|CLEC4D|CCR2	1	granulocyte activation	Leukocyte activation
GO:0042119			-4.4	-28			-22		39	ARG1|BPI|C5AR1|CD14|MS4A3|CD53|CD68|CHIT1|FCER1G|FCGR2A|FPR1|NCKAP1L|HK3|HP|CXCL8|CXCR1|CXCR2|ITGAL|ITGB2|LCN2|MMP9|OLR1|ORM2|PIGR|PTPRC|PYGL|S100A8|S100A9|S100A12|SELL|TCN1|TNFAIP6|TYROBP|IL18RAP|MGAM|PGLYRP1|PRAM1|RAB37|CLEC4D	1	neutrophil activation	Leukocyte activation
GO:0002444			-5.1	-27			-20		39	ARG1|BPI|C5AR1|CD14|MS4A3|CD53|CD68|CHIT1|FCER1G|FCGR2A|FPR1|NCKAP1L|HK3|HP|CXCR1|CXCR2|ITGAL|ITGB2|LCN2|MMP9|OLR1|ORM2|PIGR|PLA2G1B|PTPRC|PYGL|S100A8|S100A9|S100A12|SELL|TCN1|TNFAIP6|TYROBP|MGAM|PGLYRP1|PRAM1|RAB37|CLEC4D|CCR2	1	myeloid leukocyte mediated immunity	Leukocyte activation
GO:0002446			-4.4	-27			-21		38	ARG1|BPI|C5AR1|CD14|MS4A3|CD53|CD68|CHIT1|FCER1G|FCGR2A|FPR1|NCKAP1L|HK3|HP|CXCR1|CXCR2|ITGAL|ITGB2|LCN2|MMP9|OLR1|ORM2|PIGR|PLA2G1B|PTPRC|PYGL|S100A8|S100A9|S100A12|SELL|TCN1|TNFAIP6|TYROBP|MGAM|PGLYRP1|PRAM1|RAB37|CLEC4D	1	neutrophil mediated immunity	Leukocyte activation
GO:0006954			-5	-30	-2.9		-20		106	AGTR1|AHSG|AIF1|ALOX15|AOAH|BIRC3|APOA1|APOD|BMP6|C3|C3AR1|C4A|C5AR1|CASP1|CASP4|CD14|CD28|CD36|CD68|CCR1|CSF1R|DNASE1L3|EDNRB|EPHA2|CELA1|ELF3|FANCD2|FOLR2|FPR1|GJA1|HGF|HP|IL1A|IL1B|IL1RAP|IL1RN|CXCL8|CXCR2|IL16|IRF5|ITGAL|ITGB2|KIT|LDLR|LGALS9|LY75|MEP1B|CIITA|MIF|CXCL9|MMP9|OLR1|ORM2|SERPINE1|PRKCD|PRKCQ|PTN|PTPRC|PTX3|S100A8|S100A9|S100A12|CCL2|CCL7|CCL11|CCL14|CCL24|CXCL11|CXCL5|SDC1|SNCA|S…	2	inflammatory response
GO:0031347				-13			-8.9		75	A2M|AGTR1|AHSG|ALOX15|AOAH|BIRC3|APOA1|ARG1|C3|CASP1|CASP4|CD28|DNASE1L3|EDNRB|FANCD2|FCER1G|GJA1|HGF|HSP90AB1|IL1B|IL16|LDLR|LGALS9|MEF2C|MMP9|MMP12|MUC1|MUC5AC|NRAS|SERPINE1|PENK|PRKCD|KLK7|PSMB8|PSMB9|PSMB10|PTPRC|S100A8|S100A9|S100A12|CCL24|SNCA|TLR2|TNF|TNFAIP6|TNFRSF1B|TYROBP|VAV1|SEMA7A|IL18RAP|NMI|IL1RL1|KLF4|POLR3F|CD226|TREX1|STAP1|CLEC4E|NUPR1|PYCARD|TLR8|IL23A|GPRC5B|ERAP1|ZC3H12A|RNF…	2	regulation of defense response
GO:0032103			-4.4	-13			-9.6		62	AGTR1|AIF1|ARG1|BMP6|C3|C3AR1|C5AR1|CD28|CCR1|CSF1R|EDN2|FCER1G|FGF2|NCKAP1L|HSPB1|IL1B|CXCL8|IL16|LGALS9|MMP12|MUC1|MUC5AC|NRAS|SERPINE1|PDGFB|PRKCD|KLK7|PSMB8|PSMB9|PSMB10|PTN|RAC2|S100A8|S100A9|S100A12|CCL7|CCL24|SNCA|TLR2|TNF|TYROBP|VAV1|IL18RAP|ARTN|NMI|IL1RL1|POLR3F|CD226|STAP1|CLEC4E|NUPR1|PYCARD|TLR8|IL23A|GPRC5B|GBP5|LRRK2|MOSPD2|CLEC4D|IRGM|CCR2|ACOD1	2	positive regulation of response to external stimulus
GO:0031349				-8.1			-5.6		46	AGTR1|ARG1|C3|CD28|FCER1G|GJA1|IL1B|IL16|MEF2C|MMP12|MUC1|MUC5AC|NRAS|SERPINE1|PENK|PRKCD|KLK7|PSMB8|PSMB9|PSMB10|S100A8|S100A9|S100A12|CCL24|SNCA|TLR2|TNF|TYROBP|VAV1|IL18RAP|NMI|IL1RL1|POLR3F|CD226|STAP1|CLEC4E|NUPR1|PYCARD|TLR8|IL23A|GPRC5B|GBP5|LRRK2|CLEC4D|IRGM|CCR2	2	positive regulation of defense response
GO:0050727				-6.3	-3.8		-8		46	AGTR1|AHSG|ALOX15|AOAH|BIRC3|APOA1|C3|CASP1|CASP4|CD28|DNASE1L3|EDNRB|FANCD2|HGF|IL1B|IL16|LDLR|MMP9|SERPINE1|PRKCD|PTPRC|S100A8|S100A9|S100A12|CCL24|SNCA|TLR2|TNF|TNFAIP6|TNFRSF1B|SEMA7A|NMI|IL1RL1|KLF4|TREX1|STAP1|NUPR1|PYCARD|IL23A|GPRC5B|SIGLEC10|PIK3AP1|LRRK2|CD200R1|CCR2|ACOD1	2	regulation of inflammatory response
GO:0060326			-3.6	-22	-4.7		-16		61	AGTR1|AIF1|C3AR1|C5AR1|CCR1|CSF1R|CSF3R|CX3CR1|HBEGF|DUSP1|EDN2|EDNRB|EPHA2|FCER1G|FGF2|FOLR2|NCKAP1L|HGF|HSPB1|CXCL8|CXCR1|CXCR2|IL16|ITGB2|KIT|LGALS3|LGALS9|MIF|CXCL9|SERPINE1|PDE4B|PDGFB|PLA2G1B|PRKCD|PRKCQ|PTN|RAC2|S100A8|S100A9|S100A12|CCL2|CCL7|CCL11|CCL14|CCL24|CXCL11|CXCL5|SFTPD|VAV1|VCAM1|CH25H|CORO1A|PADI2|STAP1|GREM1|BIN2|IL23A|CXCL16|MOSPD2|CCL3L3|CCR2	3	cell chemotaxis
GO:0006935			-4.7	-15	-6		-12		88	AGTR1|AIF1|APOA1|C3AR1|C5AR1|CCR1|CSF1R|CSF3R|CX3CR1|DAB1|DOCK2|HBEGF|DUSP1|EDN2|EDNRB|EFNA4|EFNA5|EGR2|EPHA2|EPHB2|FCER1G|FGF2|FGF7|FOLR2|FPR1|NCKAP1L|HGF|NRG1|HSPB1|CCN1|CXCL8|CXCR1|CXCR2|IL16|ITGB2|KIF5C|KIT|LGALS3|LGALS9|MIF|CXCL9|SERPINE1|PDE4B|PDGFB|PLA2G1B|PLD1|PRKCD|PRKCQ|PTN|RAC2|RNASE3|S100A8|S100A9|S100A12|CCL2|CCL7|CCL11|CCL14|CCL24|CXCL11|CXCL5|SFTPD|SPTA1|SPTBN2|VAV1|VCAM1|SEMA7A|CH…	3	chemotaxis
GO:0042330			-4.6	-15	-6.5		-12		89	AGTR1|AIF1|APOA1|C3AR1|C5AR1|CCR1|CSF1R|CSF3R|CX3CR1|DAB1|DOCK2|HBEGF|DUSP1|EDN2|EDNRB|EFNA4|EFNA5|EGR2|EPHA2|EPHB2|FCER1G|FGF2|FGF7|FOLR2|FPR1|NCKAP1L|HGF|NRG1|HSPB1|CCN1|CXCL8|CXCR1|CXCR2|IL16|ITGB2|KIF5C|KIT|LGALS3|LGALS9|MIF|CXCL9|SERPINE1|PDE4B|PDGFB|PLA2G1B|PLD1|PRKCD|PRKCQ|PTN|RAC2|RHO|RNASE3|S100A8|S100A9|S100A12|CCL2|CCL7|CCL11|CCL14|CCL24|CXCL11|CXCL5|SFTPD|SPTA1|SPTBN2|VAV1|VCAM1|SEMA7…	3	taxis
GO:0002687				-4.2			-6.8		22	AIF1|C3AR1|C5AR1|CCR1|CSF1R|CX3CR1|EDN2|NCKAP1L|CXCL8|LGALS3|LGALS9|SERPINE1|PTN|RAC2|CCL7|CCL24|THY1|TNF|PYCARD|IL23A|MOSPD2|CCR2	3	positive regulation of leukocyte migration
GO:0002548				-6.2			-4.2		17	AIF1|CCR1|DUSP1|FOLR2|LGALS3|SERPINE1|PDGFB|S100A12|CCL2|CCL7|CCL11|CCL14|CCL24|GREM1|MOSPD2|CCL3L3|CCR2	3	monocyte chemotaxis
GO:0030595			-4.3	-25			-16		28	AIF1|C5AR1|CCR1|CSF1R|CSF3R|FCER1G|FOLR2|NCKAP1L|CXCL8|CXCR1|CXCR2|IL16|ITGB2|CXCL9|PLA2G1B|S100A8|S100A9|S100A12|CCL2|CCL7|CXCL11|CXCL5|SFTPD|CH25H|CORO1A|CXCL16|CCL3L3|CCR2	4	leukocyte chemotaxis
GO:0050900			-3.4	-22			-17		34	AIF1|APOD|C5AR1|CCR1|CSF1R|CSF3R|FCER1G|FOLR2|NCKAP1L|CXCL8|CXCR1|CXCR2|IL16|ITGAL|ITGB2|CXCL9|MMP9|OLR1|PLA2G1B|S100A8|S100A9|S100A12|CCL2|CCL7|CXCL11|CXCL5|SELL|SELPLG|SFTPD|CH25H|CORO1A|CXCL16|CCL3L3|CCR2	4	leukocyte migration
GO:0097529			-4.3	-20			-12		24	AIF1|C5AR1|CCR1|CSF1R|CSF3R|FCER1G|FOLR2|NCKAP1L|CXCL8|CXCR1|CXCR2|ITGB2|CXCL9|PLA2G1B|S100A8|S100A9|S100A12|CCL2|CCL7|CXCL11|CXCL5|SFTPD|CCL3L3|CCR2	4	myeloid leukocyte migration
GO:0030593			-3.3	-18			-10		18	C5AR1|CSF3R|FCER1G|NCKAP1L|CXCL8|CXCR1|CXCR2|ITGB2|CXCL9|PLA2G1B|S100A8|S100A9|S100A12|CCL2|CCL7|CXCL11|CXCL5|CCL3L3	4	neutrophil chemotaxis
GO:0071621			-4.2	-18			-11		19	C5AR1|CSF1R|CSF3R|FCER1G|NCKAP1L|CXCL8|CXCR1|CXCR2|ITGB2|CXCL9|PLA2G1B|S100A8|S100A9|S100A12|CCL2|CCL7|CXCL11|CXCL5|CCL3L3	4	granulocyte chemotaxis
M5885				-8.6	-5.3	-4.4	-4.2		89	A2M|BMP6|C1QA|C1QB|C1QC|CTSD|CTSS|HBEGF|CELA1|F13A1|FGF2|FGF7|FGF9|FRZB|HGF|NRG1|IHH|IL1A|IL1B|IL1RN|CXCL8|IL16|ITIH2|LGALS3|LGALS9|LTB|MEP1B|CXCL9|MMP9|MMP12|MUC1|MUC5AC|P4HA1|SERPINE1|SERPINB2|PDGFB|SERPINB10|PTN|S100A8|S100A9|S100A12|CCL2|CCL7|CCL11|CCL14|CCL24|CXCL11|CXCL5|SDC1|SFRP2|SFTPC|SFTPD|TGFA|TNF|SEMA7A|PRSS12|TNFSF10|P4HA2|ARTN|ADAMTS3|FST|WIF1|PLXND1|PAMR1|CLEC4E|GREM1|IL36A|DHH|IL2…	5	NABA MATRISOME ASSOCIATED
M5883				-7.6			-2.8		42	BMP6|HBEGF|FGF2|FGF7|FGF9|FRZB|HGF|NRG1|IHH|IL1A|IL1B|IL1RN|CXCL8|IL16|LTB|CXCL9|PDGFB|PTN|S100A8|S100A9|S100A12|CCL2|CCL7|CCL11|CCL14|CCL24|CXCL11|CXCL5|SFRP2|TGFA|TNF|TNFSF10|ARTN|FST|WIF1|IL36A|DHH|IL23A|WNT4|WNT5B|INHBE|CCL3L3	5	NABA SECRETED FACTORS
M5890		-21		-5.7	-3.3			-3.4	16	RHOB|ATF3|KLF6|HBEGF|DUSP1|DUSP5|FOSL2|GEM|CCN1|NR4A2|SGK1|NR4A3|KLF4|IER2|TRIB1|ZC3H12A	6	HALLMARK TNFA SIGNALING VIA NFKB
GO:0009617				-18			-9.4		34	ARG1|BPI|TSPO|C5AR1|CD14|CD68|CHIT1|CSF2RB|CYP1A1|DEFA5|FCER1G|HP|IL1A|IL1B|CXCL8|IRF5|LCN2|CXCL9|MRC1|PLA2G1B|PYGL|RNASE6|S100A8|S100A9|S100A12|CCL2|CXCL11|CXCL5|SFTPD|PGLYRP1|IL36A|CD274|ZC3H12A|ACOD1	7	response to bacterium
GO:0002237				-16			-6.6		24	ARG1|BPI|TSPO|C5AR1|CD14|CD68|CSF2RB|CYP1A1|DEFA5|IL1A|IL1B|CXCL8|IRF5|CXCL9|MRC1|S100A8|S100A9|CCL2|CXCL11|CXCL5|IL36A|CD274|ZC3H12A|ACOD1	7	response to molecule of bacterial origin
GO:0032496				-15			-6		23	ARG1|BPI|TSPO|C5AR1|CD14|CD68|CSF2RB|CYP1A1|DEFA5|IL1A|IL1B|CXCL8|CXCL9|MRC1|S100A8|S100A9|CCL2|CXCL11|CXCL5|IL36A|CD274|ZC3H12A|ACOD1	7	response to lipopolysaccharide
GO:0071219				-13			-7.1		18	ARG1|BPI|TSPO|CD14|CD68|DEFA5|IL1A|IL1B|CXCL8|CXCL9|MRC1|CCL2|CXCL11|CXCL5|IL36A|CD274|ZC3H12A|ACOD1	7	cellular response to molecule of bacterial origin
GO:0071222				-13			-6.3		18	ARG1|BPI|TSPO|CD14|CD68|DEFA5|IL1A|IL1B|CXCL8|CXCL9|MRC1|CCL2|CXCL11|CXCL5|IL36A|CD274|ZC3H12A|ACOD1	7	cellular response to lipopolysaccharide
GO:0009611				-6	-5.3				73	A2M|ALOX15|APOA1|APOD|ARG1|TSPO|CD36|CDKN1A|CCR1|CLDN3|CCN2|CX3CR1|CYP1A1|DCN|HBEGF|EPHB2|F5|F13A1|FAP|FCER1G|FGF2|FGF7|GATA1|GJA1|GLI1|HBE1|NRG1|HSPB1|TNC|CCN1|IL1A|LCP1|LCP2|MMP12|MTR|NFE2|P2RX7|SERPINE1|SERPINB2|PDGFB|PLEK|POU5F1|PRKCB|PRKCD|PRKCQ|PROS1|PTN|PTPRF|S100A8|SDC1|SPP1|SRF|TNF|TYROBP|VAV1|VIL1|VWF|WAS|FZD6|KLF4|POSTN|LYVE1|PIK3R5|FLRT3|EHD3|WNT4|WNT5B|SIGLEC10|CARMIL2|CADM4|TREML1|A…	8	response to wounding
GO:0042060					-4				52	A2M|ALOX15|CD36|CDKN1A|CLDN3|DCN|HBEGF|EPHB2|F5|F13A1|FAP|FCER1G|FGF2|GATA1|GJA1|HBE1|NRG1|HSPB1|TNC|CCN1|IL1A|LCP1|LCP2|MMP12|NFE2|P2RX7|SERPINE1|SERPINB2|PDGFB|PLEK|PRKCB|PRKCD|PRKCQ|PROS1|S100A8|SDC1|SRF|TNF|VAV1|VIL1|VWF|WAS|FZD6|POSTN|PIK3R5|EHD3|WNT4|WNT5B|CARMIL2|CADM4|TREML1|ANXA8	8	wound healing
GO:0050778			-9.2	-15			-12		32	A2M|CFB|C1QA|C2|C5AR1|FCER1G|FCGR1A|FCGR2A|FCGR3A|FPR1|GBP1|NCKAP1L|IL1B|ITGB2|LCP2|MMP12|MUC5AC|PLA2G1B|PSMB8|PSMB9|PTPRC|TYROBP|WAS|IL18RAP|CLEC4E|CD274|TLR8|ZC3H12A|PRAM1|CLEC4D|CCR2|ACOD1	9	positive regulation of immune response	Positive regulation of immune response
GO:0002253			-8.3	-11			-7.9		24	A2M|CFB|C1QA|C2|C5AR1|FCER1G|FCGR1A|FCGR2A|FCGR3A|FPR1|GBP1|NCKAP1L|IL1B|LCP2|MUC5AC|PSMB8|PSMB9|PTPRC|TYROBP|WAS|CLEC4E|ZC3H12A|PRAM1|CLEC4D	9	activation of immune response	Positive regulation of immune response
GO:0002764			-8.7	-8.3					12	C5AR1|FCGR2A|FCGR3A|FPR1|NCKAP1L|KIT|PRKCB|PSMB9|PSMB10|CLEC4E|PRAM1|CLEC4D	9	immune response-regulating signaling pathway	Positive regulation of immune response
GO:0002768			-8.7	-8.4					12	C5AR1|FCGR2A|FCGR3A|FPR1|NCKAP1L|KIT|PRKCB|PSMB9|PSMB10|CLEC4E|PRAM1|CLEC4D	9	immune response-regulating cell surface receptor signaling pathway	Positive regulation of immune response
GO:0002429			-7.9	-8					19	C5AR1|FCER1G|FCGR1A|FCGR2A|FCGR3A|FPR1|GBP1|NCKAP1L|LCP2|MUC5AC|PSMB8|PSMB9|PTPRC|TYROBP|WAS|CLEC4E|ZC3H12A|PRAM1|CLEC4D	9	immune response-activating cell surface receptor signaling pathway	Positive regulation of immune response
M5953				-8.6			-5.3		38	BIRC3|APOD|ARG1|CFB|BPGM|C3AR1|CD37|CSF2RA|CTSS|DOCK2|HBEGF|EMP1|EPHB2|ETV4|F13A1|FCER1G|FGF9|IL1B|ITGB2|KIF5C|LCP1|MMP9|PEG3|PIGR|PSMB8|SPP1|TNFRSF1B|MAP7|KLF4|ITGBL1|MAFB|TSPAN1|TRIB1|TLR8|GPRC5B|TMEM100|HKDC1|ATG10	10	HALLMARK KRAS SIGNALING UP
GO:0001817				-11			-11		79	AIF1|APOA1|APOD|ARG1|BPI|TSPO|C3|C3AR1|C5AR1|CASP1|CD2|CD14|CD28|CD36|CSF1R|CX3CR1|EPHA2|FCER1G|GBP1|NCKAP1L|HGF|HSPA1A|HSPB1|HSP90AB1|IL1A|IL1B|IL1RAP|IL16|IRF5|LGALS9|LTB|LUM|MIF|MMP12|ORM2|P2RX7|SERPINE1|PDE4B|PLA2G1B|SRGN|PRKCQ|PTPRC|SFTPD|TLR1|TLR2|TNF|TNFRSF1B|TYROBP|UBA7|IL1R2|NR4A3|SEMA7A|NMI|IL1RL1|KLF4|PRG3|POLR3F|POSTN|IGF2BP3|CD226|TREX1|IL17RA|PYCARD|CD274|TLR8|IL23A|GPRC5B|POLR3K|IF…	11	regulation of cytokine production
GO:0001819				-7.8	-4.1		-8.8		55	AIF1|C3|C3AR1|C5AR1|CASP1|CD2|CD14|CD28|CD36|CSF1R|FCER1G|HGF|HSPA1A|HSPB1|IL1A|IL1B|IL1RAP|IL16|IRF5|LGALS9|LTB|LUM|MIF|MMP12|ORM2|P2RX7|SERPINE1|PDE4B|PLA2G1B|PRKCQ|PTPRC|TLR1|TLR2|TNF|TYROBP|NR4A3|SEMA7A|IL1RL1|PRG3|POLR3F|POSTN|CD226|IL17RA|PYCARD|CD274|TLR8|IL23A|GPRC5B|POLR3K|IFIH1|RNF135|RSAD2|GBP5|CLEC9A|CCR2	11	positive regulation of cytokine production
GO:0071706				-5.4			-3.2		10	BPI|TSPO|CD14|IL1A|ORM2|PTPRC|TYROBP|CD274|ZC3H12A|CCR2	11	tumor necrosis factor superfamily cytokine production
GO:1903555				-5.4			-3.2		22	BPI|TSPO|CD2|CD14|CD36|CX3CR1|HSPB1|IL1A|LGALS9|MIF|ORM2|PTPRC|TLR1|TLR2|TYROBP|TREX1|PYCARD|CD274|IL23A|IFIH1|ZC3H12A|CCR2	11	regulation of tumor necrosis factor superfamily cytokine production
GO:0032640				-4.6			-3.3		21	BPI|TSPO|CD2|CD14|CD36|CX3CR1|HSPB1|IL1A|LGALS9|MIF|ORM2|PTPRC|TLR1|TLR2|TYROBP|TREX1|PYCARD|IL23A|IFIH1|ZC3H12A|CCR2	11	tumor necrosis factor production
R-HSA-1280215			-3.5	-14			-7.2		74	ABL2|ALOX15|BIRC3|CASP1|CD36|CDKN1A|CFL1|CCR1|CSF1R|CSF2RA|CSF2RB|CSF3R|DUSP4|F13A1|FCGR1A|FGF2|FLT3|FPR1|GBP1|HGF|IFIT2|IFIT3|IL1A|IL1B|IL1RAP|IL1RN|CXCL8|IL16|IRF5|ISG20|ITGB2|LCN2|LCP1|LGALS9|LMNB1|LTB|MAOA|MEF2C|CIITA|MIF|MMP9|MUC1|NRAS|SERPINB2|PRKCD|PSMB8|PSMB9|PSMB10|PTPRZ1|S100A12|CCL2|CCL11|SDC1|STX1A|TNF|TNFRSF1B|UBA7|VAV1|VCAM1|IL1R2|AAAS|IL18RAP|IL1RL1|GRAP2|TRIM10|IL17RA|IL36A|IL23A|…	12	Cytokine Signaling in Immune system	Cytokine Signaling
M5913			-3.4	-11			-7.3		37	FAS|CFB|BPGM|C1R|CASP1|CASP4|CDKN1A|CSF2RB|FCGR1A|FPR1|SP110|IFIT2|IFIT3|IRF5|ISG20|LCP2|CIITA|CXCL9|PNP|PDE4B|PSMB8|PSMB9|PSMB10|CCL2|CCL7|CXCL11|TNFAIP6|VCAM1|WARS1|TNFSF10|ST3GAL5|NMI|CD274|IFIH1|ARID5B|RSAD2|CMPK2	13	HALLMARK INTERFERON GAMMA RESPONSE
GO:0006959				-14			-8.7		23	A2M|CFB|BPI|C1QA|C2|C5AR1|DEFA5|IL1B|CXCL8|LCN2|CXCL9|PLA2G1B|PTPRC|RNASE6|S100A8|S100A9|S100A12|CCL2|CXCL11|CXCL5|SFTPD|PGLYRP1|ACOD1	14	humoral immune response
GO:0019730				-12			-3.5		15	BPI|DEFA5|CXCL8|LCN2|CXCL9|PLA2G1B|RNASE6|S100A8|S100A9|S100A12|CXCL11|CXCL5|SFTPD|PGLYRP1|ACOD1	14	antimicrobial humoral response
GO:0061844				-8.3					10	DEFA5|CXCL8|CXCL9|PLA2G1B|RNASE6|S100A9|S100A12|CXCL11|CXCL5|PGLYRP1	14	antimicrobial humoral immune response mediated by antimicrobial peptide
R-HSA-6803157				-5.2					8	BPI|DEFA5|LCN2|RNASE6|S100A8|S100A9|PGLYRP1|CCR2	14	Antimicrobial peptides
GO:0042742				-5			-3.4		13	BPI|C5AR1|DEFA5|FCER1G|HP|LCN2|PLA2G1B|RNASE6|S100A8|S100A9|S100A12|SFTPD|PGLYRP1	14	defense response to bacterium
GO:0071674				-12			-13		17	AIF1|C3AR1|CCR1|CSF1R|FOLR2|CXCR1|CXCR2|S100A12|CCL14|CXCL11|TNF|CH25H|PADI2|PYCARD|CXCL16|MYO1G|MOSPD2	15	mononuclear cell migration
M5950				-13			-13		18	C2|CCR1|IL1B|IL16|ITGAL|ITGB2|LCP2|LTB|CXCL9|MMP9|PTPRC|CCL2|CCL7|WAS|GPR65|IL18RAP|IGSF6|CCR2	16	HALLMARK ALLOGRAFT REJECTION
M5932				-13			-11		18	C5AR1|CD14|CSF3R|FPR1|IL1A|IL1B|CXCL8|LCP2|LDLR|CXCL9|OLR1|CCL2|CCL7|CXCL11|SELL|TNFAIP6|IL18RAP|PIK3R5	17	HALLMARK INFLAMMATORY RESPONSE
M5897				-12			-9.8		13	A2M|CD14|CCR1|CSF2RA|CSF2RB|CSF3R|IL1B|LTB|CXCL9|CCL7|CXCL11|IL1R2|PIK3R5	17	HALLMARK IL6 JAK STAT3 SIGNALING
hsa04620				-6			-3.3		9	CD14|IL1B|CXCL8|IRF5|CXCL9|CXCL11|SPP1|TLR8|CCL3L3	17	Toll-like receptor signaling pathway
ko04620				-6			-3.3		9	CD14|IL1B|CXCL8|IRF5|CXCL9|CXCL11|SPP1|TLR8|CCL3L3	17	Toll-like receptor signaling pathway
WP75				-6			-3.3		9	CD14|IL1B|CXCL8|IRF5|CXCL9|CXCL11|SPP1|PIK3R5|TLR8	17	Toll-like Receptor Signaling Pathway
GO:0030155		-3.5		-4.7	-6.5				73	ABL2|AIF1|ALOX15|APOA1|APOD|ARG1|BMP6|CD28|CD36|CDKN2A|COL8A1|DAB1|DUSP1|EFNA5|EPHA2|GBP1|GNRH1|NCKAP1L|HOXA7|TNC|CCN1|IHH|IL1A|IL1B|IL1RN|CXCL8|ITGB2|LGALS3|LGALS9|MMP12|MUC1|PNP|SERPINE1|PDGFB|PRKCD|PRKCQ|PTN|PTPRC|RAC2|CCL2|SFRP2|SFTPD|SPTA1|SRF|TGFBI|THY1|TNF|VAV1|VCAM1|NR4A3|KLF4|GRAP2|SPOCK2|AGR2|POSTN|HSPH1|CORO1A|FAM107A|PLXND1|GREM1|PYCARD|CD274|IL23A|WNT4|DUSP22|CAMSAP3|VTCN1|PEAK1|ZC3H…	18	regulation of cell adhesion	Regulation of cell adhesion
GO:0031589		-3.3			-5.8				42	ALOX15|APOA1|APOD|ATP1B2|CD36|CDKN2A|COL8A1|COL13A1|CCN2|EFNA5|GBP1|HOXA7|ID1|CCN1|ITGAL|ITGB2|SMAD6|MMP12|SERPINE1|PDGFB|PTN|RAC2|SRF|THY1|VCAM1|VWF|ITGBL1|SPOCK2|AGR2|POSTN|LYVE1|CORO1A|FAM107A|GREM1|COL5A3|WNT4|DUSP22|CAMSAP3|MYO1G|PEAK1|SPRY4|ACER2	18	cell-substrate adhesion	Regulation of cell adhesion
GO:0010810					-5				27	ALOX15|APOA1|APOD|CD36|CDKN2A|COL8A1|EFNA5|GBP1|HOXA7|CCN1|MMP12|SERPINE1|PDGFB|PTN|RAC2|THY1|SPOCK2|AGR2|POSTN|FAM107A|GREM1|WNT4|DUSP22|CAMSAP3|PEAK1|SPRY4|ACER2	18	regulation of cell-substrate adhesion	Regulation of cell adhesion
GO:0007162		-2.8		-2.8	-4.9				33	APOA1|APOD|ARG1|BMP6|CDKN2A|DAB1|DUSP1|EFNA5|GBP1|GNRH1|HOXA7|TNC|IHH|IL1RN|LGALS3|LGALS9|MMP12|MUC1|SERPINE1|PRKCD|PTPRC|SFTPD|TGFBI|KLF4|POSTN|FAM107A|PLXND1|CD274|DUSP22|VTCN1|ZC3H12A|SPRY4|ACER2	18	negative regulation of cell adhesion	Regulation of cell adhesion
GO:0001953					-4.8				7	CDKN2A|HOXA7|SERPINE1|POSTN|FAM107A|DUSP22|ACER2	18	negative regulation of cell-matrix adhesion	Regulation of cell adhesion
R-HSA-449147			-3.7	-13			-8.5		24	CCR1|CSF1R|CSF2RA|CSF2RB|CSF3R|FPR1|IL1A|IL1B|IL1RN|CXCL8|IL16|ITGB2|LCN2|LCP1|MMP9|PSMB8|PSMB9|S100A12|CCL2|IL1R2|IL18RAP|IL36A|CCL3L3|CCR2	19	Signaling by Interleukins
R-HSA-6783783				-10			-2.7		10	CCR1|FPR1|IL1A|IL1B|IL1RN|CXCL8|CCL2|IL1R2|CCL3L3|CCR2	19	Interleukin-10 signaling
ko05323				-7.7					10	IL1A|IL1B|CXCL8|ITGAL|ITGB2|LTB|CCL2|CXCL5|ATP6V0D2|CCL3L3	19	Rheumatoid arthritis
WP2431				-7.7			-4		11	AIF1|ARG1|FCGR2A|IL1A|IL1B|CXCL8|LTB|MMP9|MMP12|CCL2|CCR2	19	Spinal Cord Injury
hsa05323				-7.4					10	IL1A|IL1B|CXCL8|ITGAL|ITGB2|LTB|CCL2|CXCL5|ATP6V0D2|CCL3L3	19	Rheumatoid arthritis
GO:0050801				-8.2			-5.9		75	ABL2|AGTR1|ALAS2|ANK2|ATP1B2|ATP2A3|BMP6|TSPO|C3AR1|C5AR1|CAPN3|CD36|CCR1|CP|CX3CR1|DCN|DMD|DRD1|EDN2|EDNRB|FGF2|FPR1|GJA1|GJA5|IL1A|CXCR1|CXCR2|KCNH2|KEL|LCN2|CXCL9|P2RX7|P2RY6|SLC26A4|PLA2G1B|PRKCB|PTPRC|RHAG|RYR3|S100A8|S100A9|CCL7|CCL11|CCL14|CXCL11|SLC8A3|SNCA|THY1|TRPC1|GPR65|STC2|KL|CIB2|CORO1A|SLC9A8|NEDD4L|PRND|RAB38|SNX10|ATP6V0A4|RAB39A|FAM20A|STEAP3|SLC30A10|CEMIP|PROK2|STEAP4|ATP13A4…	20	ion homeostasis
GO:0055080				-8.1			-6.3		71	ABL2|AGTR1|ALAS2|ANK2|ATP1B2|ATP2A3|BMP6|C3AR1|C5AR1|CAPN3|CD36|CCR1|CP|CX3CR1|DMD|DRD1|EDN2|EDNRB|FGF2|FPR1|GJA1|IL1A|CXCR1|CXCR2|KCNH2|KEL|LCN2|CXCL9|P2RX7|P2RY6|SLC26A4|PLA2G1B|PRKCB|PTPRC|RYR3|S100A8|S100A9|CCL7|CCL11|CCL14|CXCL11|SLC8A3|SNCA|THY1|TRPC1|GPR65|STC2|KL|CIB2|CORO1A|SLC9A8|NEDD4L|PRND|RAB38|SNX10|ATP6V0A4|RAB39A|FAM20A|STEAP3|SLC30A10|CEMIP|PROK2|STEAP4|ATP13A4|SLC46A1|LRRK2|SLC9…	20	cation homeostasis
GO:0098771				-8			-6.3		71	ABL2|AGTR1|ALAS2|ANK2|ATP1B2|ATP2A3|BMP6|C3AR1|C5AR1|CAPN3|CD36|CCR1|CP|CX3CR1|DMD|DRD1|EDN2|EDNRB|FGF2|FPR1|GJA1|IL1A|CXCR1|CXCR2|KCNH2|KEL|LCN2|CXCL9|P2RX7|P2RY6|SLC26A4|PLA2G1B|PRKCB|PTPRC|RYR3|S100A8|S100A9|CCL7|CCL11|CCL14|CXCL11|SLC8A3|SNCA|THY1|TRPC1|GPR65|STC2|KL|CIB2|CORO1A|SLC9A8|NEDD4L|PRND|RAB38|SNX10|ATP6V0A4|RAB39A|FAM20A|STEAP3|SLC30A10|CEMIP|PROK2|STEAP4|ATP13A4|SLC46A1|LRRK2|SLC9…	20	inorganic ion homeostasis
GO:0055065				-7.5			-6.4		63	ABL2|AGTR1|ALAS2|ANK2|ATP1B2|ATP2A3|BMP6|C3AR1|C5AR1|CAPN3|CD36|CCR1|CP|CX3CR1|DMD|DRD1|EDN2|EDNRB|FGF2|FPR1|GJA1|IL1A|CXCR1|CXCR2|KCNH2|KEL|LCN2|CXCL9|P2RX7|P2RY6|PLA2G1B|PRKCB|PTPRC|RYR3|S100A8|S100A9|CCL7|CCL11|CCL14|CXCL11|SLC8A3|SNCA|THY1|TRPC1|GPR65|STC2|KL|CIB2|CORO1A|NEDD4L|PRND|SNX10|FAM20A|STEAP3|SLC30A10|CEMIP|PROK2|STEAP4|ATP13A4|SLC46A1|SLC35G1|P2RY8|CCR2	20	metal ion homeostasis
GO:0007204				-4.8			-7.1		36	ABL2|AGTR1|ANK2|C3AR1|C5AR1|CAPN3|CD36|CCR1|CX3CR1|DMD|DRD1|EDN2|EDNRB|FGF2|FPR1|GJA1|CXCR1|CXCR2|CXCL9|P2RX7|P2RY6|PLA2G1B|PTPRC|RYR3|CXCL11|SLC8A3|SNCA|THY1|TRPC1|GPR65|CIB2|CORO1A|CEMIP|PROK2|P2RY8|CCR2	20	positive regulation of cytosolic calcium ion concentration
GO:0048514		-3.7			-5.6				66	AGTR1|APOD|AQP1|RHOB|C3|C3AR1|C5AR1|COL8A1|COL15A1|CCN2|CX3CR1|DCN|EPHA2|CELA1|EPHB2|FAP|FGF2|GJA5|HGF|HOXA7|HSPB1|ID1|CCN1|IHH|IL1A|IL1B|CXCL8|ITGB2|LEPR|SERPINE1|PKM|PKNOX1|PRKCB|PTN|CCL2|CCL11|CCL24|SFRP2|SRF|TGFBI|THY1|TNF|WARS1|WT1|XDH|KLF4|PLK2|ESM1|PLXND1|HEY1|GREM1|ERAP1|WNT4|DLL4|EGLN1|TMEM100|PROK2|SEMA4A|STRA6|ZC3H12A|APOLD1|RSPO3|HSPB6|CLEC14A|LAMA1|CCR2	21	blood vessel morphogenesis	Blood vessel morphogenesis
GO:0001525		-4.1			-5.5				61	AGTR1|APOD|AQP1|RHOB|C3|C3AR1|C5AR1|COL8A1|COL15A1|CCN2|CX3CR1|DCN|EPHA2|CELA1|EPHB2|FAP|FGF2|GJA5|HGF|HOXA7|HSPB1|ID1|CCN1|IHH|IL1A|IL1B|CXCL8|ITGB2|LEPR|SERPINE1|PKM|PKNOX1|PRKCB|PTN|CCL2|CCL11|CCL24|SFRP2|SRF|TGFBI|THY1|TNF|WARS1|KLF4|PLK2|ESM1|PLXND1|HEY1|GREM1|ERAP1|DLL4|EGLN1|TMEM100|PROK2|SEMA4A|ZC3H12A|APOLD1|RSPO3|HSPB6|CLEC14A|CCR2	21	angiogenesis	Blood vessel morphogenesis
GO:0001568		-3.4			-5.3				71	AGTR1|APOD|AQP1|RHOB|C3|C3AR1|C5AR1|COL8A1|COL15A1|CCN2|CX3CR1|DCN|EPHA2|CELA1|EPHB2|FAP|FGF2|GJA5|HGF|HOXA7|HSPB1|ID1|CCN1|IHH|IL1A|IL1B|CXCL8|ITGB2|LEPR|SMAD6|MEF2C|SERPINE1|PDGFB|PKM|PKNOX1|PRKCB|PTN|CCL2|CCL11|CCL24|SFRP2|SRF|TGFBI|THY1|TNF|WARS1|WT1|XDH|KLF4|PLK2|ESM1|TREX1|PLXND1|HEY1|GREM1|SUFU|ERAP1|WNT4|DLL4|EGLN1|TMEM100|PROK2|SEMA4A|STRA6|ZC3H12A|APOLD1|RSPO3|HSPB6|CLEC14A|LAMA1|CCR2	21	blood vessel development	Blood vessel morphogenesis
GO:0001944		-3.3			-4.9				73	AGTR1|APOD|AQP1|RHOB|C3|C3AR1|C5AR1|COL8A1|COL15A1|CCN2|CX3CR1|DCN|EPHA2|CELA1|EPHB2|FAP|FGF2|FGF9|GJA5|HGF|HOXA7|HSPB1|ID1|CCN1|IHH|IL1A|IL1B|CXCL8|ITGB2|KIT|LEPR|SMAD6|MEF2C|SERPINE1|PDGFB|PKM|PKNOX1|PRKCB|PTN|CCL2|CCL11|CCL24|SFRP2|SRF|TGFBI|THY1|TNF|WARS1|WT1|XDH|KLF4|PLK2|ESM1|TREX1|PLXND1|HEY1|GREM1|SUFU|ERAP1|WNT4|DLL4|EGLN1|TMEM100|PROK2|SEMA4A|STRA6|ZC3H12A|APOLD1|RSPO3|HSPB6|CLEC14A|LAM…	21	vasculature development	Blood vessel morphogenesis
WP3945			-5.5	-9.1			-11		11	C1QC|C3|CAPG|CD37|NCKAP1L|TNFRSF1B|KCNE3|GIMAP2|PYCARD|BIN2|CXCL16	22	TYROBP Causal Network
hsa05150			-8.3	-11			-10		12	CFB|C1QA|C2|C5AR1|DEFA5|FCGR1A|FCGR2A|FCGR3A|FPR1|ITGAL|ITGB2|SELPLG	23	Staphylococcus aureus infection	Complement System
ko05150			-9.3	-11			-10		11	CFB|C1QA|C2|C5AR1|FCGR1A|FCGR2A|FCGR3A|FPR1|ITGAL|ITGB2|SELPLG	23	Staphylococcus aureus infection	Complement System
WP2806			-3.3	-7.4			-4.4		20	APOA1|CFB|C1R|C2|C3|C3AR1|C4A|C5AR1|DCN|F13A1|FCGR3A|FPR1|ITGB2|PROS1|PTX3|SELL|SELPLG|SPP1|TLR2|WAS	23	Human Complement System	Complement System
hsa04610			-3.6	-4.6			-6.2		18	A2M|CFB|C1QA|C1QB|C1QC|C1R|C2|C3|C3AR1|C4A|C5AR1|F5|F13A1|ITGB2|SERPINE1|SERPINB2|PROS1|VWF	23	Complement and coagulation cascades	Complement System
ko04610			-3.6	-4.6			-6.2		18	A2M|CFB|C1QA|C1QB|C1QC|C1R|C2|C3|C3AR1|C4A|C5AR1|F5|F13A1|ITGB2|SERPINE1|SERPINB2|PROS1|VWF	23	Complement and coagulation cascades	Complement System
GO:0043408		-5.4		-4.3					67	ALOX12B|ALOX15|FAS|ATF3|C5AR1|CD36|CCR1|CSF1R|CCN2|DUSP1|DUSP4|DUSP5|EPHA2|EPHB2|FGF2|FGF9|FLT3|FPR1|GBP1|HGF|NRG1|IGFBP6|CCN1|IL1B|KIT|LGALS9|MIF|ROR1|P2RX7|P2RY6|PDGFB|PLA2G1B|PRKCD|PTPRC|RGS3|S100A12|CCL2|CCL7|CCL11|CCL14|CCL24|SFRP2|TGFA|TNF|XDH|SEMA7A|MARCO|MAP3K6|S1PR2|KLF4|KL|RASSF2|PIK3R5|GREM1|PYCARD|CDON|SLC30A10|DUSP22|AVPI1|PROK2|ZC3H12A|SPRY4|LRRK2|SH3RF2|CNKSR3|CCL3L3|NCF1	24	regulation of MAPK cascade
GO:0043410				-5.2			-2.8		51	ALOX12B|ALOX15|C5AR1|CD36|CCR1|CSF1R|CCN2|DUSP5|FGF2|FGF9|FLT3|FPR1|HGF|NRG1|IGFBP6|IL1B|KIT|LGALS9|MIF|ROR1|P2RY6|PDGFB|PLA2G1B|PTPRC|S100A12|CCL2|CCL7|CCL11|CCL14|CCL24|TGFA|TNF|XDH|SEMA7A|MARCO|MAP3K6|S1PR2|KL|RASSF2|PIK3R5|PYCARD|CDON|SLC30A10|DUSP22|AVPI1|PROK2|ZC3H12A|LRRK2|SH3RF2|CCL3L3|NCF1	24	positive regulation of MAPK cascade
GO:0045860				-4.5					46	C5AR1|CDKN1A|CSF1R|DAB1|HBEGF|DUSP5|EFNA5|FCGR1A|FGF2|FLT3|FPR1|NCKAP1L|HGF|NRG1|HSP90AB1|IGFBP6|CCN1|IL1B|KIT|LCP2|PDGFB|PLA2G1B|PRKCD|PTPRC|S100A12|SNCA|TGFA|TNF|MAP3K6|S1PR2|RASSF2|PIK3R5|STAP1|GREM1|IL23A|GPRC5B|FAM20A|TCIM|CEMIP|AVPI1|PROK2|CAMKK1|LRRK2|IRGM|MAP3K15|NCF1	24	positive regulation of protein kinase activity
GO:0045859		-4.1		-2.8					65	C5AR1|CDKN1A|CDKN2A|CSF1R|DAB1|HBEGF|DUSP1|DUSP4|DUSP5|EFNA5|EPHB2|FCGR1A|FGF2|FLT3|FPR1|NCKAP1L|HGF|NRG1|HSPB1|HSP90AB1|IGFBP6|CCN1|IL1B|KIT|LCP2|PDGFB|PLA2G1B|PRKCD|PTPRC|RAC2|RGS3|S100A12|SFRP2|SLC8A3|SNCA|TGFA|THY1|TNF|TTN|WARS1|MAP3K6|S1PR2|RASSF2|TRIB1|PPM1E|PIK3R5|STAP1|GREM1|PYCARD|IL23A|GPRC5B|FAM20A|TCIM|DUSP22|CEMIP|ZFYVE28|AVPI1|PROK2|SPRY4|PPP1R1B|CAMKK1|LRRK2|IRGM|MAP3K15|NCF1	24	regulation of protein kinase activity
GO:0006909			-4.2	-9.6			-11		19	AIF1|C2|C3|CD36|DOCK2|FCGR2A|FCGR3A|NCKAP1L|IL1B|MSR1|P2RY6|TLR2|TNF|VAV1|TREX1|PYCARD|BIN2|RAB39A|MYO1G	25	phagocytosis	Phagocytosis
GO:0050764				-4.2			-6.8		19	AHSG|ALOX15|APOA1|C2|C3|C4A|CD36|DOCK2|FCER1G|NCKAP1L|IL1B|PTPRC|PTX3|CCL2|SFTPD|TLR2|TNF|STAP1|PYCARD	25	regulation of phagocytosis	Phagocytosis
GO:0050766				-5.1			-6.7		17	AHSG|APOA1|C2|C3|C4A|CD36|DOCK2|FCER1G|NCKAP1L|IL1B|PTPRC|PTX3|CCL2|SFTPD|TNF|STAP1|PYCARD	25	positive regulation of phagocytosis	Phagocytosis
M5921				-9.7			-8.3		32	CFB|C1QA|C1QC|C1R|C2|C3|CASP1|CASP4|CD36|CP|CTSD|CTSS|DUSP5|F5|FCER1G|HSPA1A|HSPA5|LCP2|LGALS3|MMP12|OLR1|SERPINE1|SERPINB2|PDGFB|PLEK|PRKCD|PSMB9|S100A9|S100A12|WAS|SPOCK2|PIK3R5	26	HALLMARK COMPLEMENT
GO:0050865				-7.7					56	AIF1|ARG1|BPI|CAPN3|CD2|CD28|CDKN1A|CCN2|FANCD2|FCER1G|GNRH1|NCKAP1L|IGHA2|IHH|IL1A|IL1B|ITGB2|LDLR|LGALS3|LGALS9|MEF2C|MIF|PNP|PDGFB|PLEK|PRKCD|PRKCQ|PTPRC|RAC2|CCL2|SFTPD|SPTA1|THY1|TNFRSF1B|TYROBP|VAV1|VCAM1|NR4A3|IL1RL1|GRAP2|CD226|HSPH1|CORO1A|TREX1|STAP1|PYCARD|CD274|CD320|IL23A|SAMSN1|VTCN1|ZC3H12A|PRAM1|LRRK2|CLEC4D|CCR2	27	regulation of cell activation
GO:0042110				-5.8	-3.7		-4.4		51	AIF1|ARG1|CD2|CD28|DOCK2|FANCD2|FCER1G|GNRH1|NCKAP1L|IHH|IL1A|IL1B|ITGAL|ITK|KIT|LCP1|LEPR|LGALS3|LGALS9|PNP|PKNOX1|PRKCQ|PSMB10|PTPRC|RAC2|CCL2|SFTPD|SPTA1|SRF|THY1|TNFRSF1B|VAV1|VCAM1|WAS|GRAP2|MAFB|HSPH1|CORO1A|TREX1|PYCARD|CD274|IL23A|WNT4|DLL4|WDFY4|SEMA4A|VTCN1|ZC3H12A|SLA2|RSAD2|CCR2	27	T cell activation
GO:0070663				-5.8	-2.8				31	AIF1|ARG1|CD28|CDKN1A|CSF1R|GNRH1|NCKAP1L|IHH|IL1A|IL1B|LGALS3|LGALS9|MEF2C|MIF|PNP|PRKCQ|PTPRC|RAC2|SFTPD|SPTA1|TNFRSF1B|TYROBP|VCAM1|CORO1A|GREM1|PYCARD|CD274|CD320|IL23A|VTCN1|CCR2	27	regulation of leukocyte proliferation
GO:0042129				-5.4	-3.3				24	AIF1|ARG1|CD28|GNRH1|NCKAP1L|IHH|IL1A|IL1B|LGALS3|LGALS9|PNP|PRKCQ|PTPRC|RAC2|SFTPD|SPTA1|TNFRSF1B|VCAM1|CORO1A|PYCARD|CD274|IL23A|VTCN1|CCR2	27	regulation of T cell proliferation
GO:0002521				-4.6			-5.3		49	C1QC|CD2|CD28|CCR1|KLF6|CSF1R|DOCK2|EPHA2|EVI2B|FANCD2|FCER1G|FLT3|GATA1|GLO1|NCKAP1L|HOXA7|IHH|IL1A|IL1B|ITK|KIT|LEPR|LGALS3|LGALS9|MMP9|NME2|PNP|PKNOX1|PTPRC|SRF|TLR2|TNF|TYROBP|VAV1|VCAM1|CD101|ITM2A|RASSF2|MAFB|TRIB1|SNX10|IL23A|WNT4|DLL4|SEMA4A|ZC3H12A|RSAD2|ADGRG3|CCR2	27	leukocyte differentiation
GO:0007159				-9.9			-4		19	AIF1|ARG1|NCKAP1L|IL1A|IL1B|ITGAL|ITGB2|OLR1|PTPRC|S100A8|S100A9|CCL2|SELL|SELPLG|SFTPD|CORO1A|CD274|ZC3H12A|CCR2	28	leukocyte cell-cell adhesion
GO:0002683				-7.5					17	A2M|APOD|ARG1|BPI|CD68|GBP1|LDLR|MMP12|PTPRC|CCL2|SFTPD|TYROBP|CD274|SAMSN1|ZC3H12A|CCR2|ACOD1	28	negative regulation of immune system process
GO:0002694				-6.6					19	AIF1|ARG1|BPI|NCKAP1L|IL1A|IL1B|ITGB2|LDLR|PTPRC|CCL2|SFTPD|TYROBP|CORO1A|CD274|SAMSN1|ZC3H12A|PRAM1|CLEC4D|CCR2	28	regulation of leukocyte activation
GO:0001818				-5.5			-3.3		14	APOD|ARG1|BPI|TSPO|GBP1|NCKAP1L|PTPRC|SFTPD|TYROBP|IL1R2|CD274|TLR8|ZC3H12A|ACOD1	28	negative regulation of cytokine production
GO:1903037				-5.3					13	AIF1|ARG1|NCKAP1L|IL1A|IL1B|ITGB2|PTPRC|CCL2|SFTPD|CORO1A|CD274|ZC3H12A|CCR2	28	regulation of leukocyte cell-cell adhesion
GO:0032755				-3.4			-9.8		11	AIF1|CD36|IL1B|IL1RAP|IL16|TLR1|TLR2|TNF|IL17RA|PYCARD|IFIH1	29	positive regulation of interleukin-6 production
GO:0032675				-4.6			-8.3		12	AIF1|CD36|NCKAP1L|IL1B|IL1RAP|IL16|TLR1|TLR2|TNF|IL17RA|PYCARD|IFIH1	29	regulation of interleukin-6 production
GO:0032635				-4.6			-8.2		12	AIF1|CD36|NCKAP1L|IL1B|IL1RAP|IL16|TLR1|TLR2|TNF|IL17RA|PYCARD|IFIH1	29	interleukin-6 production
GO:0051092				-2.9			-7.2		11	CAPN3|CD36|CX3CR1|IL1B|IL1RAP|S100A8|S100A12|TLR2|TNF|IL18RAP|PYCARD	29	positive regulation of NF-kappaB transcription factor activity
GO:0032722							-5.8		7	AIF1|CSF1R|IL1B|TLR2|TNF|IL17RA|PYCARD	29	positive regulation of chemokine production
WP3624				-4.1					18	CCN2|FGF2|FGF7|HGF|IL1B|CXCL8|MMP9|PDGFB|PTX3|CCL2|CCL11|SFTPC|SKIL|SPP1|TGFA|TNF|GREM1|CCR2	30	Lung fibrosis
GO:0002697				-5.9			-9.3		19	CFB|C1QA|C1QB|C1QC|C1R|C2|C3|C3AR1|CD1A|CD36|DNASE1L3|IL1B|TNF|TNFRSF1B|VAV1|IL18RAP|TREX1|PYCARD|PRAM1	31	regulation of immune effector process
ko05133				-5.9			-9		10	C1QA|C1QB|C1QC|C1R|C2|C3|CASP1|IL1B|TNF|PYCARD	31	Pertussis
M917							-9		7	CFB|C1QA|C1QB|C1QC|C1R|C2|C3	31	BIOCARTA COMP PATHWAY
hsa05133				-5.7			-8.7		10	C1QA|C1QB|C1QC|C1R|C2|C3|CASP1|IL1B|TNF|PYCARD	31	Pertussis
WP545							-8.7		7	CFB|C1QA|C1QB|C1QC|C1R|C2|C3	31	Complement Activation
GO:0010942		-4.7		-4.8			-3.1		54	FAS|ARG1|RHOB|ATF3|BID|TSPO|C1QA|CD36|CDKN1A|CDKN2A|CCN2|CTSD|DUSP1|FAP|FRZB|HP|IFIT2|CCN1|IRF5|ITGB2|LGALS9|MEF2C|MMP9|COX2|PLA2G1B|PRKCD|PTN|PTPRC|S100A8|S100A9|CCL2|SFRP2|SKIL|SNCA|TNF|TNFRSF1B|TYROBP|VAV1|TNFSF10|STK17B|RASSF2|NUPR1|CIDEB|PYCARD|CD274|CALHM2|SHQ1|ZC3H12A|AIFM2|LRRK2|FGD4|ACVR1C|HCAR2|ACER2	32	positive regulation of cell death
GO:0043281		-3.4					-4.3		26	FAS|AQP1|ATP2A3|BID|CASP1|CASP4|CCN2|CTSD|HGF|CCN1|LGALS9|MMP9|S100A8|S100A9|SFRP2|SNCA|TNF|VIL1|XDH|TNFSF10|KLF4|GRAMD4|PYCARD|UACA|ACVR1C|ACER2	32	regulation of cysteine-type endopeptidase activity involved in apoptotic process
M5884					-9.1				21	COL8A1|CCN2|DCN|TNC|IGFBP6|CCN1|LUM|TGFBI|SPOCK2|PRG4|PRG3|POSTN|KERA|ESM1|PCOLCE2|COL5A3|ASPN|COL25A1|FNDC1|RSPO3|GLDN	33	NABA CORE MATRISOME	Matrisome proteins
M5882					-6.4				8	DCN|LUM|SPOCK2|PRG4|PRG3|KERA|ESM1|ASPN	33	NABA PROTEOGLYCANS	Matrisome proteins
GO:0072593				-4.4	-2.8		-3.4		36	AGTR1|TSPO|CD36|CDKN1A|CCN2|CX3CR1|CYP1A1|HBE1|HBQ1|HP|HSP90AB1|CCN1|IL1B|ITGB2|COX2|NCF2|PDGFB|PRKCD|PTX3|RAC2|SFTPD|SLC18A2|SNCA|TLR2|TNF|TYROBP|VAV1|XDH|KLF4|PRG3|SLC30A10|ZC3H12A|LRRK2|PXDNL|NCF1|ACOD1	35	reactive oxygen species metabolic process
M5930		-3.4			-8.7				18	CCN2|DCN|FAP|FGF2|GEM|TNC|CCN1|LUM|SERPINE1|PTHLH|SGCG|TAGLN|TGFBI|VCAM1|POSTN|PCOLCE2|GREM1|COL5A3	36	HALLMARK EPITHELIAL MESENCHYMAL TRANSITION	Epithelial mesenchymal transition
hsa_M00142					-8.7				6	ND1|ND3|ND4|ND4L|ND5|ND6	37	NADH:ubiquinone oxidoreductase, mitochondria
M00142					-8.7				6	ND1|ND3|ND4|ND4L|ND5|ND6	37	NADH:ubiquinone oxidoreductase, mitochondria
GO:0006119					-6.9				14	ATP6|ATP8|COX1|COX2|CYTB|ND1|ND3|ND4|ND4L|ND5|ND6|SNCA|GHITM|MLXIPL	37	oxidative phosphorylation
GO:0022900					-6.8				15	AOX1|COX1|COX2|CYTB|ND1|ND3|ND4|ND4L|ND5|ND6|SNCA|XDH|HAAO|GHITM|AIFM2	37	electron transport chain
GO:0006091					-6.4				48	AK4|ALDOC|AOX1|BDH1|BID|BPGM|CYB561|HK3|LEPR|ATP6|ATP8|COX1|COX2|CYTB|ND1|ND3|ND4|ND4L|ND5|ND6|NCF2|NDUFB4|NDUFS6|P2RX7|PGAM2|PKM|PPP1R1A|PYGL|SNCA|XDH|NR4A3|AAAS|P4HA2|KL|ME3|SLC27A5|TREX1|HAAO|NUPR1|GHITM|MLXIPL|CHCHD2|STEAP4|RUBCNL|HKDC1|C15orf48|AIFM2|NCF1	37	generation of precursor metabolites and energy
GO:0006897				-5.1	-3.6		-4.1		60	ABL2|AHSG|AIF1|ALOX15|AMPH|ANK2|APOA1|ASGR1|C3|CD14|CD36|DOCK2|FCER1G|FCGR1A|GAK|NCKAP1L|HP|IGHA2|JCHAIN|CXCL8|CXCR1|CXCR2|ITGB2|LDLR|LGALS3|LY75|MRC1|MSR1|OLR1|SERPINE1|PTX3|RAB27B|RAC2|SFTPD|SNCA|STX1A|CUBN|CLTCL1|PRSS12|MARCO|ENDOU|PRG4|HSPH1|NEDD4L|STAP1|GREM1|PYCARD|SNX10|EHD3|BIN2|LRP1B|EQTN|EPN3|APOBR|CXCL16|RHOU|DENND1C|LRRK2|RHOV|CLEC9A	39	endocytosis
R-HSA-500792				-6.6			-3.8		44	AGTR1|C3|C3AR1|C5AR1|CHRM3|CCR1|CX3CR1|DRD1|EDN2|EDNRB|FPR1|GNB3|GNRH1|IHH|CXCL8|CXCR1|CXCR2|KEL|CXCL9|NTS|P2RY6|P2RY11|PENK|PYY|PTHLH|RHO|CCL2|CCL7|CCL11|CXCL11|CXCL5|TACR2|FZD6|GPR65|S1PR2|DHH|P2RY13|WNT4|PLPPR1|CXCL16|PROK2|HCAR2|CCL3L3|CCR2	40	GPCR ligand binding
R-HSA-372790				-6.3			-4.6		61	AGTR1|RHOB|C3|C3AR1|C5AR1|CHRM3|CCR1|CX3CR1|DRD1|HBEGF|EDN2|EDNRB|FPR1|GNB3|GNRH1|IHH|CXCL8|CXCR1|CXCR2|KEL|CXCL9|NRAS|NTS|P2RY6|P2RY11|PDE4B|PENK|PLCB2|PRKCB|PRKCD|PRKCQ|PYY|PTHLH|RGS3|RHO|CCL2|CCL7|CCL11|CXCL11|CXCL5|TACR2|VAV1|FZD6|GPR65|S1PR2|RGS6|PIK3R5|RGS17|PDE7B|DHH|P2RY13|WNT4|PLPPR1|CXCL16|PROK2|PPP1R1B|CAMKK1|FGD4|HCAR2|CCL3L3|CCR2	40	Signaling by GPCR
R-HSA-388396				-5			-5.1		51	AGTR1|RHOB|C3|C3AR1|C5AR1|CHRM3|CCR1|CX3CR1|DRD1|HBEGF|EDN2|EDNRB|FPR1|GNB3|GNRH1|CXCL8|CXCR1|CXCR2|CXCL9|NRAS|NTS|P2RY6|P2RY11|PDE4B|PENK|PLCB2|PRKCB|PRKCD|PRKCQ|PYY|PTHLH|RGS3|RHO|CXCL11|CXCL5|TACR2|VAV1|GPR65|S1PR2|RGS6|PIK3R5|RGS17|PDE7B|P2RY13|CXCL16|PROK2|PPP1R1B|CAMKK1|FGD4|HCAR2|CCR2	40	GPCR downstream signalling
GO:0001774				-7.4			-3.8		8	AIF1|C1QA|C5AR1|ITGB2|LDLR|PTPRC|TYROBP|TLR8	41	microglial cell activation
GO:0042116				-7.2			-4.4		21	AIF1|BPI|C1QA|C5AR1|EDN2|ITGB2|LDLR|MIF|PTPRC|SNCA|TLR1|TLR2|TNF|TYROBP|NMI|IL1RL1|TREX1|STAP1|TLR8|ZC3H12A|LRRK2	41	macrophage activation
M5891		-4.6				-6.6			29	AK4|ALDOC|ATF3|CDKN1A|KLF6|CP|CSRP2|CCN2|DCN|DUSP1|EDN2|FOSL2|HSPA5|CCN1|ISG20|MIF|NFIL3|P4HA1|SERPINE1|PDGFB|PGAM2|SLC2A1|SLC25A1|TGFBI|BHLHE40|STC2|P4HA2|NEDD4L|WSB1	42	HALLMARK HYPOXIA	Hypoxia
M5937						-6.6			15	AK4|CLDN3|ELF3|HSPA5|ISG20|MIF|P4HA1|PGAM2|PKM|TGFA|CHST1|STC2|P4HA2|ARTN|GMPPB	42	HALLMARK GLYCOLYSIS
ko05152				-8.1			-6.7		13	CD14|FCER1G|FCGR1A|FCGR2A|FCGR3A|IL1A|IL1B|ITGB2|CIITA|MRC1|CORO1A|CLEC4E|ATP6V0D2	43	Tuberculosis
hsa05152				-7.8			-6.4		13	CD14|FCER1G|FCGR1A|FCGR2A|FCGR3A|IL1A|IL1B|ITGB2|CIITA|MRC1|CORO1A|CLEC4E|ATP6V0D2	43	Tuberculosis
ko04145			-3.8	-7.8			-6.2		12	CD14|FCGR1A|FCGR2A|FCGR3A|ITGB2|MRC1|NCF2|OLR1|SFTPD|CORO1A|ATP6V0D2|NCF1	43	Phagosome
hsa04145			-3.7	-7.4			-5.9		12	CD14|FCGR1A|FCGR2A|FCGR3A|ITGB2|MRC1|NCF2|OLR1|SFTPD|CORO1A|ATP6V0D2|NCF1	43	Phagosome
ko04380			-2.9	-6.3			-3.7		10	CSF1R|FCGR1A|FCGR2A|FCGR3A|IL1A|IL1B|LCP2|NCF2|TYROBP|NCF1	43	Osteoclast differentiation
GO:0071347				-8.1					13	GBP1|IL1A|IL1B|IL1RN|CXCL8|PSMB8|PSMB9|CCL2|CCL7|IL1R2|ZC3H12A|CCL3L3|ACOD1	44	cellular response to interleukin-1
WP4754				-7.8			-3.4		15	BIRC3|ARG1|IL1B|CXCL8|LTB|MMP9|NCF2|CCL2|SPP1|IL18RAP|CXCL16|ZC3H12A|HCAR2|NCF1|ACOD1	44	IL-18 signaling pathway
GO:0034341				-7.7			-3.6		13	AIF1|ARG1|FCGR1A|GBP1|IRF5|CIITA|MRC1|CCL2|CCL7|WAS|CXCL16|CCL3L3|ACOD1	44	response to interferon-gamma
GO:0070555				-7.4					13	GBP1|IL1A|IL1B|IL1RN|CXCL8|PSMB8|PSMB9|CCL2|CCL7|IL1R2|ZC3H12A|CCL3L3|ACOD1	44	response to interleukin-1
GO:0071346				-7.1			-3		12	AIF1|ARG1|FCGR1A|GBP1|IRF5|CIITA|MRC1|CCL2|CCL7|WAS|CCL3L3|ACOD1	44	cellular response to interferon-gamma
GO:0070848		-2.7			-4.5				62	ACVR1B|APOA1|ARG1|BMP6|CCN2|CX3CR1|DCN|EPHA2|FGF2|FGF7|FGF9|FLT3|HGF|HSPA1A|HSPA5|HSPB1|HSP90AB1|TNC|ID1|CCN1|IL1B|CXCL8|LUM|SMAD6|MEF2C|PDGFB|PENK|PRKCB|PTN|CCL2|SFRP2|SKIL|TNFRSF1B|VCAM1|VIL1|XDH|KLF4|CER1|KL|ADAMTS3|IER2|FST|POSTN|CORO1A|PEG10|FLRT3|GREM1|SOST|WNT4|DLL4|ASPN|TMEM100|DUSP22|PBLD|RASL11B|VEPH1|SPRY4|SNX25|ACVR1C|CADM4|HTRA4|ELAPOR2	45	response to growth factor
GO:0030198					-4.6				42	A2M|CAPG|COL8A1|COL13A1|COL15A1|CCN2|CTSS|DCN|ELF3|FAP|FGF2|TNC|CCN1|IHH|ITGAL|ITGB2|LCP1|LUM|MMP9|MMP12|SERPINE1|PDGFB|KLK7|PTX3|SFRP2|SPP1|TGFBI|TNF|TNFRSF1B|VCAM1|VWF|WT1|ADAMTS3|SPOCK2|POSTN|GREM1|COL5A3|HPSE2|CARMIL2|ADAMTS17|LAMA1|ATXN1L	48	extracellular matrix organization
GO:0043062					-4.6				42	A2M|CAPG|COL8A1|COL13A1|COL15A1|CCN2|CTSS|DCN|ELF3|FAP|FGF2|TNC|CCN1|IHH|ITGAL|ITGB2|LCP1|LUM|MMP9|MMP12|SERPINE1|PDGFB|KLK7|PTX3|SFRP2|SPP1|TGFBI|TNF|TNFRSF1B|VCAM1|VWF|WT1|ADAMTS3|SPOCK2|POSTN|GREM1|COL5A3|HPSE2|CARMIL2|ADAMTS17|LAMA1|ATXN1L	48	extracellular structure organization
GO:0045229					-4.6				42	A2M|CAPG|COL8A1|COL13A1|COL15A1|CCN2|CTSS|DCN|ELF3|FAP|FGF2|TNC|CCN1|IHH|ITGAL|ITGB2|LCP1|LUM|MMP9|MMP12|SERPINE1|PDGFB|KLK7|PTX3|SFRP2|SPP1|TGFBI|TNF|TNFRSF1B|VCAM1|VWF|WT1|ADAMTS3|SPOCK2|POSTN|GREM1|COL5A3|HPSE2|CARMIL2|ADAMTS17|LAMA1|ATXN1L	48	external encapsulating structure organization
WP3937			-4.6	-7.9			-5.4		8	C1QA|FCER1G|FCGR1A|NCKAP1L|ITGB2|NCF2|TYROBP|NCF1	49	Microglia Pathogen Phagocytosis Pathway
R-HSA-1236975				-6			-3.3		9	CD14|FCGR1A|MRC1|NCF2|PSMB8|PSMB9|S100A8|S100A9|NCF1	49	Antigen processing-Cross presentation
GO:0006968				-5.6					7	C5AR1|CXCR2|CXCL9|NCF2|TYROBP|NCF1|CCR2	49	cellular defense response
R-HSA-1280218			-3.3	-6.4			-4.8		63	C3|CD1A|CD14|CD28|CD36|CTSD|CTSS|FCGR1A|FCGR3A|HSPA5|ITGAL|ITGB2|ITK|LCP2|MRC1|NCF2|NRAS|PRKCB|PRKCQ|PSMB8|PSMB9|PSMB10|PTPRC|S100A8|S100A9|SELL|SFTPD|SPTBN2|TLR1|TLR2|TRPC1|TYROBP|UBA7|VAV1|VCAM1|WAS|XDH|CD101|GRAP2|TUBB4A|CD226|CD300C|NEDD4L|RCHY1|WSB1|DAPP1|MYLIP|CD274|KLHL5|MEX3C|ERAP1|RILP|KBTBD8|LNX1|SIGLEC10|TRIM9|FBXO17|PIK3AP1|RNF19B|CD200R1|TRIM50|TREML1|NCF1	50	Adaptive Immune System
M5945	-5.8				-7.9				17	ALAS2|BPGM|GATA1|HBQ1|KEL|LMO2|NFE2|RHAG|SNCA|SPTA1|TRIM10|KLF1|TRIM58|AHSP|SLC30A10|ERMAP|TSPO2	51	HALLMARK HEME METABOLISM	Heme metabolism
M5467				-7.6					6	IL1A|CXCL8|ITGAL|ITGB2|SELL|SELPLG	52	BIOCARTA GRANULOCYTES PATHWAY
M1469				-6					5	IL1A|CXCL8|ITGAL|ITGB2|SELL	52	BIOCARTA LYM PATHWAY
M3952				-5.5					8	C3|IL1A|CXCL8|ITGAL|ITGB2|SELPLG|TNF|VCAM1	52	BIOCARTA LAIR PATHWAY
WP4493				-5.5					8	C3|IL1A|CXCL8|ITGAL|ITGB2|SELPLG|TNF|VCAM1	52	Cells and Molecules involved in local acute inflammatory response
ko04015			-4.4						6	CSF1R|FPR1|ITGAL|ITGB2|KIT|PRKCB	52	Rap1 signaling pathway
ko04657				-7.6			-3.5		10	IL1B|CXCL8|LCN2|MMP9|MUC5AC|S100A8|S100A9|CCL2|CCL7|CXCL5	53	IL-17 signaling pathway
hsa04657				-7.5			-3.5		10	IL1B|CXCL8|LCN2|MMP9|MUC5AC|S100A8|S100A9|CCL2|CCL7|CXCL5	53	IL-17 signaling pathway
GO:0042063				-4.3			-3.3		11	TSPO|C1QA|C5AR1|CSF1R|EGR2|IL1B|LDLR|S100A8|S100A9|CCL2|CCR2	53	gliogenesis
GO:0031668		-4.2							28	FAS|AQP2|ASGR1|ATF3|CD68|CDKN1A|FOLR2|HSPA5|TNC|NR4A2|PENK|PTN|PTPRC|SFRP2|SLC2A1|SREBF2|SRF|VCAM1|POSTN|FAM107A|WNT4|ZC3H12A|LRRK2|KICS2|BHLHA15|RNF152|MAP1LC3C|CBSL	54	cellular response to extracellular stimulus
GO:0001503					-6.4				40	AHSG|ALOX15|BMP6|CCR1|COL13A1|CCN2|EGR2|EPHA2|GATA1|GLI1|HGF|TNC|CCN1|IHH|SMAD6|MEF2C|MMP9|P2RX7|PENK|SRGN|PTHLH|PTN|SFRP2|SPP1|TNF|TUFT1|SEMA7A|CER1|KL|RASSF2|GREM1|SNX10|ATP6V0A4|DHH|SOST|SUFU|WNT4|ASPN|HEMGN|PHOSPHO1	57	ossification
GO:0072676				-6.7			-5		10	AIF1|APOD|ITGAL|CCL2|CCL7|CXCL11|CH25H|CXCL16|CCL3L3|CCR2	58	lymphocyte migration
GO:0048247				-5.2			-3.3		7	CCL2|CCL7|CXCL11|CH25H|CXCL16|CCL3L3|CCR2	58	lymphocyte chemotaxis
GO:0072678				-5.1			-3.2		7	AIF1|APOD|ITGAL|CCL2|CXCL11|CXCL16|CCR2	58	T cell migration
GO:0030282					-5.4				19	AHSG|ALOX15|BMP6|CCR1|GATA1|CCN1|MEF2C|P2RX7|SRGN|PTHLH|PTN|TUFT1|CER1|KL|GREM1|SNX10|WNT4|ASPN|PHOSPHO1	64	bone mineralization
GO:0070167	-2.7				-5.2				10	AHSG|BMP6|GATA1|CCN1|P2RX7|KL|HEY1|GREM1|ASPN|PHOSPHO1	64	regulation of biomineral tissue development
GO:0110149	-2.7				-5.2				10	AHSG|BMP6|GATA1|CCN1|P2RX7|KL|HEY1|GREM1|ASPN|PHOSPHO1	64	regulation of biomineralization
GO:0031214					-4.9				23	AHSG|ALOX15|BMP6|CCR1|GATA1|CCN1|MEF2C|P2RX7|SRGN|PTHLH|PTN|SPP1|TUFT1|CER1|KL|HEY1|GREM1|SNX10|WNT4|FAM20A|ASPN|PHOSPHO1|WDR72	64	biomineral tissue development
GO:0110148					-4.8				23	AHSG|ALOX15|BMP6|CCR1|GATA1|CCN1|MEF2C|P2RX7|SRGN|PTHLH|PTN|SPP1|TUFT1|CER1|KL|HEY1|GREM1|SNX10|WNT4|FAM20A|ASPN|PHOSPHO1|WDR72	64	biomineralization
GO:0034330							-4		55	APOD|BMP6|C1QA|C1QB|C1QC|C3|C5AR1|CDH8|CFL1|CLDN3|CSF1R|CX3CR1|DRD1|EFNA5|EPHA2|EPHB2|GJA1|GJA5|TNC|IL1B|IL1RAP|LIM2|MEF2C|SRGN|PTN|PTPRF|SLC8A3|SNCA|SPTBN2|SRF|THY1|TLR2|TNF|CLDN10|CLDN2|SPOCK2|ARHGAP44|FAM107A|NFASC|PLXND1|FLRT3|TANC2|GREM1|CDH20|WNT4|SDK2|DUSP22|LRFN1|CAMSAP3|SEMA4A|CAPRIN2|PEAK1|SYNDIG1|LRRK2|CLDN23	67	cell junction organization
WP3888		-6							9	FAS|CCN2|HBEGF|DUSP5|CCN1|NR4A2|SRF|NR4A3|APOLD1	69	VEGFA-VEGFR2 Signaling Pathway
WP516		-5.8							4	ATF3|HBEGF|CCN1|NR4A3	69	Hypertrophy Model
GO:0042744	-5.9								4	HBE1|HBQ1|SNCA|PXDNL	70	hydrogen peroxide catabolic process
GO:0042743	-4.9								4	HBE1|HBQ1|SNCA|PXDNL	70	hydrogen peroxide metabolic process
GO:0032479							-5.8		9	TLR2|UBA7|NMI|POLR3F|TREX1|PYCARD|IFIH1|RNF135|ACOD1	71	regulation of type I interferon production
GO:0032606							-5.8		9	TLR2|UBA7|NMI|POLR3F|TREX1|PYCARD|IFIH1|RNF135|ACOD1	71	type I interferon production
GO:0032480							-5.1		6	UBA7|NMI|PYCARD|IFIH1|RNF135|ACOD1	71	negative regulation of type I interferon production
GO:0032648							-4.9		6	TLR2|NMI|POLR3F|PYCARD|IFIH1|RNF135	71	regulation of interferon-beta production
GO:0032608							-4.8		6	TLR2|NMI|POLR3F|PYCARD|IFIH1|RNF135	71	interferon-beta production
hsa04015			-4.3						24	CSF1R|EFNA4|EFNA5|EPHA2|FGF2|FGF7|FGF9|FPR1|GNAO1|HGF|ID1|ITGAL|ITGB2|KIT|LCP2|NRAS|PDGFB|PLCB2|PRKCB|RAC2|RNASE1|RNASE3|CNKSR3|RASSF3	72	Rap1 signaling pathway
GO:0051607				-4.6			-2.9		11	BIRC3|APOBEC1|GBP1|IRF5|CXCL9|MMP12|PTPRC|RNASE6|TLR8|ZC3H12A|ACOD1	74	defense response to virus
GO:0140546				-4.6			-2.9		11	BIRC3|APOBEC1|GBP1|IRF5|CXCL9|MMP12|PTPRC|RNASE6|TLR8|ZC3H12A|ACOD1	74	defense response to symbiont
GO:0009615				-4.2			-3.3		35	BIRC3|APOBEC1|CFL1|CYP1A1|GBP1|HSPB1|IFIT2|IFIT3|IRF5|ISG20|LGALS9|CXCL9|MMP12|PENK|PTPRC|RNASE1|RNASE6|CCL11|TNF|NMI|G3BP1|POLR3F|TREX1|PYCARD|TLR8|IL23A|POLR3K|WDFY4|IFIH1|ZC3H12A|RNF135|RSAD2|SERINC5|IRGM|ACOD1	74	response to virus
GO:0002690				-5.3			-3.6		8	AIF1|C5AR1|CCR1|CSF1R|NCKAP1L|CXCL8|CCL7|CCR2	75	positive regulation of leukocyte chemotaxis
GO:0002703				-3.8			-4.3		23	ARG1|AZGP1|C3|CD1A|CD28|DNASE1L3|IL1B|ITGB2|LGALS9|PTPRC|RAC2|TNF|TNFRSF1B|TYROBP|VAV1|WAS|IL18RAP|CD226|STAP1|IL23A|PRAM1|RSAD2|CCR2	76	regulation of leukocyte mediated immunity
WP2877				-4.2					23	BMP6|CAMP|CD14|CDKN1A|CDKN2A|COL13A1|CYP1A1|EFNA5|ID1|IRF5|LGALS9|MYO9B|ORM2|PRKCQ|PTHLH|S100A8|S100A9|SPP1|CLDN2|IL1RL1|KLF4|KL|STEAP4	77	Vitamin D Receptor Pathway
hsa04640				-5.2			-4.5		8	CD14|CSF1R|CSF2RA|CSF3R|FCGR1A|IL1A|IL1B|IL1R2	78	Hematopoietic cell lineage
ko04640				-5.2			-4.5		8	CD14|CSF1R|CSF2RA|CSF3R|FCGR1A|IL1A|IL1B|IL1R2	78	Hematopoietic cell lineage
GO:0007610						-4.4			44	ABL2|ATP1B2|BCHE|TSPO|CX3CR1|DAB1|DRD1|EGR2|EPHB2|GJA1|GNAO1|GNB3|KIT|LDLR|LEPR|MEF2C|MME|NRGN|NR4A2|PENK|PYY|PTN|PTPRZ1|ATXN1|CCL11|SGK1|SLC8A3|SLC18A2|SPTBN2|SRF|TACR2|TLR2|NR4A3|AAAS|PLK2|RASD2|GPR88|STRA6|DYNLRB1|PPP1R1B|ORMDL3|LRRK2|ATXN1L|TIFAB	79	behavior
GO:0002221				-4.6			-5.1		10	CD36|CTSS|S100A8|TLR1|TLR2|NMI|IFIH1|RNF135|PIK3AP1|ACOD1	80	pattern recognition receptor signaling pathway
R-HSA-5602498							-4.2		4	CD36|S100A8|TLR1|TLR2	80	MyD88 deficiency (TLR2/4)
GO:0034134							-4.1		4	TLR1|TLR2|PIK3AP1|ACOD1	80	toll-like receptor 2 signaling pathway
R-HSA-5603041							-4.1		4	CD36|S100A8|TLR1|TLR2	80	IRAK4 deficiency (TLR2/4)
GO:0007369		-4.8							6	DUSP1|DUSP5|POU5F1|SRF|NR4A3|KLF4	84	gastrulation
GO:0001704		-4.4							5	DUSP1|DUSP5|POU5F1|SRF|KLF4	84	formation of primary germ layer
R-HSA-9031628		-4.7							4	ID1|SGK1|SRF|TRIB1	85	NGF-stimulated transcription
R-HSA-198725		-4							4	ID1|SGK1|SRF|TRIB1	85	Nuclear Events (kinase and transcription factor activation)
GO:0032026	-4.5								3	BMP6|SNCA|SLFN14	89	response to magnesium ion
GO:0006898				-4.5					12	CD14|FCER1G|FCGR1A|HP|CXCL8|CXCR1|CXCR2|ITGB2|LDLR|MRC1|SFTPD|CXCL16	90	receptor-mediated endocytosis
M11736				-2.7			-4.4		4	FCGR3A|IL1B|TNF|TNFRSF1B	91	SA MMP CYTOKINE CONNECTION
GO:0055094				-4.2					5	CD68|FCER1G|ITGB2|LDLR|SREBF2	94	response to lipoprotein particle
GO:0071402				-4.1					5	CD68|FCER1G|ITGB2|LDLR|SREBF2	94	cellular response to lipoprotein particle stimulus
GO:0071800							-4.2		4	CAPG|LCP1|TNF|BIN2	95	podosome assembly
WP619				-4					5	GBP1|IL1B|CIITA|CXCL9|PSMB9	96	Type II interferon signaling (IFNG)
